# Supplementary material for: Phage production is blocked in the adherent-invasive Escherichia coli LF82 upon macrophage infection
Source: PLoS Pathog. 2023 Feb 2;19(2):e1011127. doi: 10.1371/journal.ppat.1011127 (PMC9928086; doi:10.1371/journal.ppat.1011127)
Supplement: S1 Table — For LB data, the analysis leading to moron identification is shown. (XLSX) [file ppat.1011127.s008.xlsx]

## Sheet: Gally prophage
					log2 values of table S4										Normalized read counts, LB, ON (natural numbers)
Beg	End	Id		Product	BLB_BR1.log2p5fpkm	BLB_BR2.log2p5fpkm	B1_BR1.log2p5fpkm	B1_BR2.log2p5fpkm	B6_BR1.log2p5fpkm	B6_BR2.log2p5fpkm	MB1_BR1.log2p5fpkm	MB1_BR2.log2p5fpkm	MB6_BR1.log2p5fpkm	MB6_BR2.log2p5fpkm	ON, LB-1	ON, LB-2	Av. LB-ON		Classes	Frequency
1000100	999027	LF82_094	GALLYPH_18	integrase	5.76	5.65	6.38	6.38	6.63	6.77	5.6	5.83	5.07	5.33	54.1917	50.2134	52.2025		15	24
1000296	1000078	LF82_095	GALLYPH_19	excisionase	3.4	4.38	3.97	3.8	2.71	3.38	4.26	4.25	4.93	3.98	10.5561	20.8215	15.6888		30	26
1000746	1000402	LF82_096	GALLYPH_20	hypothetical	3.36	4.14	4.7	5.1	6.69	7	5.16	5.2	4.94	5.12	10.2674	17.6305	13.9489		45	1
1000941	1000774	LF82_097	GALLYPH_21	hypothetical	4.29	3.94	5.69	5.8	7.58	7.48	7.39	7.4	5.98	6.09	19.5622	15.3482	17.4552		60	2
1001374	1001096	LF82_758	GALLYPH_22	hypothetical	5.4	4.9	5.32	5.66	6.36	6.31	7.85	8.11	6.2	6.49	42.2243	29.8571	36.0407		75	1
1002177	1001374	LF82_098	GALLYPH_23	EaA	3.65	4.25	3.89	4.03	3.66	3.61	4.86	4.77	4.24	4.59	12.5533	19.0273	15.7903		90	0
1002730	1002179	LF82_099	GALLYPH_24	EaD	3.79	3.69	3.71	3.57	3.82	3.69	4.52	4.01	3.65	4.04	13.8326	12.9063	13.3694		105	0
1003242	1002727	LF82_100	GALLYPH_25	EaE	3.59	3.92	3.44	3.76	4.32	3.73	3.46	3.66	4.53	4.59	12.042	15.1369	13.5894		120	0
1003734	1003420	LF82_101	GALLYPH_26	Anti RecBCD (Abc) protein 1	3.15	2.96	3.27	3.59	3.6	4.27	4.07	3.88	4.76	5.81	8.87656	7.78124	8.3289		> 120	1
1004186	1003746	LF82_102	GALLYPH_27	bacteriophage Mu Gam like protein	3.4	3.69	3.34	3.32	3.99	4.02	4.99	4.24	5.53	5.28	10.5561	12.9063	11.7312
1005123	1004212	LF82_103	GALLYPH_28	RecT SSAP	3.06	4.47	3.67	3.82	4.24	4.48	4.92	5.16	5.2	5.37	8.33973	22.1618	15.2507
1005431	1005120	LF82_759	GALLYPH_29	hypothetical	3.15	4.01	3.82	4.24	4.83	4.87	4.52	5.42	4.42	4.72	8.87656	16.1113	12.4939
1006372	1005923	LF82_104	GALLYPH_30	hypothetical	4.5	3.87	5.07	5.34	7.12	6.99	7.03	6.96	6.99	6.88	22.6274	14.6213	18.6244
1006682	1006431	LF82_105	GALLYPH_31	hypothetical	3.87	4.23	4.22	4.08	5.73	6.11	7.14	7.58	5.92	5.61	14.6213	18.7654	16.6933
1006990	1006691	LF82_106	GALLYPH_32	N regulatory protein	2.32	3.43	3.37	3.7	3.88	4.14	6.71	6.62	4.46	5.08	4.99332	10.7779	7.8856
1008043	1007393	LF82_107	GALLYPH_33	C2 Repressor	9.92	8.92	10.81	11.04	10.51	10.58	11.97	11.99	11.16	11.27	968.763	484.382	726.572
1008124	1008309	LF82_108	GALLYPH_34	Cro transcriptional regulator	2.32	4.83	5.19	4.44	4.04	4.2	5.95	5.83	4.78	5.02	4.99332	28.443	16.7181
1008418	1008711	LF82_109	GALLYPH_35	C1 transcriptional regulator	3.19	2.32	3.86	4.14	4.52	4.31	6.34	6.14	5.32	5.54	9.12611	4.99332	7.05972
1008734	1009006	LF82_110	GALLYPH_36	hypothetical	2.85	4.15	4.16	3.91	4.21	4.24	6.52	6.08	5.81	5.68	7.21	17.7531	12.4816
1009069	1009956	LF82_111	GALLYPH_37	replication initiation O protein	3.93	3.98	3.63	3.97	4.04	3.77	5.27	5.15	4.58	4.79	15.2422	15.7797	15.511
1009953	1011329	LF82_112	GALLYPH_38	P helicase loader	3.59	3.92	3.17	3.35	3.54	3.54	3.5	3.59	3.6	4.16	12.042	15.1369	13.5894
1011623	1011931	LF82_760	GALLYPH_39	EaD	4.38	3.75	4.45	4.83	5.47	5.8	7.08	6.56	6.03	5.9	20.8215	13.4543	17.1379
1012131	1012541	LF82_761	GALLYPH_40	NinB	2.7	4.92	3.72	3.77	4.62	4.78	3.82	3.76	3.07	3.66	6.49802	30.2738	18.3859
1012538	1012714	LF82_113	GALLYPH_41	NinE	3.57	4.3	3.32	3.25	3.98	4.3	3.09	3.9	4.18	3.24	11.8762	19.6983	15.7872
1012717	1013118	LF82_114	GALLYPH_42	hypothetical	3.65	2.84	3.64	3.76	4.9	4.86	3.67	3.78	3.95	4.15	12.5533	7.1602	9.85677
1013111	1013287	LF82_115	GALLYPH_43	NinF	4.23	3.89	3.43	3.32	3.33	3.62	4.5	3.9	4.38	3.8	18.7654	14.8254	16.7954
1013280	1014002	LF82_116	GALLYPH_44	anti-repressor protein Roi	3.45	3.87	3.33	3.61	3.9	3.85	3.67	4.05	3.99	3.46	10.9283	14.6213	12.7748
1014002	1014292	LF82_117	GALLYPH_45	hypothetical	3.74	4.08	3.43	3.43	3.62	3.3	2.32	2.32	3.04	2.95	13.3614	16.9123	15.1368
1014289	1014651	LF82_118	GALLYPH_46	Holiday junction resolvase	4.07	2.89	2.63	2.9	3.44	3.68	2.75	2.63	3.15	3.38	16.7955	7.4127	12.1041
1014648	1014836	LF82_119	GALLYPH_47	NinH	3.04	4.23	2.79	2.88	3.37	3.57	2.32	3.27	3.31	2.32	8.22491	18.7654	13.4951
1014833	1015456	LF82_120	GALLYPH_48	Q antiterminator	4.56	4.13	4.76	4.86	4.28	4.28	5.04	5.05	4.02	5.06	23.5883	17.5087	20.5485
1015890	1016213	LF82_121	GALLYPH_49	Holin	3.41	3.98	4.03	4.04	3.73	3.7	3.43	3.38	4.16	2.64	10.6295	15.7797	13.2046
1016236	1016673	LF82_122	GALLYPH_50	Lysin	3.74	4.24	3.46	3.59	3.54	3.55	3.6	3.81	2.6	3.98	13.3614	18.8959	16.1286
1016670	1017107	LF82_123	GALLYPH_51	Rz lysis protein	3.2	4.51	3.42	3.54	3.41	3.55	3.21	2.32	3.03	3.38	9.18959	22.7848	15.9872
1017104	1017247	LF82_124	GALLYPH_52	hypothetical	3.21	4.09	6.24	5.21	7.36	7.38	3.77	3.01	4.79	3.99	9.25351	17.0299	13.1417
1017450	1017968	LF82_125	GALLYPH_53	Rha transcriptional regulator	3.59	3.55	3.75	3.58	3.6	3.77	3.1	3.33	3.38	3.47	12.042	11.7127	11.8773
1018565	1018807	LF82_126	GALLYPH_54	hypothetical	4.13	4.27	4.67	4.93	5.77	5.9	5.94	5.54	4.48	3.88	17.5087	19.2929	18.4008
1018809	1018988	LF82_762	GALLYPH_55	hypothetical	5	3.3	4.44	4.63	5.05	4.87	5.17	5.68	4.36	4.49	32	9.84916	20.9246
1019012	1019434	LF82_763	GALLYPH_1	Terminase, small subunit	3.43	4.42	3.64	3.65	3.64	3.33	3.79	3.73	2.85	3.4	10.7779	21.4068	16.0924
1019431	1020843	LF82_127	GALLYPH_2	Terminase, large subunit	4.13	4.47	3.45	3.35	3.37	3.29	2.76	2.96	3.21	3.28	17.5087	22.1618	19.8352
1020846	1022972	LF82_128	GALLYPH_3	portal	3.94	4.67	3.66	3.64	3.57	3.75	3.36	3.56	3.59	3.61	15.3482	25.4572	20.4027
1022986	1023870	LF82_129	GALLYPH_4	Scaffolding protein PhageP22_Gp8	4	4.98	4.24	4.31	3.73	3.87	3.2	3.24	3.03	3.24	16	31.5594	23.7797
1023882	1025153	LF82_130	GALLYPH_5	Major capsid protein	4.41	5.01	5.37	5.59	5.61	5.62	7.48	7.26	6.45	6.3	21.259	32.2226	26.7408
1025356	1025838	LF82_131	GALLYPH_6	Adaptor	4.65	4.63	4.47	4.5	5.05	5.01	5.68	5.43	5	5.26	25.1067	24.761	24.9339
1025847	1027265	LF82_132	GALLYPH_7	Head closure	4.09	3.83	4.04	4.08	3.8	3.91	3.69	3.9	4.44	4.94	17.0299	14.2215	15.6257
1027265	1028218	LF82_133	GALLYPH_8	Sf6-type phage tail needle knob	3.87	3.82	4.01	4.07	3.8	3.76	3.6	3.63	4.26	4.12	14.6213	14.1232	14.3723
1028218	1028673	LF82_134	GALLYPH_9	DUF2824	3.97	3.14	3.2	3.41	3.12	3.11	2.32	3.14	3.18	3.46	15.6707	8.81524	12.243
1028676	1029368	LF82_135	GALLYPH_10	injection protein	3.36	3.78	2.52	2.65	2.76	2.63	2.32	2.91	2.67	2.48	10.2674	13.737	12.0022
1029378	1030766	LF82_136	GALLYPH_11	injection protein	3.42	4.08	2.94	2.82	3.18	3.11	2.76	2.49	3.17	3.02	10.7034	16.9123	13.8079
1030766	1032763	LF82_137	GALLYPH_12	injection protein	3.91	3.63	3.73	3.66	3.57	3.6	3.96	3.96	4.15	4.14	15.0324	12.3805	13.7064
1033369	1032854	LF82_138	GALLYPH_13	hypothetical	6.29	5.96	7.87	8.15	8.02	8.22	10.29	10.3	8.7	8.54	78.249	62.2499	70.2494
1033474	1033893	LF82_139	GALLYPH_14	hypothetical	6.22	4.79	9.82	10.19	10.49	10.24	11.03	11	9.39	9.5	74.5429	27.6652	51.1041
1034161	1033910	LF82_764	GALLYPH_15	Mnt repressor	3.87	3.57	5.74	5.69	6.96	7.09	8.89	9.12	8.53	8.3	14.6213	11.8762	13.2487
1034308	1036707	LF82_140	GALLYPH_16	tail spike protein	3.95	3.85	4.75	5.05	5.66	5.64	6.71	6.71	7.77	7.78	15.455	14.42	14.9375
1036948	1037235	LF82_765	GALLYPH_17	hypothetical	3.75	4.53	6.03	6.1	7.04	7.04	8.02	7.89	8.38	8.72	13.4543	23.1029	18.2786
																MEDIANE	15.6257	BACKGROUND
																chosen cutoff for morons	78.1285
																AVERAGE	18.1019
																SIGMA	11.0219
																chosen cutoff /sigma	7.08849

## Sheet: Perceval prophage
					log2 values of table S4										Normalized read counts, LB, ON (natural numbers)
beg	end	id		Product	BLB_BR1.log2p5fpkm	BLB_BR2.log2p5fpkm	B1_BR1.log2p5fpkm	B1_BR2.log2p5fpkm	B6_BR1.log2p5fpkm	B6_BR2.log2p5fpkm	MB1_BR1.log2p5fpkm	MB1_BR2.log2p5fpkm	MB6_BR1.log2p5fpkm	MB6_BR2.log2p5fpkm	ON, LB-1	ON, LB-2	Av.		Classes	Frequency
1174302	1173160	LF82_141	PERCE_31	integrase	2.6	2.53	3.65	3.66	4.04	4.18	6.2	6.16	5.86	5.77	6.06287	5.77572	5.91929		7	31
1174528	1174292	LF82_142	PERCE_32	excisionase	2.32	3.12	2.78	2.78	2.79	3.17	4.18	4.44	5.26	4.64	4.99332	8.69388	6.8436		14	15
1174907	1174668	LF82_143	PERCE_33	hypothetical protein	2.32	2.32	2.56	2.42	2.57	2.58	2.32	2.32	2.79	2.73	4.99332	4.99332	4.99332		21	7
1175173	1174955	LF82_144	PERCE_34	dksA/traR C4-type zinc finger	2.96	2.32	2.59	2.64	2.59	3.13	2.97	2.32	2.32	2.76	7.78124	4.99332	6.38728		28	3
1175553	1175272	LF82_145	PERCE_35	putative viral DNA-binding protein	2.32	2.32	2.71	2.41	2.81	2.44	2.85	3.49	3.31	2.68	4.99332	4.99332	4.99332		35	2
1175755	1175564	LF82_146	PERCE_36	hypothetical protein	2.32	2.32	2.62	2.45	2.88	2.77	3.04	3.26	2.89	2.32	4.99332	4.99332	4.99332		42	0
1175916	1175728	LF82_147	PERCE_37	hypothetical protein	3.52	2.32	2.79	2.45	2.99	2.78	2.32	2.32	2.9	2.32	11.4716	4.99332	8.23248		49	0
1176587	1175907	LF82_148	PERCE_38	exonuclease	2.32	2.92	2.41	2.46	2.58	2.59	2.32	2.5	2.82	2.48	4.99332	7.56846	6.28089		56	1
1177369	1176584	LF82_149	PERCE_39	Bet recombination protein	2.53	2.61	2.68	2.64	2.72	2.73	3.28	2.74	2.48	2.91	5.77572	6.10504	5.94038		> 56	6
1177671	1177375	LF82_150	PERCE_40	RecBCD inhibitor Gam	2.32	2.32	2.52	2.63	2.43	2.72	2.32	2.32	2.72	2.66	4.99332	4.99332	4.99332
1178166	1177747	LF82_151	PERCE_41	FtsZ inhibitor protein Kil	2.32	2.32	2.68	2.6	2.94	2.91	2.32	2.6	3.4	3.13	4.99332	4.99332	4.99332
1178938	1178432	LF82_152	PERCE_42	transmembrane protein	9.66	8.44	9.09	9.26	10.19	10.36	9.49	9.64	8.96	8.95	809.002	347.291	578.147
1179982	1178960	LF82_153	PERCE_43	hypothetical protein	5.19	4.15	7.42	7.75	9.59	9.57	6.95	6.93	6.48	6.39	36.5044	17.7531	27.1288
1180797	1180105	LF82_154	PERCE_44	CI repressor	6.23	6.35	7.98	8.1	7.05	7.19	7.84	7.9	6.67	6.83	75.0614	81.5719	78.3167
1180908	1181135	LF82_766	PERCE_45	hypothetical protein	2.94	2.32	2.72	2.87	2.8	3.11	2.95	3.14	2.32	2.75	7.67411	4.99332	6.33372
1181160	1181705	LF82_155	PERCE_46	CII regulatory protein	2.32	2.72	2.5	2.5	2.38	2.75	2.32	3.3	3.21	2.98	4.99332	6.58873	5.79103
1181702	1182721	LF82_156	PERCE_47	replication protein O	2.89	2.74	2.79	2.79	2.93	3	3.01	2.75	3.03	2.94	7.4127	6.6807	7.0467
1182718	1183419	LF82_157	PERCE_48	helicase loader P	2.55	2.32	2.54	2.39	2.65	2.59	2.32	2.91	2.94	2.86	5.85634	4.99332	5.42483
1183416	1183718	LF82_158	PERCE_49	Putative protein renD	2.32	2.98	3.7	3.48	4.81	4.54	5.76	5.8	5.49	5.12	4.99332	7.88986	6.44159
1183786	1184118	LF82_0556	PERCE_50	Multidrug transporter EmrE	4.42	4.54	6.12	6.34	6.38	6.45	7.39	7.38	5.9	6.25	21.4068	23.2636	22.3352
1184374	1185900	LF82_2573	PERCE_51	Large serine recombinase	3.23	3.07	2.92	3.09	4.51	4.41	5.38	5.32	5.82	5.74	9.38268	8.39773	8.89021
1187293	1186250	LF82_159	PERCE_52	alpha/beta hydrolase	4.38	4.13	6.92	7.19	5.07	5.09	6.98	7.3	6.12	6.27	20.8215	17.5087	19.1651
1187741	1188196	LF82_2576	PERCE_53	recombination mediator Orf/NinB	2.32	2.32	2.72	3.05	2.95	2.77	4.59	4.05	5.15	5.43	4.99332	4.99332	4.99332
1188196	1188366	LF82_1494	PERCE_54	NinE	2.32	2.32	2.32	2.46	2.32	2.32	3.62	2.92	3.72	4.04	4.99332	4.99332	4.99332
1188359	1188649	LF82_2577	PERCE_55	uncharacterized protein YbcO	2.32	2.32	2.46	2.41	2.43	2.43	2.84	2.7	3.29	3.85	4.99332	4.99332	4.99332
1188646	1189008	LF82_2048	PERCE_56	endodeoxyribonuclease RusA	2.32	2.32	2.54	2.58	2.41	2.41	2.32	2.63	3.34	3.52	4.99332	4.99332	4.99332
1189005	1189145	LF82_3527	PERCE_57	hypothetical protein	2.32	3.48	2.59	2.49	2.89	3.44	2.32	3.02	2.32	2.96	4.99332	11.1579	8.07564
1189231	1189614	LF82_2578	PERCE_58	Antitermination protein Q	6.62	6.09	7.85	7.99	9.85	9.53	10.79	10.81	9.1	8.91	98.36	68.1197	83.2399
1190885	1189803	LF82_1505	PERCE_59	Outer membrane porin NmpC	6.96	3.79	6.42	6.72	11.33	11.15	7.13	6.98	6.06	6.25	124.5	13.8326	69.1662
1191475	1191690	LF82_0578	PERCE_60	Lysis protein S	3.41	2.32	3.82	4.01	3.42	4.04	6.03	6.87	6.08	6.1	10.6295	4.99332	7.8114
1191695	1192009	LF82_767	PERCE_61	hypothetical protein	3.87	2.96	3.84	3.65	4.51	4.45	4.23	4.84	5.54	5.37	14.6213	7.78124	11.2013
1192380	1192913	LF82_2835	PERCE_62	endolysin	3.26	2.32	2.58	2.87	2.95	2.61	3.27	3.53	4.24	4.36	9.57983	4.99332	7.28658
1192910	1193371	LF82_2080	PERCE_63	Rz spanin	3.69	2.78	2.72	2.62	2.85	2.82	2.32	2.57	3.17	3.45	12.9063	6.86852	9.8874
1193696	1193403	LF82_0244	PERCE_64	Bor lipoprotein	4.43	4.07	8.14	8.14	8.53	8.12	11.07	10.81	11.05	10.93	21.5557	16.7955	19.1756
1194177	1194503	LF82_160	PERCE_65	TonB fragment	5.58	5.99	5.02	5.33	6.6	6.55	6.16	6.17	6.14	5.89	47.8352	63.5579	55.6965
1195456	1196001	LF82_1506	PERCE_1	Terminase small subunit	3.55	4.27	2.84	2.89	3.58	3.12	2.62	2.32	3.66	3.1	11.7127	19.2929	15.5028
1196165	1197901	LF82_161	PERCE_2	Terminase large subunit	2.83	2.7	2.64	2.54	2.61	2.7	2.69	2.46	3.26	2.99	7.11074	6.49802	6.80438
1197898	1198104	LF82_162	PERCE_3	Head-to-tail adaptor Ad1	2.32	2.32	2.32	2.32	2.61	2.32	2.32	3.21	2.86	3.42	4.99332	4.99332	4.99332
1198101	1199702	LF82_163	PERCE_4	Portal	2.62	2.61	2.46	2.44	2.56	2.52	2.32	2.47	3.09	2.95	6.1475	6.10504	6.12627
1199683	1201014	LF82_164	PERCE_5	capsid assembly protein	2.32	2.32	2.4	2.43	2.48	2.44	2.32	2.41	2.51	2.32	4.99332	4.99332	4.99332
1201024	1201356	LF82_165	PERCE_6	capsid decoration protein	3.11	2.93	2.85	2.99	2.74	2.9	2.32	2.66	2.68	2.63	8.63383	7.6211	8.12746
1201412	1202437	LF82_166	PERCE_7	major capsid protein	2.48	2.55	2.67	2.57	2.53	2.59	3.11	2.84	3.25	2.79	5.57897	5.85634	5.71766
1202479	1202874	LF82_167	PERCE_8	DNA packaging protein	4.55	2.32	3.03	2.56	2.97	2.7	3.02	2.61	2.88	3	23.4254	4.99332	14.2093
1202886	1203239	LF82_168	PERCE_9	Head closure protein Hc1	4.09	3.63	2.82	2.64	3.09	2.87	2.76	3.32	2.66	2.85	17.0299	12.3805	14.7052
1203251	1203829	LF82_169	PERCE_10	tail completion or Neck protein	3.2	3.81	2.53	2.53	2.83	2.64	2.6	2.7	2.89	3.18	9.18959	14.0257	11.6076
1203826	1204221	LF82_170	PERCE_11	tail terminator Tc1	3.01	2.32	2.47	2.39	3.12	2.7	2.32	2.61	2.88	3.8	8.05564	4.99332	6.52448
1204229	1204969	LF82_171	PERCE_12	tail tube protein	2.54	3.09	2.41	2.57	2.8	2.79	2.32	2.63	2.78	2.47	5.81589	8.51496	7.16543
1204985	1205407	LF82_172	PERCE_13	tail assembly chaperone	2.69	2.32	2.51	2.38	2.72	2.55	2.32	2.59	2.85	2.32	6.45313	4.99332	5.72323
1205389	1205823	LF82_173	PERCE_14	minor tail protein T	3.2	3.46	2.46	2.49	2.59	2.4	2.32	2.32	2.6	2.56	9.18959	11.0043	10.097
1205816	1208377	LF82_174	PERCE_15	tail length tape measure protein	2.51	2.51	2.4	2.38	2.84	2.63	2.39	2.55	2.47	2.74	5.6962	5.6962	5.6962
1208374	1208703	LF82_175	PERCE_16	Minor tail protein	2.32	2.93	2.76	2.4	2.51	2.69	2.32	2.32	2.68	2.63	4.99332	7.6211	6.30721
1208703	1209401	LF82_176	PERCE_17	Minor tail protein	2.32	2.32	2.41	2.36	2.58	2.5	2.56	2.78	2.5	2.61	4.99332	4.99332	4.99332
1209475	1210149	LF82_177	PERCE_18	tail fiber assembly protein	2.32	2.32	2.32	2.32	2.37	2.32	2.32	2.32	2.51	2.32	4.99332	4.99332	4.99332
1210086	1210718	LF82_178	PERCE_19	tail assembly protein	2.98	2.67	2.39	2.44	2.76	2.74	3.16	2.32	2.69	2.49	7.88986	6.36429	7.12708
1210779	1214192	LF82_179	PERCE_20	host specificity protein J	2.8	2.46	2.6	2.56	2.86	2.68	3.58	3.36	3.48	3.32	6.9644	5.50217	6.23329
1214262	1214861	LF82_180	PERCE_21	Lom membrane protein	3.6	3.22	2.58	2.63	2.61	2.63	2.32	2.52	2.32	2.93	12.1257	9.31787	10.7218
1214920	1216986	LF82_181	PERCE_22	tail fiber protein	2.76	2.74	2.9	2.95	3.19	3.34	5.04	5.3	5.77	5.79	6.77396	6.6807	6.72733
1216983	1217261	LF82_182	PERCE_23	hypothetical protein	3.53	4.13	3.95	3.86	4.4	4.28	7.12	7.31	6.97	6.96	11.5514	17.5087	14.5301
1217274	1217567	LF82_183	PERCE_24	hypothetical protein	3.19	3.79	4.21	4.41	4.2	4.31	6.14	6.37	5.92	5.58	9.12611	13.8326	11.4794
1218516	1217659	LF82_184	PERCE_25	SitD iron/manganese transport protein	4.93	5.1	7.24	7.32	5.34	5.29	5.8	5.92	5.74	6.1	30.4844	34.2968	32.3906
1219370	1218513	LF82_185	PERCE_26	SitC iron/manganese transport protein	5.23	4.34	6.64	6.84	3.58	3.68	3.99	4.11	4.88	4.9	37.5307	20.2521	28.8914
1220194	1219367	LF82_186	PERCE_27	SitB iron/manganese transport protein	6.17	6.13	7.76	7.97	4.21	4.47	5.99	6.27	6.07	5.94	72.0037	70.0348	71.0193
1221108	1220194	LF82_187	PERCE_28	SitA iron/manganese transport protein	6.71	6.39	8.83	9.05	3.91	3.7	10.2	10.5	8.21	8.12	104.691	83.8652	94.2783
1221387	1221671	LF82_188	PERCE_29	hypothetical protein	4.32	3.01	3.34	3.57	2.96	3.49	4.34	4.81	4.8	4	19.9733	8.05564	14.0145
1221795	1222565	LF82_189	PERCE_30	hypothetical protein	4.43	4.45	7.34	7.68	7.49	7.37	7.82	7.96	7.1	7.2	21.5557	21.8566	21.7062
																MEDIANE	7.12708	BACKGROUND
																chosen cutoff for morons	35.6354
																AVERAGE	9.5629
																SIGMA	6.42332
																chosen cutoff /sigma	5.54781

## Sheet: Tritos prophage
					log2 values of table S4										Normalized read counts, LB, ON (natural numbers)
Beg	End	Id	Id	Product	BLB_BR1.log2p5fpkm	BLB_BR2.log2p5fpkm	B1_BR1.log2p5fpkm	B1_BR2.log2p5fpkm	B6_BR1.log2p5fpkm	B6_BR2.log2p5fpkm	MB1_BR1.log2p5fpkm	MB1_BR2.log2p5fpkm	MB6_BR1.log2p5fpkm	MB6_BR2.log2p5fpkm	ON, LB-1	ON, LB-2	Average		Classes	Frequency
1584677	1584943	LF82_2833	TRITO_24	DNA binding transcriptional regulator	6.78	5.99	6.51	7.08	8.14	8.37	10.57	10.58	10.11	10.06	109.896	63.5579	86.7271		10	26
1585260	1585850	LF82_1666	TRITO_23	site-specific recombinase PinR	4.56	4.5	4.84	5.15	4.99	5.25	6.37	6.41	7.09	7.22	23.5883	22.6274	23.1079		20	14
1586371	1586078	LF82_259	TRITO_22	hypothetical protein	2.82	3.79	3	3	3.14	3.56	3.21	3.8	3.29	3.55	7.06162	13.8326	10.4471		30	3
1587454	1586414	LF82_260	TRITO_21	tail fiber protein	2.88	2.54	3.31	3.27	4.31	4.34	6.57	6.42	7.05	7.04	7.3615	5.81589	6.5887		40	2
1587745	1587464	LF82_770	TRITO_20	hypothetical protein	2.84	2.32	3.49	3.37	4.98	4.2	6.98	7.05	8.19	8.27	7.1602	4.99332	6.07676		50	0
1590117	1587745	LF82_261	TRITO_19	tail fiber protein	2.65	2.42	2.8	2.83	3.11	3.02	4.95	5.45	5.33	5.47	6.27667	5.35171	5.81419		60	1
1593591	1590178	LF82_262	TRITO_18	host specificity protein J	3.04	2.65	2.74	2.67	3.85	3.92	3.31	3.51	3.63	3.73	8.22491	6.27667	7.25079		70	0
1594299	1593652	LF82_263	TRITO_17	tail assembly protein	2.78	2.32	2.45	2.4	2.71	2.73	2.58	2.32	2.69	2.32	6.86852	4.99332	5.93092		80	0
1594940	1594197	LF82_264	TRITO_16	tail fiber component	2.32	2.32	2.32	2.32	2.45	2.32	2.32	2.32	2.32	2.47	4.99332	4.99332	4.99332		>80	8
1595643	1594945	LF82_265	TRITO_15	Minor tail protein	2.75	2.64	2.44	2.59	2.58	2.67	2.32	2.49	2.94	2.61	6.72717	6.23332	6.48024
1595982	1595653	LF82_266	TRITO_14	tail protein	3.12	3.96	2.56	2.47	3.01	3.42	3.13	2.32	3.41	3.29	8.69388	15.5625	12.1282
1599047	1595982	LF82_267	TRITO_13	tail length tape measure protein	3.13	3.12	2.81	2.66	3.16	3.03	2.81	2.48	3.37	3.39	8.75435	8.69388	8.72411
1599348	1599019	LF82_268	TRITO_12	tail assembly protein	3.4	3.36	2.44	2.66	3.07	3.22	2.78	2.94	2.68	3.45	10.5561	10.2674	10.4117
1599746	1599357	LF82_269	TRITO_11	minor tail protein G	2.71	3.8	2.52	2.45	3.03	3	2.32	2.32	2.63	2.59	6.54322	13.9288	10.236
1600547	1599804	LF82_270	TRITO_10	major tail protein MTP	4.72	3.84	3.33	3.2	3.78	3.76	3.44	3.36	4.08	4.15	26.3549	14.3204	20.3377
1600959	1600558	LF82_271	TRITO_9	tail terminator protein	4.33	2.84	2.42	2.44	2.61	2.48	2.32	2.61	2.32	3.68	20.1122	7.1602	13.6362
1601546	1600956	LF82_272	TRITO_8	Ne1 tail completion protein	3.19	3.44	2.49	2.41	2.83	2.81	2.6	2.85	2.72	2.94	9.12611	10.8528	9.98947
1601833	1601558	LF82_273	TRITO_7	head completion protein Hc1	3.54	3.03	2.4	2.32	2.73	2.44	2.32	2.32	3.33	2.97	11.6318	8.1681	9.89994
1602194	1601826	LF82_274	TRITO_6	hypothetical protein	3.05	3.28	2.48	2.45	3.26	3.09	2.32	2.32	3.33	3.04	8.28212	9.71356	8.99784
1604359	1602236	LF82_275	TRITO_5	Major capsid protein	3.17	2.9	2.79	2.88	3.05	3.08	2.76	2.94	3.33	3.4	9.00047	7.46426	8.23237
1605716	1604208	LF82_276	TRITO_4	portal	3.21	2.73	2.44	2.5	2.71	2.65	2.53	2.54	3.04	3.49	9.25351	6.63456	7.94403
1605928	1605716	LF82_771	TRITO_3	Neck-tail adaptor Ad1	2.97	2.32	2.51	2.32	3.03	2.47	3.44	2.32	4.75	5.03	7.83536	4.99332	6.41434
1607958	1605925	LF82_277	TRITO_2	terminase large subunit	3.29	2.75	2.65	2.56	2.95	2.88	2.56	2.79	3.68	3.43	9.78112	6.72717	8.25415
1608560	1608033	LF82_278	TRITO_1	terminase small subunit	3.83	3.73	2.74	2.88	2.83	2.98	3.09	2.54	3.36	4.2	14.2215	13.2691	13.7453
1609339	1609133	LF82_2580	TRITO_54	Uncharacterized protein YbcV, DUF1398	5.22	4.7	6.63	6.9	9.1	8.8	10.02	9.81	9.63	9.82	37.2715	25.9921	31.6318
1609625	1610050	LF82_2579	TRITO_53	GnsB protein	3.42	2.82	2.78	2.78	4.05	4.24	5.21	4.42	4.62	4.55	10.7034	7.06162	8.88252
1610375	1610202	LF82_0907	TRITO_52	Uncharacterized protein YnfN	7.6	8.47	10.2	9.68	12.26	12.2	11.19	11.26	10.11	9.93	194.012	354.588	274.3
1610702	1610547	LF82_3578	TRITO_51	Cold-shock protein	6.23	4.77	5.75	6.26	6.09	6.21	8.41	7.79	6.81	7.17	75.0614	27.2843	51.1729
1611261	1611049	LF82_0377	TRITO_50	Cold shock-like protein CspI	10.46	8.97	9.06	9.62	9.03	9.04	12.61	12.66	11.28	11.41	1408.55	501.463	955.009
1612122	1611625	LF82_2834	TRITO_49	DUF2514, putative peptidoglycan endopeptidase	2.9	3.09	3.23	3.24	3.76	3.6	3.49	4.32	4.1	4.48	7.46426	8.51496	7.98961
1612652	1612119	LF82_2836	TRITO_48	Endolysin	2.86	2.32	2.95	2.84	2.44	2.81	2.87	2.54	3.47	3.45	7.26015	4.99332	6.12674
1612960	1612649	LF82_2837	TRITO_47	Uncharacterized protein ydfR	3.68	2.96	4.32	4.44	4.01	4.06	5.55	6.36	5.35	5.5	12.8171	7.78124	10.2992
1613180	1612965	LF82_0579	TRITO_46	Lysis protein S	2.97	2.32	3.96	3.85	3.73	3.84	5.5	5.44	5.45	5.49	7.83536	4.99332	6.41434
1614149	1613934	LF82_0371	TRITO_45	Cold shock-like protein cspB	9.7	8.61	11.75	12.07	10.35	10.42	13.81	13.61	12.58	12.63	831.746	390.722	611.234
1615577	1614825	LF82_2838	TRITO_44	Antitermination protein Q	4.17	3.58	5.07	5.06	6.24	6.28	6.03	5.94	5.73	5.69	18.0009	11.9588	14.9799
1616538	1615591	LF82_2839	TRITO_43	hypothetical protein	2.32	2.77	2.59	2.45	2.63	2.78	2.5	2.32	3.79	3.19	4.99332	6.82108	5.9072
1616920	1616642	LF82_279	TRITO_42	hypothetical protein	2.32	2.32	3.12	2.97	4.53	4	4.01	3.03	4.55	4.78	4.99332	4.99332	4.99332
1618172	1617027	LF82_280	TRITO_41	ImmA/IrrE metallo-endopeptidase	7.62	6.53	9.26	9.68	9.99	9.96	9.68	9.55	10.86	10.99	196.72	92.4115	144.566
1618783	1618169	LF82_281	TRITO_40	hypothetical protein	8.75	7.6	9.75	10.14	11.45	11.43	12.24	12.2	12.69	12.77	430.539	194.012	312.275
1619105	1618950	LF82_1023	TRITO_39	HokD toxin	15.58	14.83	15.8	15.82	16.98	17.09	16.51	16.43	16.41	16.58	48983.2	29125.6	39054.4
1619907	1621241	LF82_282	TRITO_38	hypothetical protein	5.19	4.69	6.89	7.31	9.27	9.23	6.8	6.89	6.69	6.8	36.5044	25.8125	31.1585
1621901	1621479	LF82_283	TRITO_37	hypothetical protein	3.91	3.19	3.14	2.95	3.94	4.11	4.07	4.8	4.57	4.56	15.0324	9.12611	12.0792
1623012	1621942	LF82_284	TRITO_36	Replication protein, N-terminal phage replisome	3.17	2.89	2.62	2.75	3.06	3.09	2.48	2.9	2.75	3.34	9.00047	7.4127	8.20659
1623509	1623084	LF82_285	TRITO_35	Rha family transcriptional regulator	2.68	2.32	2.51	2.74	2.77	2.54	2.99	2.82	3.39	3.12	6.40856	4.99332	5.70094
1623832	1623506	LF82_286	TRITO_34	Cro transcriptional regulator	3.13	2.32	2.67	2.73	2.82	2.77	4.19	3.37	4.64	3.75	8.75435	4.99332	6.87384
1623840	1624259	LF82_287	TRITO_33	CI Repressor	8.19	7.7	9.57	9.89	9.7	9.89	11.43	11.69	9.69	9.88	292.036	207.937	249.986
1624476	1624712	LF82_2825	TRITO_32	hypothetical protein	3.67	4	3.77	4.02	4.07	4.04	4.7	4.55	5.26	5.32	12.7286	16	14.3643
1624714	1624842	LF82_2826	TRITO_31	hypothetical protein	3.28	3.55	4.42	4.79	4.1	4.36	5.44	5.89	6.68	6.04	9.71356	11.7127	10.7131
1624872	1625090	LF82_2081	TRITO_30	hypothetical protein	2.96	3.16	4.28	4.43	5.03	4.58	5.95	5.13	5.12	5.42	7.78124	8.9383	8.35977
1625658	1625846	LF82_0484	TRITO_29	Division inhibition protein dicB	5.67	2.32	4.01	3.55	4.31	4.2	6.24	6.81	6.54	6.86	50.9143	4.99332	27.9538
1625843	1626034	LF82_2827	TRITO_28	hypothetical protein	3.87	3.26	3.53	3.64	3.92	4.18	5.36	4.56	5.21	5.34	14.6213	9.57983	12.1006
1626128	1628599	LF82_2828	TRITO_27	exonuclease VIII, ds DNA exonuclease	3.03	2.32	2.94	3.04	3.78	3.7	5.22	5.12	5.45	5.76	8.1681	4.99332	6.58071
1628672	1628923	LF82_288	TRITO_26	excisionase	4.11	4.2	3.26	3.51	4.6	4.68	3.81	3.62	4.18	4.08	17.2677	18.3792	17.8234
1628958	1630238	LF82_1118	TRITO_25	integrase	2.89	4.47	4.29	3.89	4.48	4.22	5.63	5.38	5.03	4.91	7.4127	22.1618	14.7872
					3.42	3.29	4.08	4.18	4.5	4.77
																MEDIANE	10.2676	BACKGROUND
																chosen cutoff for morons	51.338
																AVERAGE	11.1015
																SIGMA	6.54423
																chosen cutoff /sigma	7.84477

## Sheet: Cartapus prophage
					log2 values of table S4										Normalized read counts, LB, ON (natural numbers)
beg	end	id		product	BLB_BR1.log2p5fpkm	BLB_BR2.log2p5fpkm	B1_BR1.log2p5fpkm	B1_BR2.log2p5fpkm	B6_BR1.log2p5fpkm	B6_BR2.log2p5fpkm	MB1_BR1.log2p5fpkm	MB1_BR2.log2p5fpkm	MB6_BR1.log2p5fpkm	MB6_BR2.log2p5fpkm	ON, LB-1	ON, LB-2	Av.			Classes	Frequency
2736109	2736591	LF82_783	CARTA_32	putative exonuclease	6.89	6.57	9.09	9.37	9.3	9.55	8.77	8.76	7.55	7.8	118.603	95.0095	106.806			7	23
2738005	2736905	LF82_381	CARTA_30	probable baseplate hub protein D (GPD)	3.15	3.03	2.75	2.72	3.38	3.37	3.16	3.29	3.66	3.37	8.87656	8.1681	8.52233			14	15
2738487	2738002	LF82_382	CARTA_29	tail assembly protein	3.32	2.76	2.36	2.32	2.78	2.89	2.32	2.32	2.57	2.73	9.98664	6.77396	8.3803			21	2
2741561	2738484	LF82_383	CARTA_28	tail length tape measure protein	2.8	2.62	2.5	2.51	2.55	2.62	2.49	2.48	2.45	2.74	6.9644	6.1475	6.55595			28	1
2741673	2741554	LF82_784	CARTA_27	GpE tail protein	2.32	3.61	2.32	2.32	2.32	2.58	2.32	2.32	2.32	2.32	4.99332	12.2101	8.6017			35	1
2741990	2741688	LF82_384	CARTA_26	tail assembly protein	2.81	2.32	2.32	2.32	2.52	2.8	2.32	3.22	2.32	2.93	7.01285	4.99332	6.00308			42	0
2742560	2742045	LF82_385	CARTA_25	major tail tube protein	2.88	2.32	2.51	2.42	2.8	2.62	2.89	2.32	2.77	2.71	7.3615	4.99332	6.17741			49	1
2743742	2742570	LF82_386	CARTA_24	Tail sheath protein	2.82	2.7	2.48	2.45	2.62	2.63	2.47	2.52	2.53	2.74	7.06162	6.49802	6.77982			56	0
2744457	2743885	LF82_387	CARTA_23	DNA-invertase	2.6	3.47	2.56	2.49	2.99	3.31	3.05	3.01	2.54	2.82	6.06287	11.0809	8.57187			>56	1
2744479	2744886	LF82_785	CARTA_22	hypothetical protein	2.32	3.21	2.73	2.8	3.31	3.03	3.66	4.07	4.39	3.67	4.99332	9.25351	7.12341
2744952	2745290	LF82_786	CARTA_21	tail fiber assembly protein	4.4	3.34	4.76	4.81	6.39	5.94	7.73	7.85	7.23	7.48	21.1121	10.1261	15.6191
2745681	2745262	LF82_388	CARTA_20	tail fiber assembly protein	3.61	3.73	4.69	4.8	5.46	5.45	7.2	6.89	6.23	6.32	12.2101	13.2691	12.7396
2747099	2745678	LF82_389	CARTA_19	phage tail protein	2.92	2.9	2.72	2.67	2.9	2.94	2.93	3.36	3.4	3.79	7.56846	7.46426	7.51636
2747701	2747096	LF82_390	CARTA_18	phage tail protein I	2.32	2.69	2.39	2.36	2.47	2.71	2.32	2.32	2.53	2.32	4.99332	6.45313	5.72323
2748602	2747694	LF82_391	CARTA_17	Baseplate J protein	2.5	2.32	2.35	2.35	2.55	2.5	2.32	2.32	2.32	2.55	5.65685	4.99332	5.32509
2748948	2748589	LF82_392	CARTA_16	Baseplate wedge subunit W	2.74	2.32	2.32	2.32	2.64	2.5	2.32	2.32	2.32	2.32	6.6807	4.99332	5.83701
2749523	2748945	LF82_393	CARTA_15	baseplate protein V	2.83	2.7	2.46	2.37	2.75	3.05	3.04	2.32	4.34	4.05	7.11074	6.49802	6.80438
2749580	2750149	LF82_787	CARTA_14	hypothetical protein	3.51	2.71	5.06	5.16	5.89	5.97	5.11	5.28	4.57	4.38	11.3924	6.54322	8.96781
2750607	2750155	LF82_394	CARTA_13	virion morphology protein	2.32	3.14	2.37	2.53	3.28	3.07	3.19	2.58	3.19	3.58	4.99332	8.81524	6.90428
2751052	2750600	LF82_395	CARTA_12	tail termination protein Tc1	2.67	2.32	2.5	2.38	2.52	2.82	2.32	2.32	2.82	2.32	6.36429	4.99332	5.67881
2751555	2751127	LF82_396	CARTA_11	LysB	2.32	3.18	2.37	2.32	2.32	2.32	2.32	2.32	2.32	2.56	4.99332	9.06307	7.0282
2752067	2751552	LF82_397	CARTA_10	Endolysin	2.32	2.32	2.32	2.42	2.71	2.45	2.32	2.32	2.56	2.32	4.99332	4.99332	4.99332
2752263	2752048	LF82_398	CARTA_9	Holin	2.32	2.32	2.32	2.32	2.32	2.47	2.32	2.32	2.32	2.32	4.99332	4.99332	4.99332
2752470	2752267	LF82_399	CARTA_8	tail protein X	2.32	2.32	2.32	2.32	2.32	2.48	2.32	2.32	2.32	2.32	4.99332	4.99332	4.99332
2752997	2752470	LF82_400	CARTA_7	head completion/stabilization protein	2.32	2.32	2.32	2.32	2.38	2.5	2.32	2.32	2.32	2.52	4.99332	4.99332	4.99332
2753581	2753030	LF82_401	CARTA_6	Terminase, endonuclease subunit	2.32	2.32	2.32	2.32	2.54	2.6	2.32	2.32	2.32	2.51	4.99332	4.99332	4.99332
2754742	2753684	LF82_402	CARTA_5	Major capsid protein	2.48	2.32	2.38	2.32	2.57	2.69	2.32	2.32	2.44	2.43	5.57897	4.99332	5.28615
2755586	2754759	LF82_403	CARTA_4	capsid scaffolding protein	2.32	2.32	2.32	2.38	2.61	2.51	2.32	2.32	2.48	2.45	4.99332	4.99332	4.99332
2755735	2757501	LF82_404	CARTA_3	Large terminase, ATPase subunit termL	2.32	2.69	2.33	2.34	2.57	2.54	2.42	2.32	2.32	2.38	4.99332	6.45313	5.72323
2757501	2758535	LF82_405	CARTA_2	capsid portal protein	2.99	2.91	2.55	2.51	2.75	2.82	2.49	2.74	2.45	3.07	7.94474	7.51618	7.73046
2759242	2758544	LF82_788	CARTA_1	hypothetical protein	4.65	4.71	7	7.23	7.57	7.6	9.24	9.2	9.52	9.62	25.1067	26.1729	25.6398
2760143	2759532	LF82_789	CARTA_47	hypothetical protein	5.42	5.61	7.09	7.32	8.62	8.53	8.99	9.04	10.53	10.52	42.8137	48.8403	45.827
2760452	2760192	LF82_790	CARTA_46	hypothetical protein	3.27	3.06	3.25	3.56	2.84	2.56	4.85	5.21	7.45	7.72	9.64646	8.33973	8.99309
2760759	2760526	LF82_406	CARTA_45	DinI family protein	2.93	3.12	4.41	4.44	3.61	3.76	7.93	7.88	9.18	9.29	7.6211	8.69388	8.15749
2760958	2760770	LF82_791	CARTA_44	hypothetical protein	4.16	4.55	5.45	5.5	4.08	4.71	9.78	10.04	10.97	10.85	17.8766	23.4254	20.651
2763525	2761111	LF82_407	CARTA_43	Replication endonuclease GpA	2.46	2.52	2.54	2.45	2.77	2.83	2.65	2.42	2.83	2.86	5.50217	5.73582	5.61899
2764379	2763522	LF82_408	CARTA_42	Dam DNA adenine methylase	2.32	2.59	2.51	2.49	2.66	2.88	2.69	2.59	2.47	3.19	4.99332	6.02099	5.50715
2764591	2764376	LF82_409	CARTA_40	DUF2732 domain-containing protein	2.32	2.32	2.32	2.32	2.59	2.32	2.32	2.32	3.52	2.32	4.99332	4.99332	4.99332
2764842	2764603	LF82_410	CARTA_39	hypothetical protein	2.32	2.32	2.56	2.52	2.88	2.58	2.32	3.39	3.15	3.05	4.99332	4.99332	4.99332
2765438	2765208	LF82_411	CARTA_38	DUF2724 domain-containing protein	2.32	3.13	2.57	2.62	2.69	3.18	2.32	3.14	3.17	3.56	4.99332	8.75435	6.87384
2765925	2765416	LF82_412	CARTA_37	CII regulatory protein	3.6	2.32	2.72	2.75	2.61	2.57	3.76	3.94	2.56	2.53	12.1257	4.99332	8.55953
2766201	2765959	LF82_792	CARTA_36	Rha transcriptional regulator	3.91	3.6	2.95	2.98	2.78	3.15	5.05	4.41	3.14	3.3	15.0324	12.1257	13.579
2766323	2766955	LF82_413	CARTA_35	CI repressor protein	5.12	4.96	8.16	8.35	8.14	8.02	9.28	9.25	8.14	8.14	34.7755	31.125	32.9502
2766958	2767974	LF82_414	CARTA_34	Integrase	3.61	3.46	5.97	6.19	5.69	6.07	6.43	6.23	5.84	6.17	12.2101	11.0043	11.6072
																MEDIANE	6.88906	BACKGROUND
																chosen cutoff for morons	34.4453
																AVERAGE	8.61151
																SIGMA	5.72116
																chosen cutoff /sigma	6.02069

## Sheet: Cyrano prophage
				log2 values of table S4										Normalized read counts, LB, ON (natural numbers)
Start	Stop	locus tag	Annotation	BLB_BR1.log2p5fpkm	BLB_BR2.log2p5fpkm	B1_BR1.log2p5fpkm	B1_BR2.log2p5fpkm	B6_BR1.log2p5fpkm	B6_BR2.log2p5fpkm	MB1_BR1.log2p5fpkm	MB1_BR2.log2p5fpkm	MB6_BR1.log2p5fpkm	MB6_BR2.log2p5fpkm	ON, LB-1	ON, LB-2	Average			Classes	Frequency
135	767	CYRAN_1	Terminase small subunit	2.98	2.67	3.16	3.22	3.93	3.68	3.89	4.01	4.91	5.58	7.88986	6.36429	7.12708			10	64
767	2023	CYRAN_2	Terminase Large subunit	3.37	2.67	3.44	3.37	3.23	3.65	3.16	3.02	4.14	4.13	10.3388	6.36429	8.35156			20	30
2050	3624	CYRAN_3	Head-Tail connector protein	2.79	3.67	3.24	3.31	4.25	4.02	3.55	3.99	4.75	4.78	6.9163	12.7286	9.82244			30	7
3646	4533	CYRAN_4	Hypothetical protein	3.8	2.99	4.22	4.19	3.27	3.27	3.2	2.9	5.97	5.92	13.9288	7.94474	10.9368			40	2
4559	5434	CYRAN_5	MCP Major Capsid Protein	2.96	2.8	4.17	4.34	3.5	3.62	4.03	4.05	7.35	7.79	7.78124	6.9644	7.37282			50	4
5523	6428	CYRAN_6	Ig-lke domain containing protein	2.94	2.58	3.12	3.26	3.4	3.35	2.67	3.62	4.65	4.57	7.67411	5.9794	6.82675			60	3
6473	6907	CYRAN_7	Hypothetical protein	3.41	3.17	3.23	3.36	3.23	3.14	2.97	3.71	4.66	4.14	10.6295	9.00047	9.81498			70	0
6907	7740	CYRAN_8	Ad1 Head-tail adaptor protein	3.53	2.82	3.41	3.57	3.32	3.54	3.64	3.28	3.68	4.61	11.5514	7.06162	9.30653			80	0
7733	8164	CYRAN_9	Hc1 Head closure protein	3.41	3.17	3.1	3.28	3.07	3.1	3.77	3.33	3.77	4.15	10.6295	9.00047	9.81498			>80	13
8155	8628	CYRAN_10	Ne1 Neck protein	4.35	3.39	3.62	3.46	3.83	3.49	4.18	3.74	3.98	4.13	20.393	10.4831	15.4381
8630	9013	CYRAN_11	Tc1 Tail completion protein	5.07	3.81	4.12	3.88	5.73	5.64	5.4	5.25	5.98	5.79	33.5909	14.0257	23.8083
9088	9834	CYRAN_12	Tail protein	4.92	3.72	4.2	3.99	4.09	4.15	6.41	5.9	8.49	8.37	30.2738	13.1775	21.7257
9890	10207	CYRAN_13	Hypothetical protein	3.43	2.95	3.43	3.36	3.26	3.18	3.88	3.57	7.58	7.63	10.7779	7.72749	9.25268
10288	10557	CYRAN_14	Hypothetical protein	2.32	2.32	2.54	2.87	2.44	2.55	3.57	3.3	5.24	4.9	4.99332	4.99332	4.99332
10565	15142	CYRAN_15	Tail Tape Measure protein	3.61	3.14	3.87	3.99	4.63	4.69	4.78	4.53	5.21	5.37	12.2101	8.81524	10.5127
15185	15520	CYRAN_16	Minor tail protein M	3.11	2.32	3.68	3.63	6.71	6.54	4.86	4.83	6.01	5.88	8.63383	4.99332	6.81357
15570	16301	CYRAN_17	Minor tail protein L	2.91	2.63	2.96	2.79	2.74	2.83	3.21	3.46	3.92	4.16	7.51618	6.19026	6.85322
16294	17091	CYRAN_18	Tail tip assembly protein K	2.53	2.61	2.61	2.69	2.91	2.99	2.71	2.47	3.51	3.45	5.77572	6.10504	5.94038
17097	17672	CYRAN_19	Tail tip protein I	2.32	2.7	2.53	2.53	2.71	2.54	2.6	2.53	3.41	3.39	4.99332	6.49802	5.74567
17690	22417	CYRAN_20	tail host specificity protein J	3.94	3.26	4.32	4.45	5.09	4.93	4.74	4.79	4.96	5.17	15.3482	9.57983	12.464
22511	26536	CYRAN_21	tail fiber protein	3.38	3.12	3.89	3.82	5	5.07	6.24	6.21	5.82	5.8	10.4107	8.69388	9.55231
26739	27062	CYRAN_22	Holin	2.78	3.37	3.14	3.1	3.62	3.23	4.99	5.12	6.09	6.12	6.86852	10.3388	8.60367
27076	27768	CYRAN_23	Endolysin	2.56	2.32	3.01	3.24	3.35	3.34	3.71	3.5	5.05	5.47	5.89708	4.99332	5.4452
27770	28021	CYRAN_24	Rz spanin	3.3	3.94	4.61	4.6	5.33	5.83	5.76	5.79	6.16	6.14	9.84916	15.3482	12.5987
28038	28157	CYRAN_25	Rz1 spanin	2.32	4.74	5.27	5.53	5.13	5.53	6.18	6.07	6.78	6.6	4.99332	26.7228	15.8581
28711	28190	CYRAN_26	KacT Acetyltransferase-type toxin	8.77	7.97	9.84	10.19	10.65	10.61	15.23	15.08	13.83	13.94	436.549	250.732	343.64
29024	28719	CYRAN_27	putative antitoxin	9.36	9.04	10.31	10.52	11.3	11.29	15.93	15.91	14.54	14.64	657.114	526.394	591.754
29307	29975	CYRAN_28	ParA plasmid partitioning protein	5.17	5.99	8.23	8.49	7.32	7.58	10.1	10.06	9.66	9.78	36.0019	63.5579	49.7799
29975	30334	CYRAN_29	RelE/ParE putative toxin	6.66	6.27	9.11	9.44	9.18	9.26	10.75	10.79	10.19	10.48	101.125	77.1717	89.1485
30331	31134	CYRAN_30	Hypothetical protein	5.8	5.74	8.61	8.97	10.42	10.15	9.85	9.78	9.97	10.14	55.7152	53.4456	54.5804
31328	32068	CYRAN_31	Hypothetical protein	2.32	2.88	2.9	2.91	2.56	2.65	3.06	2.99	3.91	4.19	4.99332	7.3615	6.17741
32112	33452	CYRAN_32	DNA Helicase	4.64	4.11	4.85	4.92	4.87	5.01	4.77	4.99	4.87	5.13	24.9333	17.2677	21.1005
33600	34715	CYRAN_33	DNA Primase	3.53	3.27	4.09	4.52	5.09	5.09	4.86	4.8	4.67	5.17	11.5514	9.64646	10.5989
34791	35573	CYRAN_34	Hypothetical protein	5.91	4.77	7.29	7.47	8.47	8.48	8.02	8.49	7.24	7.36	60.1295	27.2843	43.7069
35629	36111	CYRAN_35	Hypothetical protein	3.65	2.32	3.79	3.88	4.77	4.57	4.82	3.11	4.86	4.71	12.5533	4.99332	8.77333
36108	37430	CYRAN_36	DNA ligase	2.45	2.66	3.6	3.75	3.87	3.94	4.32	3.9	3.89	4.08	5.46416	6.32033	5.89225
37590	37805	CYRAN_37	putative transcriptional regulator	2.97	2.32	4.16	3.85	5.46	5.3	5.75	6.29	5.14	5.61	7.83536	4.99332	6.41434
37802	37954	CYRAN_38	Hypothetical protein	2.32	2.32	3.72	3.77	4.67	4.35	5.95	4.8	3.47	4.94	4.99332	4.99332	4.99332
37951	38241	CYRAN_39	Hypothetical protein	2.83	3	4.37	4.48	5.43	5.3	6.15	5.36	4.69	4.21	7.11074	8	7.55537
39144	39356	CYRAN_40	Hypothetical protein	7.15	7.32	9.49	9.77	9.99	9.82	11.03	10.95	10.28	10.42	142.025	159.786	150.906
39491	39841	CYRAN_41	hypothetical protein	3.35	3.64	4.58	4.61	4.6	4.92	6.43	5.94	6.26	6.4	10.1965	12.4666	11.3316
39838	40083	CYRAN_42	Glutaredoxin	3.9	3.59	5.39	5.25	5.34	5.67	6.8	6.44	5.76	5.68	14.9285	12.042	13.4853
40822	40268	CYRAN_43	Hypothetical protein	13.45	11.54	13.05	13.18	14.89	14.78	14.75	14.75	13.39	13.19	11190.6	2977.74	7084.17
41090	42193	CYRAN_44	Integrase	5.62	5.64	7.85	8.03	6.09	6.04	8.98	8.8	10.27	10.32	49.18	49.8665	49.5233
42574	42188	CYRAN_45	putative repressor	6.75	6.39	9.08	9.36	7.35	7.56	10.35	10.33	9.76	9.98	107.635	83.8652	95.75
42826	43038	CYRAN_46	Hypothetical protein	4.27	4.41	6.93	7.14	5.89	6.2	8.71	8.59	10.78	10.74	19.2929	21.259	20.2759
43137	45245	CYRAN_47	dimethylbenzimidazole phosphoribosyltransferase	3.22	2.64	3.31	3.27	3.99	4.02	5.26	5.23	5.85	5.93	9.31787	6.23332	7.77559
45341	46576	CYRAN_48	cobalamin synthetase	2.46	2.97	3.45	3.53	3.52	3.26	3.91	3.97	5.04	5.24	5.50217	7.83536	6.66876
46757	50263	CYRAN_49	DNA polymerase III alpha subunit	3.68	2.9	4.31	4.49	4.46	4.54	4.58	4.55	4.46	4.57	12.8171	7.46426	10.1407
51675	51112	CYRAN_50	putative antitoxin HicB	7.07	7.21	9.41	9.69	7.91	8.33	11.04	11.05	13.03	13.25	134.364	148.056	141.21
51960	51736	CYRAN_51	HicA toxin protein	8.44	7.91	10.63	10.83	10.2	10.2	12.95	12.87	14.12	14.26	347.291	240.518	293.904
52241	52645	CYRAN_52	UvsY recombination mediator	3.65	3.22	2.88	2.97	3.24	3.14	5.03	5	5.46	5.55	12.5533	9.31787	10.9356
52763	53791	CYRAN_53	SSB T4 gp32-like	2.88	3.45	5.09	5.22	3.52	3.58	3.93	3.56	4.64	4.97	7.3615	10.9283	9.14491
53852	54796	CYRAN_54	Exonuclease	3.04	2.32	2.71	2.64	2.81	2.73	2.32	2.45	2.9	2.44	8.22491	4.99332	6.60912
55065	57404	CYRAN_55	RecA	3.56	3.12	3.99	4.08	4.2	4.19	3.47	3.73	4.06	4.05	11.7942	8.69388	10.244
57498	57698	CYRAN_56	membrane protein	2.32	2.32	4.98	4.89	3.48	3.09	3.48	5.06	7.61	7.7	4.99332	4.99332	4.99332
57702	58532	CYRAN_57	Stomatin-like integral membrane protein	4.3	3.02	5.01	5.24	5	4.76	5.6	5.32	7.25	7.42	19.6983	8.11168	13.905
58633	59049	CYRAN_58	Hypothetical protein	2.69	2.32	3.43	3.34	2.84	3.07	2.32	3.5	4.2	3.94	6.45313	4.99332	5.72323
59105	59380	CYRAN_59	Hypothetical protein	2.85	3.5	4.06	4.23	4.1	4.19	5.44	5.72	4.84	5.07	7.21	11.3137	9.26186
59420	59599	CYRAN_60	Hypothetical protein	2.32	2.32	4.41	4.27	3.41	3.26	6.89	7.09	8.77	8.44	4.99332	4.99332	4.99332
59596	59931	CYRAN_61	Hypothetical protein	2.77	2.32	4.53	4.84	2.81	3.31	6.37	5.96	8.28	8.6	6.82108	4.99332	5.9072
59931	60143	CYRAN_62	P1 Cra protein	3.76	3.72	5.44	5.43	6.09	6.42	7.35	6.98	8.83	9.02	13.5479	13.1775	13.3627
61688	60633	CYRAN_63	RepA Replication initiation protein	7.39	6.63	7.83	8.04	7.43	7.66	8.25	8.34	8.31	8.26	167.73	99.0442	133.387
62432	63076	CYRAN_64	ASCH RNA-binding domain containing	5.29	4.58	6.48	6.67	7.09	7.17	7.36	7.29	6.99	7.11	39.1245	23.9176	31.521
63331	64416	CYRAN_65	SbcD-like endonuclease subunit	3.06	2.72	3.27	3.62	3.51	3.46	4.51	4.16	4.55	4.84	8.33973	6.58873	7.46423
64646	66562	CYRAN_66	SbcC-like endonuclease subunit	3.55	3.56	3.96	4.08	4.47	4.14	4.14	3.96	4.58	4.55	11.7127	11.7942	11.7534
66552	67295	CYRAN_67	Hypothetical protein	4.11	3.96	4.84	5	5.09	5.1	5.72	6.09	5.49	5.53	17.2677	15.5625	16.4151
67305	67874	CYRAN_68	RuvC resolvase	3.21	3.26	4.56	4.66	4.57	4.67	6.07	6.45	5.14	5.45	9.25351	9.57983	9.41667
67948	70263	CYRAN_69	Ribonucleoside-diphosphate reductase 1 subunit	2.98	2.86	3.77	3.79	3.78	3.92	3.68	3.65	4.04	4.51	7.88986	7.26015	7.57501
70370	71512	CYRAN_70	Ribonucleoside-diphosphate reductase subunit beta	3.87	3.47	5.34	5.61	4.82	4.98	5.91	5.8	5.03	5.46	14.6213	11.0809	12.8511
71590	72459	CYRAN_71	MazG-like nucleoside triphosphate pyrophosphohydrolase	4.49	4.17	6.68	7.01	6.53	6.68	6.78	7.17	6.54	6.58	22.4711	18.0009	20.236
72630	73733	CYRAN_72	ThyX Thymidylate synthase	3.85	3.03	4.08	4.08	3.95	4.07	4.21	4.08	6.18	6.23	14.42	8.1681	11.2941
73735	74148	CYRAN_73	Polynucleotide kinase	3.63	3.2	3.74	3.74	3.18	3.26	3	3.21	4.02	4.4	12.3805	9.18959	10.7851
74145	74621	CYRAN_74	Dihydrofolate reductase	3.51	2.32	3.29	2.85	3.05	2.85	3.35	3.39	3.78	3.9	11.3924	4.99332	8.19286
74621	75265	CYRAN_75	ABC transporter ATP-binding protein	2.97	2.32	3.24	3.25	2.86	2.92	2.79	3.38	5.64	5.25	7.83536	4.99332	6.41434
75327	75746	CYRAN_76	Hypothetical protein	3.78	2.32	4.58	4.85	5.14	5.41	5.54	5.45	5.3	6.08	13.737	4.99332	9.36518
75756	76313	CYRAN_77	Exonuclease, PolIII subunit epsilon	3.89	2.71	5.16	5.33	6.28	6.33	6.49	6.67	6.26	6.5	14.8254	6.54322	10.6843
76474	77283	CYRAN_78	Hypothetical protein	3.73	3.04	3.79	3.87	4.81	5.04	5.91	5.75	6.03	5.61	13.2691	8.22491	10.747
77467	78060	CYRAN_79	Adenine methyltransferase	2.82	2.32	3.18	3.1	3.04	3.13	3.36	3.71	4.07	4.14	7.06162	4.99332	6.02747
78247	78477	CYRAN_80	Hypothetical protein	3.36	3.13	4.62	4.2	4.1	4.07	5.81	5.14	5.22	5.01	10.2674	8.75435	9.51088
78657	78791	CYRAN_81	Hypothetical protein	6.82	6.92	9.34	9.02	6.94	6.89	8.97	8.23	10.35	10.3	112.986	121.095	117.041
79061	79654	CYRAN_82	Ribonuclease H/ Reverse Transcriptase	2.59	3.44	3.87	3.83	4.42	4.27	4.7	4.01	5.02	4.78	6.02099	10.8528	8.43691
79800	80294	CYRAN_83	Hypothetical protein	3.31	2.76	5.67	5.82	3.38	3.32	2.65	3.37	5.05	5.2	9.91766	6.77396	8.34581
80304	80492	CYRAN_84	Hypothetical protein	2.32	3.26	4.54	4.85	2.63	2.91	2.32	2.32	2.9	2.82	4.99332	9.57983	7.28658
80586	81011	CYRAN_85	P1 TciA-like protein	2.32	3.18	5.67	5.97	2.88	3.24	3.62	3.19	4.49	4.16	4.99332	9.06307	7.0282
81011	81169	CYRAN_86	P1 TciB-like protein	2.32	2.32	5.36	5.4	3.21	3.35	5.02	3.39	4.67	4.77	4.99332	4.99332	4.99332
81309	81878	CYRAN_87	Hypothetical protein	3.21	2.32	5.07	5.31	4.05	3.82	5.39	5.31	5.33	5.45	9.25351	4.99332	7.12341
81933	82214	CYRAN_88	Putative outer membrane protein	2.84	3.01	3.94	3.82	3.56	3.65	3.23	3.02	2.73	2.68	7.1602	8.05564	7.60792
82226	82831	CYRAN_89	Hypothetical protein	3.59	3.42	5.2	5.5	5.81	5.95	6.1	6.15	6.47	6.54	12.042	10.7034	11.3727
82935	84620	CYRAN_90	DUF4942 domain-containing protein	3.11	2.82	2.95	2.98	3.35	3.37	4.3	4.13	5.57	5.97	8.63383	7.06162	7.84772
84682	85386	CYRAN_91	Ead-Ea22 protein	3.35	2.9	4.25	4.19	3.97	3.63	4.32	4.9	5.79	5.97	10.1965	7.46426	8.83037
85386	85766	CYRAN_92	Eaa-like protein	3.7	2.86	3.81	4.05	3.41	3.17	4.3	3.26	4.94	5.21	12.996	7.26015	10.1281
85904	86455	CYRAN_93	Eae-like protein	2.61	2.72	3.1	3.04	2.64	2.65	2.86	2.32	3.65	3.83	6.10504	6.58873	6.34688
86452	87012	CYRAN_94	Ea22-like protein	2.61	2.32	3.22	2.94	3.14	3.14	3.06	3.02	4.19	3.59	6.10504	4.99332	5.54918
87009	87194	CYRAN_95	ATP-binding sugar transporter	3.53	2.32	3.45	3.36	3.3	3.33	4.44	3.59	4.49	4.31	11.5514	4.99332	8.27238
87194	87847	CYRAN_96	Hypothetical protein	3.64	3.97	4.92	5.14	5.36	5.32	5.63	6.14	6.08	6.14	12.4666	15.6707	14.0687
87847	88509	CYRAN_97	Hypothetical protein	5.03	4.96	5.53	5.65	8.01	7.94	6.96	6.93	7.01	6.83	32.6724	31.125	31.8987
89311	89700	CYRAN_98	LexA-like peptidase S24	7.44	6.94	9.56	9.89	9.14	9.03	11.37	11.3	12.12	12.31	173.645	122.786	148.216
90838	89738	CYRAN_99	Septum site-determining protein	6.67	6.35	6.6	6.68	5.76	5.72	6.22	6.18	5.91	5.95	101.829	81.5719	91.7003
90996	93029	CYRAN_100	Methionyl-tRNA synthetase MetRS	4.16	3.85	3.53	3.56	2.89	2.97	2.71	3.11	3.15	3.05	17.8766	14.42	16.1483
93191	93490	CYRAN_101	Hypothetical protein	2.81	2.98	3.44	2.99	3.88	3.93	5	4.58	4.9	5.47	7.01285	7.88986	7.45135
93536	94270	CYRAN_102	Hypothetical protein containing coiled-coil	6	5.64	7.4	7.68	9.21	9.04	8.43	8.29	6.88	6.74	64	49.8665	56.9333
94381	94737	CYRAN_103	Hypothetical protein	2.32	2.32	2.69	2.9	2.85	2.8	3.35	3.63	4.27	2.85	4.99332	4.99332	4.99332
95227	95631	CYRAN_104	Hypothetical protein	4.09	3.52	2.61	2.8	4.66	4.33	3.01	2.6	3.57	3.56	17.0299	11.4716	14.2508
95805	96155	CYRAN_105	Hypothetical protein	4.37	2.32	5.55	5.77	5.77	5.84	7.51	7.8	6.93	7.16	20.6776	4.99332	12.8355
96310	96621	CYRAN_106	Hypothetical protein	4.06	2.96	3.94	4.42	3.81	4.22	5.49	5.38	5.64	6.12	16.6795	7.78124	12.2303
96749	97144	CYRAN_107	Hypothetical protein	3.98	4.18	5.14	4.83	3.56	4.06	6.21	6.18	7.31	7.13	15.7797	18.1261	16.9529
97226	97636	CYRAN_108	Hypothetical protein	2.7	2.32	3.58	3.6	3	3.08	4.53	4.32	5.2	5.53	6.49802	4.99332	5.74567
97639	97782	CYRAN_109	Hypothetical protein	6.1	5.56	5.93	6.28	8.01	8.21	6.7	6.99	6.88	7	68.5935	47.1766	57.8851
97903	98253	CYRAN_110	Hypothetical protein	3.08	2.32	3.02	3.18	4.23	4.12	5.72	5.88	5.99	6.08	8.45614	4.99332	6.72473
98458	98940	CYRAN_111	Hypothetical protein	5.14	3.98	5.77	5.75	7.17	7.37	7.68	7.38	6.41	6.49	35.261	15.7797	25.5203
99786	99556	CYRAN_112	Hypothetical protein	2.32	2.32	2.97	3.14	3.56	3.41	4.4	4.33	4.87	4.35	4.99332	4.99332	4.99332
100493	99834	CYRAN_113	Hypothetical protein	2.78	2.32	2.85	2.78	3.18	3.07	3.41	3.9	5.67	5.49	6.86852	4.99332	5.93092
101301	100780	CYRAN_114	Transcriptional regulator	4.16	4.19	7.07	7.39	6.87	7.07	8.11	8.06	7.98	8.07	17.8766	18.2522	18.0644
101404	102204	CYRAN_115	Putative membrane lipoprotein	4.98	4.68	7.87	8.17	9.21	9.15	9.43	9.24	8.67	8.78	31.5594	25.6342	28.5968
103188	102589	CYRAN_116	Hypothetical protein	3.71	2.32	3.98	4.24	5.77	5.66	5.77	5.59	5.85	5.86	13.0864	4.99332	9.03988
103499	103221	CYRAN_117	Hypothetical protein	7.22	6.32	8.86	9.15	9.86	9.94	8.8	9.02	8.64	8.73	149.086	79.8932	114.49
105061	103502	CYRAN_118	UvsW helicase	5.89	5.04	7.37	7.64	7.75	7.93	8.31	8.37	7.23	7.34	59.3016	32.8996	46.1006
105144	105824	CYRAN_119	ParB protein	2.32	2.32	3.62	3.31	3.11	3.17	3.62	4.31	5.19	5.22	4.99332	4.99332	4.99332
105824	106492	CYRAN_120	ParB-like nuclease domain containing	3.51	2.93	3.46	3.54	3.72	3.75	2.78	3.53	4.65	4.46	11.3924	7.6211	9.50675
106489	107154	CYRAN_121	ABC Transporter	2.77	3.53	3.31	3.01	3.18	3.06	2.57	2.93	3.89	4.22	6.82108	11.5514	9.18626
107151	108041	CYRAN_122	MK0520 protein, ABC-type ATPase	3.19	2.8	2.98	2.88	3	2.91	2.68	2.8	3.68	3.54	9.12611	6.9644	8.04526
108051	108317	CYRAN_123	DNA binding domain containing	2.86	3.05	4.27	4.24	5.54	5.66	4.94	4.63	6.53	6.63	7.26015	8.28212	7.77114
															MEDIANE	9.81498	BACKGROUND
															chosen cutoff for morons	49.0749
															AVERAGE	11.0993
															SIGMA	7.2641
															chosen cutoff /sigma	6.75581
