# Supplementary material for: Phage production is blocked in the adherent-invasive Escherichia coli LF82 upon macrophage infection
Source: PLoS Pathog. 2023 Feb 2;19(2):e1011127. doi: 10.1371/journal.ppat.1011127 (PMC9928086; doi:10.1371/journal.ppat.1011127)
Supplement: S2 Table — (XLSX) [file ppat.1011127.s009.xlsx]

## Sheet: in vitro_qPCR
Strain	Condition	Target	Primers	Replicate i.1	Replicate i.2	Replicate i.3	Replicate i.4	Replicate i.5	Replicate i.6	Replicate i.7	Replicate i.8	Replicate i.9	Replicate i.10	Replicate i.11	Replicate i.12	Mean (copy/ml)
				Quantification (copy/mL)	Quantification (copy/mL)	Quantification (copy/mL)	Quantification (copy/mL)	Quantification (copy/mL)	Quantification (copy/mL)	Quantification (copy/mL)	Quantification (copy/mL)	Quantification (copy/mL)	Quantification (copy/mL)	Quantification (copy/mL)	Quantification (copy/mL)
MAC2218	No antibiotics	Bacterial genomic DNA contamination	OPM 80-81	12433.4	ND	56314.7	ND	89151.9	7900	10100	3020	3040	4180	ND	ND	23267.5
MAC2218	Gentamicin	Bacterial genomic DNA contamination	OPM 80-81	35559.7	7097.61	17843.3	ND	ND								20166.9
MAC2218	Ciprofloxacin	Bacterial genomic DNA contamination	OPM 80-81	270727	345464	664978	766241	698282								549138
MAC2218	Cefotaxime	Bacterial genomic DNA contamination	OPM 80-81	378.191	34583.1	ND	43023.9	47672.3								31414.4
MAC2218	Trimethoprim	Bacterial genomic DNA contamination	OPM 80-81	29747.3	107864	37823.9	107052	106988								77895.1
MAC2218	No antibiotics	Gally	JC 78-79	2.62719e+08	1.98794e+08	9.95465e+08	9.55573e+08	1.25193e+09	206442168	201949043	2.37595e+08	2.07201e+08	228108720	1.77677e+08	1.71418e+08	4.24573e+08
MAC2218	Gentamicin	Gally	JC 78-79	1.38496e+08	5.30907e+07	6.50674e+08	3.00519e+08	3.77887e+08								3.04133e+08
MAC2218	Ciprofloxacin	Gally	JC 78-79	1.07152e+09	2.78741e+09	7.32688e+09	1.1261e+10	1.48145e+10								7.45226e+09
MAC2218	Cefotaxime	Gally	JC 78-79	5.67667e+07	1.91414e+08	5.61427e+08	3.85138e+08	4.65436e+08								3.32036e+08
MAC2218	Trimethoprim	Gally	JC 78-79	6.37658e+08	1.35381e+09	5.97196e+08	1.27501e+09	1.69523e+09								1.11178e+09
MAC2218	No antibiotics	Perceval	OPM 46-47	876683	681769	3.80095e+06	3.86792e+06	3.59347e+06	451614							2.21207e+06
MAC2218	Gentamicin	Perceval	OPM 46-47	436731	131713	946743	728352	1.59039e+06								766786
MAC2218	Ciprofloxacin	Perceval	OPM 46-47	6.31142e+06	2.41866e+07	2.45439e+07	1.91986e+07	1.05806e+07								1.69642e+07
MAC2218	Cefotaxime	Perceval	OPM 46-47	140225	923140	1.65163e+06	1.76696e+06	2.25944e+06								1.34828e+06
MAC2218	Trimethoprim	Perceval	OPM 46-47	1.17759e+06	2.04563e+06	2.88755e+06	2.06152e+06	1.34443e+06								1.90334e+06
MAC2218	No antibiotics	Tritos	JC 88-89	1.38031e+06	612315	3.92003e+06	4.8724e+06	2.97123e+06								2.75126e+06
MAC2218	Gentamicin	Tritos	JC 88-89	702837	181422	1.23708e+06	1.40455e+06	1.00089e+06								905356
MAC2218	Ciprofloxacin	Tritos	JC 88-89	219468	278006	567320	557813	411417								406805
MAC2218	Cefotaxime	Tritos	JC 88-89	618516	1.14533e+06	3.14687e+06	3.43852e+06	1.89662e+06								2.04917e+06
MAC2218	Trimethoprim	Tritos	JC 88-89	400728	631444	1.0454e+06	1.3067e+06	653307								807516
MAC2218	No antibiotics	Cartapus	JC 100-101	36657.4	51648.9	583772	460280	511692								328810
MAC2218	Gentamicin	Cartapus	JC 100-101	29380.1	22895.8	147655	18608	20617.4								47831.2
MAC2218	Ciprofloxacin	Cartapus	JC 100-101	73260.1	156302	259015	318125	220744								205489
MAC2218	Cefotaxime	Cartapus	JC 100-101	42343.4	92912	438850	174012	106257								170875
MAC2218	Trimethoprim	Cartapus	JC 100-101	9726.36	26242.4	86403.8	47184	107589								55429.1
MAC2218	No antibiotics	Cyrano	JC 96-97	3.35971e+06	5.14401e+06	3.79451e+06	4.16762e+06	4.2839e+06								4.14995e+06
MAC2218	Gentamicin	Cyrano	JC 96-97	5.3659e+06	3.29723e+06	4.03032e+06	4.34797e+06	4.31834e+06								4.27195e+06
MAC2218	Ciprofloxacin	Cyrano	JC 96-97	5.16924e+07	2.69964e+08	5.95002e+07	3.10756e+08	1.13135e+08								1.6101e+08
MAC2218	Cefotaxime	Cyrano	JC 96-97	2.80689e+06	6.93422e+06	3.71864e+06	4.36524e+06	4.56833e+06								4.47866e+06
MAC2218	Trimethoprim	Cyrano	JC 96-97	1.23831e+07	2.12855e+07	4.7648e+06	7.62855e+06	8.74057e+06								1.09605e+07

## Sheet: Perceval transduction_qPCR
Strain	Condition	Target	Primers	Replicate p.1	Replicate p.2	Replicate p.3	Replicate p.4	Replicate p.5	Mean (copy/ml)
				Quantification (copy/mL)	Quantification (copy/mL)	Quantification (copy/mL)	Quantification (copy/mL)	Quantification (copy/mL)
MAC2218	No antibiotics	Bacterial genomic DNA contamination	OPM 80-81	10100	3020	3040	4180		5085
MAC2218	No antibiotics	Perceval	OPM 46-47	325877	391639	359455	400123		369274
MAC2225	No antibiotics	Bacterial genomic DNA contamination	OPM 80-81	ND	ND	ND	21594.5	27948	24771.2
MAC2225	No antibiotics	Perceval	OPM 46-47	193371	182717	246959	91443.1	118622	166622

## Sheet: Macrophages_qPCR
Strain	Condition		Target	Primers	Replicate m.1	Replicate m.2	Replicate m.3	Mean (copy/ml)
					Quantification (copy/mL)	Quantification (copy/mL)	Quantification (copy/mL)
MAC2204	From macrophage 6h PI, concentrated 10X with PEG	6H PI	Bacterial genomic DNA contamination	OPM 80-81	80494.2	245996	210670	179053
MAC2204	From macrophage 6h PI, concentrated 10X with PEG	6H PI	Gally	JC 78-79	541705	879992	1.17898e+06	866892
MAC2204	From macrophage 6h PI, concentrated 10X with PEG	6H PI	Cyrano	JC 96-97	54270.2	134442	156136	114950

## Sheet: phages-bacteria ratios
Replicate	Bacterial concentration (LF82/mL)			Gally Phages/Bacteria ratio			Cyrano Phages/Bacteria ratio
	in vitro Lennox	in vitro Lennox + cip	Macrophages 6H PI	in vitro Lennox	in vitro Lennox + cip	Macrophages 6H PI	in vitro Lennox	in vitro Lennox + cip	Macrophages 6H PI
Replicate i.1	5.9405e+08	2.67388e+08		0.442251	4.00736		0.0056556	0.193324
Replicate i.2	5.35429e+08	2.48211e+08		0.37128	11.23		0.00960727	1.08764
Replicate i.3	6.38863e+08	1.26678e+08		1.55818	57.8386		0.00593948	0.469696
Replicate i.4	5.3523e+08	1.10667e+08		1.78535	101.755		0.0077866	2.80803
Replicate i.5	5.29618e+08	4.8756e+08		2.36384	30.3851		0.00808866	0.232044
Replicate i.6	6.6682e+08			0.309592
Replicate i.7	6.4922e+08			0.311064
Replicate i.8	6.62513e+08			0.358627
Replicate i.9	6.67453e+08			0.310436
Replicate i.10	6.64137e+08			0.343467
Replicate i.11	7.77407e+08			0.228551
Replicate i.12	7.68908e+08			0.222936
Replicate m.1			2.83133e+06			0.325791			0.00284298
Replicate m.2			2.00833e+06			0.631365			0.0122487
Replicate m.3			2057000			0.941478			0.0102416
Mean	6.40804e+08	2.48101e+08	2.29889e+06	0.717131	41.0433	0.632878	0.00741552	0.958146	0.00844445
