# Supplementary material for: Phage production is blocked in the adherent-invasive Escherichia coli LF82 upon macrophage infection
Source: PLoS Pathog. 2023 Feb 2;19(2):e1011127. doi: 10.1371/journal.ppat.1011127 (PMC9928086; doi:10.1371/journal.ppat.1011127)
Supplement: S4 Table — Legend is included in the table. (XLSX) [file ppat.1011127.s011.xlsx]

## Sheet: Data
Locustag	Chr	Start	End	Strand	Length	B1_BR1.rawcount	B1_BR2.rawcount	B6_BR1.rawcount	B6_BR2.rawcount	BLB_BR1.rawcount	BLB_BR2.rawcount	MB1_BR1.rawcount	MB1_BR2.rawcount	MB6_BR1.rawcount	MB6_BR2.rawcount	B1_BR1.log2p5fpkm	B1_BR2.log2p5fpkm	B6_BR1.log2p5fpkm	B6_BR2.log2p5fpkm	BLB_BR1.log2p5fpkm	BLB_BR2.log2p5fpkm	MB1_BR1.log2p5fpkm	MB1_BR2.log2p5fpkm	MB6_BR1.log2p5fpkm	MB6_BR2.log2p5fpkm	DE.MB6.vs.BLB.log2FC	DE.MB6.vs.BLB.qval	DE.MB6.vs.BLB.code	gene	product
LF82_2259	CU651637.1	1	2463	+	2463	244	201	213	166	108	168	122	152	177	187	3.62	3.61	3.88	3.7	4.99	6.01	5.16	5	5.26	5.12	-0.429	0.0666	~	thrA	bifunctional aspartokinase/homoserine dehydrogenase I
LF82_2260	CU651637.1	2465	3397	+	933	97	67	139	117	44	62	14	19	53	41	3.66	3.51	4.44	4.31	5.08	5.97	3.84	3.8	4.97	4.48	-0.967	0.00441	d	thrB	Homoserine kinase
LF82_2261	CU651637.1	3398	4684	+	1287	257	248	184	160	89	83	18	36	47	56	4.3	4.46	4.4	4.3	5.56	5.93	3.78	4.11	4.46	4.47	-1.51	3.49e-08	D	thrC	Threonine synthase
LF82_2465	CU651637.1	4898	5194	+	297	115	119	70	67	110	57	22	37	34	43	5.06	5.34	4.97	4.98	7.85	7.42	5.67	5.9	5.87	5.95	-1.84	6.41e-10	D	yaaX	Uncharacterized protein yaaX
LF82_2459	CU651637.1	5244	6020	-	777	782	710	404	358	48	29	91	121	58	66	6.3	6.42	5.99	5.89	5.41	5.23	6.28	6.19	5.31	5.26	-0.0534	0.224	~	yaaA	UPF0246 protein yaaA
LF82_2462	CU651637.1	6090	7520	-	1431	302	237	288	302	34	22	20	31	20	13	4.36	4.3	4.79	4.9	4.28	4.2	3.77	3.86	3.52	3.1	-1.5	4.79e-05	D	yaaJ	Uncharacterized transporter yaaJ
LF82_2216	CU651637.1	7799	8752	+	954	16315	14705	3563	3703	1386	915	209	316	254	293	10.3	10.42	8.73	8.86	9.8	9.71	7.14	7.23	7.01	6.98	-2.81	3.19e-78	D	talB	Transaldolase B
LF82_1379	CU651637.1	8867	9454	+	588	1602	1222	253	233	116	54	91	154	95	103	7.68	7.56	5.74	5.69	6.97	6.41	6.66	6.9	6.33	6.21	-0.495	0.0179	~	mog	Molybdopterin biosynthesis mog protein
LF82_2460	CU651637.1	9659	10225	-	567	235	215	117	108	38	23	25	27	66	67	5.14	5.27	4.82	4.78	5.52	5.33	5.02	4.69	5.89	5.69	0.388	0.0665	~	yaaH	Inner membrane protein yaaH
LF82_2464	CU651637.1	10374	11087	-	714	41	21	29	27	2	1	2	7	9	5	3.2	2.93	3.26	3.24	2.75	2.64	2.75	3.22	3.44	2.96	1.5	0.0515	~	yaaW	UPF0174 protein yaaW
LF82_2461	CU651637.1	11113	11517	-	405	9	7	10	12	0	1	2	1	1	1	2.73	2.71	2.96	3.09	2.32	2.84	3.01	2.6	2.62	2.58	0.227	0.236	~	yaaI	UPF0412 protein yaaI
LF82_0507	CU651637.1	11889	13805	+	1917	11020	11408	7752	7131	1762	1957	662	1089	793	988	8.74	9.06	8.84	8.79	9.14	9.8	7.78	7.99	7.63	7.7	-1.87	1.38e-14	D	dnaK	chaperone protein dnaK
LF82_0506	CU651637.1	13894	15024	+	1131	604	639	584	472	192	175	60	75	113	123	5.46	5.78	5.98	5.76	6.76	7.12	5.25	5.09	5.69	5.58	-1.41	5.32e-09	D	dnaJ	chaperone protein dnaJ
LF82_1022	CU651637.1	15129	15281	-	153	428	363	633	582	107	40	166	186	122	146	7.71	7.75	8.87	8.83	8.75	7.86	9.41	9.07	8.56	8.57	0.166	0.158	~	hokC	Protein hokC
LF82_s2153	CU651637.1	15330	15384	+	55	401	498	140	116	6	3	69	82	38	48	9.07	9.66	8.18	7.99	6.16	5.71	9.62	9.36	8.35	8.44	2.51	7.45e-06	U	sokC	Antisense sRNA blocking mokC, and hence hokC, translation; IS186A interrupts hokC transcript downstream of hokC gene in K-12
LF82_001	CU651637.1	15896	16657	+	762	20	21	20	17	3	0	41	42	66	61	2.79	2.9	2.99	2.93	2.89	2.32	5.26	4.87	5.5	5.19	4.68	1.3e-07	U	NA	hypothetical protein
LF82_002	CU651637.1	16677	18170	+	1494	74	67	90	79	0	5	53	95	133	186	3.11	3.17	3.56	3.49	2.32	2.98	4.76	5.04	5.54	5.75	5.22	3e-14	U	NA	hypothetical protein (EC 3168)
LF82_003	CU651637.1	18299	19558	+	1260	55	34	77	101	7	1	66	103	64	78	3.04	2.89	3.57	3.85	3.07	2.51	5.23	5.35	4.84	4.88	3.42	4.17e-09	U	NA	hypothetical protein
LF82_1484	CU651637.1	19793	20959	+	1167	3467	3329	1583	1637	489	274	3101	4044	1074	1358	7.8	8.01	7.3	7.41	8.02	7.71	10.69	10.57	8.76	8.85	0.944	5.95e-08	u	nhaA	Na(+)/H(+) antiporter 1
LF82_1486	CU651637.1	21019	21924	+	906	2528	2569	1292	954	62	42	905	1262	381	642	7.71	8	7.37	7.01	5.54	5.5	9.29	9.27	7.65	8.15	2.53	2.32e-20	U	nhaR	Transcriptional activator protein nhaR
LF82_1987	CU651637.1	22020	22283	-	264	89145	81080	28102	28239	561	277	15948	21324	8709	10826	14.6	14.73	13.54	13.62	10.34	9.84	15.2	15.11	13.91	13.98	3.83	2.5e-92	U	rpsT	30S ribosomal protein S20
LF82_2466	CU651637.1	22386	22604	+	219	309	347	154	154	37	11	52	67	36	43	6.76	7.18	6.39	6.46	6.75	5.6	7.25	7.12	6.35	6.36	0.0122	0.251	~	yaaY	Uncharacterized protein yaaY
LF82_1882	CU651637.1	22612	23553	+	942	2343	1897	728	701	134	120	169	234	212	256	7.55	7.52	6.52	6.54	6.52	6.85	6.86	6.83	6.78	6.81	0.116	0.154	~	ribF	riboflavin biosynthesis protein ribF
LF82_1096	CU651637.1	23596	26412	+	2817	2440	2269	973	746	472	368	125	179	260	295	6.1	6.25	5.45	5.18	6.74	6.89	5.03	5.04	5.58	5.53	-1.36	3.07e-13	D	iles	Isoleucyl-tRNA synthetase
LF82_1235	CU651637.1	26412	26906	+	495	219	202	101	105	53	35	12	13	24	19	5.23	5.36	4.8	4.91	6.13	6.05	4.33	4.05	4.78	4.33	-1.77	2.48e-07	D	lspA	Lipoprotein signal peptidase
LF82_0675	CU651637.1	27014	27463	+	450	129	106	76	80	32	24	1	9	13	28	4.7	4.69	4.58	4.7	5.59	5.68	2.67	3.78	4.21	4.88	-1.22	0.0013	D	fkpB	FKBP-type 16 kDa peptidyl-prolyl cis-trans isomerase
LF82_1131	CU651637.1	27465	28415	+	951	1281	1099	445	408	95	70	62	103	63	59	6.7	6.75	5.85	5.8	6.04	6.11	5.51	5.71	5.16	4.88	-1.18	4.66e-07	D	ispH	4-hydroxy-3-methylbut-2-enyl diphosphate reductase
LF82_1885	CU651637.1	28481	29395	+	915	42	43	25	38	8	1	6	2	3	6	3.06	3.2	3.01	3.31	3.37	2.57	3.18	2.57	2.71	2.92	-0.705	0.124	~	rihC	Nonspecific ribonucleoside hydrolase rihC
LF82_004	CU651637.1	29418	29783	+	366	97	82	103	109	1	4	20	17	10	7	4.61	4.63	5.19	5.33	2.74	3.86	5.28	4.66	4.15	3.65	1.01	0.0688	~	NA	hypothetical protein
LF82_0438	CU651637.1	29944	30765	+	822	2941	2532	1385	1069	210	195	293	426	236	244	8.06	8.12	7.6	7.31	7.33	7.72	7.82	7.86	7.12	6.93	-0.524	0.00566	~	dapB	Dihydrodipicolinate reductase
LF82_0265	CU651637.1	31221	32369	+	1149	338	352	67	62	7	28	60	74	41	50	4.73	5.01	3.53	3.51	3.12	4.71	5.23	5.05	4.43	4.47	0.515	0.0952	~	carA	Carbamoyl-phosphate synthase small chain
LF82_0266	CU651637.1	32387	35608	+	3222	1170	1365	132	108	17	53	15	27	21	14	4.98	5.41	3.26	3.16	3.04	4.27	2.98	3.12	3.01	2.75	-1.86	0.000463	D	carB	Carbamoyl-phosphate synthase large chain
LF82_746	CU651637.1	35616	35840	-	225	8	2	16	30	0	0	5	2	6	7	2.93	2.53	3.7	4.37	2.32	2.32	4.23	3.15	4.12	4.11	4.37	0.00348	U	NA	NA
LF82_0262	CU651637.1	35869	36264	+	396	555	599	1469	1493	26	14	38	55	43	50	6.75	7.12	8.72	8.81	5.49	5.16	6.01	6.04	5.8	5.77	0.479	0.0555	~	caiF	Transcriptional activatory protein caiF
LF82_0261	CU651637.1	36383	36973	-	591	33	26	34	43	6	0	6	12	6	11	3.18	3.15	3.52	3.76	3.48	2.32	3.5	3.8	3.28	3.62	0.782	0.103	~	caiE	Carnitine operon protein caiE
LF82_0260	CU651637.1	36979	37872	-	894	13	15	25	21	0	0	0	1	2	6	2.6	2.7	3.02	2.96	2.32	2.32	2.32	2.46	2.59	2.93	3.65	0.0112	~	caiD	Carnitinyl-CoA dehydratase
LF82_0259	CU651637.1	37873	39441	-	1569	235	240	931	930	7	7	48	93	30	31	4	4.21	6.16	6.23	2.95	3.15	4.59	4.95	3.8	3.68	1.37	0.00196	U	caiC	crotonobetaine/carnitine-CoA ligase
LF82_0258	CU651637.1	39499	40716	-	1218	15	22	39	51	3	4	0	1	3	4	2.56	2.72	3.1	3.31	2.7	2.97	2.32	2.42	2.62	2.65	-0.772	0.121	~	caiB	Crotonobetainyl-CoA:carnitine CoA-transferase
LF82_0257	CU651637.1	40844	41986	-	1143	408	346	817	714	62	24	30	63	28	30	4.96	4.99	6.41	6.3	5.25	4.54	4.41	4.87	4.04	3.94	-1.28	0.000102	D	caiA	Crotonobetainyl-CoA dehydrogenase
LF82_0263	CU651637.1	42017	43531	-	1515	6	7	13	20	3	0	3	1	2	4	2.4	2.44	2.58	2.71	2.63	2.32	2.64	2.4	2.49	2.59	0.287	0.218	~	caiT	L-carnitine/gamma-butyrobetaine antiporter
LF82_0669	CU651637.1	44004	44774	+	771	8	17	18	13	2	0	3	6	9	12	2.53	2.8	2.93	2.81	2.72	2.32	2.89	3.07	3.38	3.48	2.66	0.0109	~	fixA	Protein fixA
LF82_0670	CU651637.1	44789	45730	+	942	9	6	8	4	3	0	0	3	1	5	2.51	2.48	2.57	2.46	2.79	2.32	2.32	2.68	2.46	2.83	0.284	0.221	~	fixB	Protein fixB
LF82_0671	CU651637.1	45781	47067	+	1287	6	7	8	8	0	1	0	0	4	10	2.42	2.45	2.51	2.52	2.32	2.5	2.32	2.32	2.69	3.01	3.01	0.0224	~	fixC	Protein fixC
LF82_0672	CU651637.1	47064	47351	+	288	0	0	1	1	1	0	0	0	1	0	2.32	2.32	2.43	2.44	2.83	2.32	2.32	2.32	2.73	2.32	-0.664	0.221	~	fixX	Ferredoxin-like protein fixX
LF82_2463	CU651637.1	47410	48741	+	1332	30	17	21	39	7	1	6	3	7	7	2.73	2.62	2.76	3.08	3.04	2.5	2.96	2.58	2.9	2.82	0.113	0.234	~	yaaU	metabolite transport protein yaaU
LF82_1159	CU651637.1	48849	49379	+	531	175	123	85	97	16	10	34	56	28	39	4.87	4.67	4.52	4.73	4.55	4.42	5.49	5.68	4.88	5.08	0.617	0.0454	~	kefF	glutathione-regulated potassium-efflux system ancillary
LF82_1158	CU651637.1	49372	51234	+	1863	203	187	290	264	50	35	13	19	20	26	3.7	3.8	4.49	4.44	4.42	4.41	3.22	3.24	3.32	3.39	-1.64	4.38e-07	D	kefC	glutathione-regulated potassium-efflux system protein
LF82_0721	CU651637.1	51426	51905	+	480	602	474	207	229	95	57	48	90	51	62	6.6	6.53	5.74	5.94	6.97	6.76	6.07	6.45	5.77	5.8	-1.17	4.84e-06	D	folA	Dihydrofolate reductase
LF82_005	CU651637.1	51991	52224	+	234	1269	1265	1421	1359	117	21	359	503	182	231	8.65	8.92	9.42	9.43	8.27	6.37	9.9	9.89	8.52	8.62	0.946	0.01	~	NA	antitoxin of gyrase inhibiting toxin-antitoxin system (CcdA-like protein)
LF82_006	CU651637.1	52227	52541	+	315	351	349	920	727	34	15	143	185	73	102	6.44	6.69	8.38	8.12	6.14	5.54	8.17	8.04	6.82	7.05	1.1	0.000233	U	NA	toxin of gyrase inhibiting toxin-antitoxin system
LF82_0097	CU651637.1	52538	53386	-	849	80	71	71	86	32	20	5	6	11	11	3.57	3.63	3.85	4.08	4.81	4.67	3.11	3.02	3.46	3.34	-1.98	7.42e-06	D	apaH	bis(5'-nucleosyl)-tetraphosphatase, symmetrical
LF82_0096	CU651637.1	53393	53770	-	378	285	233	338	352	52	34	30	48	25	25	5.91	5.9	6.72	6.84	6.47	6.38	5.76	5.92	5.16	4.96	-1.52	9.7e-07	D	apaG	Protein apaG
LF82_1163	CU651637.1	53773	54594	-	822	306	235	180	144	87	59	15	9	21	20	5.01	4.92	4.89	4.68	6.12	6.07	4.03	3.29	4.08	3.87	-2.57	2.71e-14	D	ksgA	Dimethyladenosine transferase
LF82_1605	CU651637.1	54591	55580	-	990	207	132	159	159	39	45	8	14	17	13	4.34	4.07	4.52	4.58	4.86	5.48	3.33	3.49	3.7	3.35	-2.26	3.07e-08	D	pdxA	4-hydroxythreonine-4-phosphate dehydrogenase
LF82_2209	CU651637.1	55580	56866	-	1287	1431	1223	2383	1800	320	156	143	168	227	287	6.43	6.48	7.73	7.41	7.29	6.79	6.21	5.96	6.44	6.54	-0.603	0.00442	d	surA	chaperone surA
LF82_1112	CU651637.1	56919	59273	-	2355	1451	1308	1146	1042	617	351	116	170	171	197	5.65	5.76	5.9	5.84	7.36	7.07	5.15	5.2	5.28	5.24	-2.12	1.15e-31	D	imp	LPS-assembly protein
LF82_0492	CU651637.1	59528	60343	+	816	620	491	264	248	60	43	35	55	40	49	5.92	5.87	5.37	5.35	5.64	5.67	4.98	5.11	4.8	4.84	-0.96	0.000185	d	djlA	DnaJ-like protein djlA
LF82_1897	CU651637.1	60461	61120	-	660	93	44	53	41	12	7	6	8	16	10	3.94	3.45	3.81	3.62	4.01	3.83	3.41	3.37	4.03	3.45	-0.269	0.18	~	rluA	ribosomal large subunit pseudouridine synthase A
LF82_0987	CU651637.1	61132	64038	-	2907	202	158	100	113	46	28	13	27	26	22	3.34	3.29	3.15	3.26	3.87	3.74	2.96	3.18	3.2	3	-1.36	6.78e-05	D	hepA	RNA polymerase-associated protein rapA
LF82_1683	CU651637.1	64203	66554	-	2352	370	291	640	786	102	59	27	53	53	55	4.05	4	5.15	5.47	4.97	4.74	3.6	3.89	3.95	3.83	-1.3	2.04e-06	D	polB	DNA polymerase II
LF82_0108	CU651637.1	66629	67324	-	696	8	6	12	20	4	3	2	3	3	8	2.55	2.53	2.79	3.07	3.09	3.13	2.76	2.78	2.81	3.25	-0.116	0.235	~	arad	L-ribulose-5-phosphate 4-epimerase
LF82_0105	CU651637.1	67439	68941	-	1503	32	22	28	28	4	3	4	6	7	10	2.71	2.65	2.83	2.85	2.73	2.75	2.73	2.75	2.84	2.93	0.527	0.141	~	araA	L-arabinose isomerase
LF82_0106	CU651637.1	68952	70652	-	1701	17	11	16	20	3	1	3	1	8	5	2.52	2.48	2.6	2.68	2.6	2.46	2.61	2.39	2.85	2.62	0.985	0.0989	~	araB	ribulokinase
LF82_0107	CU651637.1	70991	71836	+	846	167	90	171	141	85	34	30	37	74	87	4.28	3.85	4.79	4.62	6.05	5.32	4.76	4.6	5.51	5.51	-0.266	0.128	~	arac	Arabinose operon regulatory protein
LF82_007	CU651637.1	72351	73199	+	849	54	65	281	234	6	6	37	33	59	68	3.27	3.56	5.4	5.23	3.22	3.48	5	4.46	5.22	5.19	2.65	1.47e-07	U	NA	hypothetical protein
LF82_008	CU651637.1	73206	73628	+	423	25	17	296	220	8	1	10	16	12	26	3.22	3.1	6.38	6.05	4.05	2.82	4.3	4.43	4.19	4.87	1.34	0.0132	~	NA	hypothetical protein
LF82_2467	CU651637.1	73783	74547	+	765	274	164	183	163	138	78	38	51	96	134	4.97	4.58	4.99	4.91	6.84	6.55	5.16	5.1	5.99	6.21	-0.646	0.00537	d	yabi	Inner membrane protein yabi
LF82_2257	CU651637.1	74661	75359	-	699	19	18	21	14	3	4	4	0	2	2	2.81	2.86	3.07	2.88	2.93	3.32	3.1	2.32	2.66	2.61	-1.58	0.0485	~	thiQ	Thiamine import ATP-binding protein thiQ
LF82_2256	CU651637.1	75343	76953	-	1611	48	35	21	20	1	8	0	0	6	5	2.84	2.79	2.69	2.69	2.43	3.22	2.32	2.32	2.75	2.64	-0.544	0.151	~	thiP	Thiamine transport system permease protein thiP
LF82_2229	CU651637.1	76929	77912	-	984	63	47	34	31	10	17	3	3	14	23	3.28	3.21	3.15	3.12	3.48	4.32	2.79	2.66	3.54	3.83	-0.351	0.142	~	tbpA	Thiamine-binding periplasmic protein
LF82_2130	CU651637.1	78076	79731	-	1656	101	57	43	52	26	25	7	7	22	18	3.24	3.01	2.98	3.12	3.86	4.18	2.93	2.78	3.48	3.21	-1.11	0.00467	D	sgrR	Uncharacterized protein yabN
LF82_1181	CU651637.1	80059	80664	-	606	38	41	55	58	15	5	7	14	10	13	3.26	3.46	3.92	4.03	4.33	3.61	3.61	3.92	3.66	3.75	-0.522	0.107	~	leuD	3-isopropylmalate dehydratase small subunit
LF82_1180	CU651637.1	80675	82075	-	1401	10	13	25	26	18	13	4	4	7	7	2.47	2.54	2.81	2.85	3.68	3.71	2.76	2.64	2.87	2.8	-1.89	0.000529	D	leuC	3-isopropylmalate dehydratase large subunit
LF82_1179	CU651637.1	82078	83169	-	1092	25	15	39	25	19	20	15	24	23	20	2.74	2.64	3.17	2.95	3.96	4.39	3.76	3.87	3.89	3.61	-0.622	0.055	~	leuB	3-isopropylmalate dehydrogenase
LF82_1178	CU651637.1	83169	84740	-	1572	95	64	80	92	24	17	59	90	41	40	3.24	3.11	3.42	3.57	3.84	3.85	4.82	4.91	4.1	3.91	0.24	0.145	~	leuA	2-isopropylmalate synthase
LF82_1183	CU651637.1	85576	86520	+	945	102	98	101	92	8	7	56	88	91	98	3.69	3.83	4.09	4.04	3.34	3.52	5.39	5.52	5.64	5.52	2.91	2.34e-11	U	leuO	HTH-type transcriptional regulator leuO
LF82_1108	CU651637.1	86838	88562	+	1725	496	387	339	333	29	47	31	57	50	56	4.7	4.64	4.76	4.8	3.93	4.84	4.02	4.28	4.21	4.15	-0.326	0.108	~	ilvI	acetolactate synthase isozyme III large subunit
LF82_1107	CU651637.1	88565	89056	+	492	329	310	334	303	17	12	24	26	29	48	5.75	5.93	6.34	6.28	4.7	4.71	5.14	4.82	5.02	5.44	0.652	0.0323	~	ilvH	acetolactate synthase isozyme III small subunit
LF82_0745	CU651637.1	89236	90240	+	1005	720	578	627	575	131	111	93	97	90	116	5.85	5.81	6.23	6.18	6.4	6.66	5.97	5.56	5.54	5.66	-0.999	5.71e-06	d	fruR	Fructose repressor
LF82_1389	CU651637.1	90842	91300	+	459	1038	918	920	931	301	208	171	233	226	267	7.42	7.51	7.84	7.93	8.66	8.64	7.89	7.83	7.87	7.87	-0.793	5.86e-07	d	mraZ	Protein mraZ
LF82_1387	CU651637.1	91302	92243	+	942	1850	1849	1059	974	524	289	132	177	159	177	7.22	7.48	7.04	6.99	8.43	8.09	6.53	6.45	6.38	6.3	-1.99	1.13e-22	D	mraW	S-adenosyl-L-methionine-dependent methyltransferase
LF82_0762	CU651637.1	92240	92605	+	366	441	353	445	341	114	68	53	63	88	108	6.54	6.5	7.14	6.85	7.61	7.38	6.57	6.33	6.87	6.92	-0.63	0.00376	d	ftsL	Cell division protein ftsL
LF82_0760	CU651637.1	92621	94387	+	1767	4202	1362	7935	8064	476	338	385	796	348	445	7.49	6.19	8.99	9.09	7.4	7.42	7.13	7.66	6.59	6.7	-0.792	0.0147	~	ftsI	Peptidoglycan synthetase ftsI
LF82_1419	CU651637.1	94374	95861	+	1488	367	279	429	370	197	147	10	43	37	36	4.53	4.43	5.22	5.1	6.42	6.51	3.2	4.14	4.05	3.86	-2.98	1.42e-21	D	murE	UDP-N-acetylmuramoylalanyl-D-glutamate--2
LF82_1420	CU651637.1	95858	97216	+	1359	338	276	347	283	161	124	16	27	17	26	4.54	4.52	5.07	4.89	6.27	6.4	3.62	3.78	3.44	3.65	-3.49	4.35e-31	D	murF	UDP-N-acetylmuramoyl-tripeptide--D-alanyl-D- alanine ligase
LF82_1388	CU651637.1	97210	98292	+	1083	421	308	389	382	105	63	12	28	30	35	5.07	4.92	5.5	5.54	6	5.8	3.57	4.03	4.16	4.15	-2.11	1.5e-13	D	mraY	Phospho-N-acetylmuramoyl-pentapeptide- transferase
LF82_1418	CU651637.1	98295	99611	+	1317	352	388	323	262	128	91	33	27	26	27	4.62	4.96	5.02	4.83	6	6.02	4.36	3.81	3.83	3.71	-2.79	1.45e-17	D	murD	UDP-N-acetylmuramoylalanine--D-glutamate ligase
LF82_0765	CU651637.1	99611	100855	+	1245	818	720	535	514	71	56	55	59	63	48	5.73	5.81	5.73	5.75	5.31	5.46	5.02	4.69	4.84	4.33	-0.936	0.000366	d	ftsW	Cell division protein ftsW
LF82_1421	CU651637.1	100852	101919	+	1068	357	253	283	245	55	52	22	31	35	26	4.88	4.7	5.12	5	5.18	5.56	4.15	4.15	4.34	3.87	-1.57	8.36e-07	D	murG	UDP-N-acetylglucosamine--N-acetylmuramyl- (pentapeptide)
LF82_1417	CU651637.1	101973	103448	+	1476	375	398	351	283	86	67	26	40	38	45	4.56	4.85	4.99	4.79	5.34	5.47	4	4.08	4.09	4.09	-1.64	9.12e-09	D	murC	UDP-N-acetylmuramate--L-alanine ligase
LF82_0456	CU651637.1	103441	104361	+	921	722	720	771	620	197	85	60	95	94	75	5.96	6.21	6.63	6.4	7.08	6.41	5.51	5.65	5.71	5.21	-1.42	1.57e-06	D	ddlB	D-alanine--D-alanine ligase B
LF82_0764	CU651637.1	104363	105193	+	831	768	707	720	701	113	94	85	124	143	149	6.18	6.33	6.68	6.71	6.46	6.69	6.1	6.14	6.41	6.24	-0.258	0.0705	~	ftsQ	Cell division protein ftsQ
LF82_0757	CU651637.1	105190	106452	+	1263	1835	1752	1908	1621	202	125	221	290	321	318	6.8	7	7.45	7.29	6.68	6.51	6.83	6.72	6.95	6.7	0.238	0.0746	~	ftsA	Cell division protein ftsA
LF82_0768	CU651637.1	106513	107664	+	1152	2266	2098	880	707	423	241	219	274	315	398	7.22	7.38	6.5	6.28	7.84	7.55	6.94	6.77	7.05	7.14	-0.627	0.000569	d	ftsZ	Cell division protein ftsZ
LF82_1226	CU651637.1	107765	108682	+	918	8326	7431	3337	3169	2320	876	1439	1849	1620	1967	9.39	9.5	8.69	8.69	10.59	9.7	9.94	9.79	9.69	9.73	-0.51	0.0218	~	lpxC	UDP-3-O-[3-hydroxymyristoyl] N-acetylglucosamine
LF82_2108	CU651637.1	108912	109424	+	513	784	498	703	684	71	32	88	127	96	117	6.87	6.51	7.31	7.34	6.48	5.89	6.8	6.83	6.53	6.57	0.326	0.0766	~	secM	Secretion monitor
LF82_2102	CU651637.1	109486	112191	+	2706	6273	5443	2232	1937	239	133	619	818	460	580	7.45	7.52	6.61	6.48	5.88	5.58	7.2	7.1	6.39	6.48	0.751	9.74e-06	u	secA	Preprotein translocase subunit secA
LF82_1429	CU651637.1	112251	112649	+	399	110	97	51	57	5	3	8	14	11	13	4.66	4.73	4.27	4.45	3.66	3.53	4.13	4.35	4.16	4.16	0.84	0.0677	~	mutT	Mutator mutT protein
LF82_2470	CU651637.1	112737	112934	-	198	336	246	164	112	28	11	24	41	19	28	7.02	6.85	6.61	6.17	6.51	5.74	6.33	6.58	5.63	5.92	-0.458	0.086	~	yacG	UPF0243 zinc-binding protein yacG
LF82_2469	CU651637.1	112944	113687	-	744	267	228	87	94	36	24	19	32	29	44	4.97	5.01	4.18	4.32	5.11	5.05	4.38	4.58	4.53	4.82	-0.469	0.0528	~	yacF	UPF0289 protein yacF
LF82_0332	CU651637.1	113687	114307	-	621	741	617	241	235	87	27	97	124	63	70	6.53	6.54	5.6	5.63	6.5	5.42	6.67	6.53	5.71	5.63	-0.464	0.0507	~	coae	Dephospho-CoA kinase
LF82_0955	CU651637.1	114532	115575	+	1044	3144	2658	840	887	167	195	172	263	174	210	7.82	7.85	6.57	6.72	6.68	7.39	6.75	6.85	6.37	6.4	-0.716	0.00168	d	guac	GMP reductase
LF82_1015	CU651637.1	115610	116812	-	1203	29	26	30	20	5	1	0	10	8	6	2.76	2.79	2.96	2.8	2.91	2.52	2.32	3.11	3.02	2.8	0.526	0.161	~	hofC	Protein transport protein hofC
LF82_1014	CU651637.1	116802	118187	-	1386	15	21	18	16	3	6	5	7	2	11	2.53	2.66	2.69	2.67	2.66	3.13	2.86	2.85	2.5	3.02	-0.297	0.196	~	hofB	Protein transport protein hofB
LF82_1700	CU651637.1	118197	118637	-	441	1	0	3	7	0	0	1	1	2	1	2.37	2.32	2.53	2.78	2.32	2.32	2.68	2.58	2.83	2.56	2.28	0.0828	~	ppdD	Prepilin peptidase-dependent protein D
LF82_1434	CU651637.1	118841	119734	-	894	747	474	243	243	99	78	51	69	40	58	6.05	5.7	5.15	5.21	6.18	6.34	5.34	5.28	4.69	4.93	-1.62	2.67e-09	D	nadC	Nicotinate-nucleotide pyrophosphorylase [carboxylating]
LF82_0086	CU651637.1	119822	120373	+	552	67	41	60	43	18	16	6	5	7	11	3.8	3.53	4.1	3.83	4.64	4.92	3.56	3.17	3.45	3.68	-1.68	0.000739	D	ampD	Protein ampD
LF82_0087	CU651637.1	120370	121224	+	855	119	97	179	113	23	25	7	6	21	24	3.93	3.91	4.83	4.36	4.42	4.93	3.33	3.01	4.04	4	-0.867	0.0153	~	ampE	Protein ampE
LF82_0151	CU651637.1	121267	122637	-	1371	1916	1596	321	326	64	45	206	251	113	139	6.75	6.76	4.97	5.05	5.06	5.07	6.62	6.41	5.44	5.49	0.46	0.0163	~	aroP	Aromatic amino acid transport protein aroP
LF82_009	CU651637.1	123165	124946	+	1782	309	267	320	297	13	11	199	287	383	466	4.15	4.19	4.65	4.62	3.24	3.37	6.22	6.24	6.71	6.75	4.39	2.01e-39	U	NA	Uropathogenic specific protein (EC 31211)
LF82_010	CU651637.1	124952	125242	+	291	574	580	1912	1472	27	7	127	148	68	72	7.22	7.5	9.54	9.23	5.94	4.69	8.11	7.83	6.83	6.68	1.33	0.000159	U	NA	hypothetical protein
LF82_747	CU651637.1	125350	125637	+	288	80	81	78	77	2	4	61	69	64	62	4.66	4.9	5.15	5.19	3.21	4.09	7.09	6.78	6.76	6.49	3.64	1.49e-08	U	NA	NA
LF82_011	CU651637.1	125640	125933	+	294	283	314	618	476	10	6	71	135	90	119	6.24	6.64	7.91	7.62	4.68	4.51	7.28	7.69	7.2	7.36	2.96	3.37e-11	U	NA	hypothetical protein
LF82_748	CU651637.1	126085	126330	+	246	362	369	864	902	15	7	282	476	189	183	6.82	7.11	8.64	8.77	5.4	4.89	9.49	9.74	8.5	8.22	3.35	7.73e-19	U	NA	NA
LF82_012	CU651637.1	126331	126621	+	291	2394	2606	6130	5226	99	24	1107	1531	356	412	9.25	9.64	11.21	11.05	7.73	6.26	11.21	11.17	9.17	9.13	1.98	1.19e-08	U	NA	hypothetical protein
LF82_1604	CU651637.1	127077	127841	+	765	869	753	129	148	41	41	115	135	152	156	6.46	6.53	4.58	4.8	5.23	5.69	6.62	6.36	6.61	6.41	1.15	9.06e-06	U	pdhR	Pyruvate dehydrogenase complex repressor
LF82_0014	CU651637.1	128002	130665	+	2664	8139	8045	1428	1223	613	425	1254	1459	618	748	7.84	8.09	6.03	5.89	7.18	7.17	8.22	7.94	6.82	6.85	-0.352	0.0191	~	aceE	Pyruvate dehydrogenase E1 component
LF82_0015	CU651637.1	130680	132572	+	1893	3427	3188	832	650	426	256	60	69	92	80	7.11	7.27	5.76	5.51	7.15	6.94	4.63	4.39	4.79	4.43	-2.71	3.52e-30	D	aceF	Dihydrolipoyllysine-residue acetyltransferase component
LF82_1218	CU651637.1	132780	134204	+	1425	9274	8823	3413	2495	1185	864	335	354	644	749	8.91	9.11	8.1	7.73	9	9.05	7.24	6.83	7.75	7.73	-1.31	2.83e-10	D	lpd	Dihydrolipoyl dehydrogenase
LF82_2471	CU651637.1	134446	136191	-	1746	48	33	43	41	13	17	10	10	12	8	2.81	2.74	2.96	2.96	3.25	3.75	3.1	2.91	3.04	2.77	-1.36	0.00458	D	yach	Uncharacterized protein yach
LF82_0019	CU651637.1	136546	139143	+	2598	1609	1280	4342	3337	3030	2447	342	496	744	718	5.65	5.6	7.59	7.29	9.48	9.69	6.44	6.47	7.11	6.83	-2.66	4.22e-47	D	acnB	aconitate hydratase 2
LF82_2472	CU651637.1	139318	139680	+	363	3134	2576	1402	1552	554	327	163	275	198	280	9.32	9.31	8.78	8.99	9.87	9.62	8.15	8.4	8.02	8.27	-1.62	1.08e-16	D	yacL	UPF0231 protein yacL
LF82_2160	CU651637.1	139718	140512	-	795	5680	5750	1237	1320	107	101	95	129	93	104	9.05	9.33	7.49	7.65	6.44	6.85	6.31	6.25	5.89	5.82	-0.848	0.000208	d	speD	S-adenosylmethionine decarboxylase proenzyme
LF82_2161	CU651637.1	140528	141394	-	867	6391	6598	691	636	117	86	307	446	232	324	9.09	9.41	6.56	6.52	6.45	6.51	7.81	7.85	7.02	7.25	0.694	0.000488	u	speE	Spermidine synthase
LF82_2468	CU651637.1	141500	141847	-	348	1118	903	176	238	58	31	73	88	47	47	7.91	7.88	5.95	6.42	6.73	6.36	7.08	6.86	6.08	5.86	-0.647	0.0149	~	yacC	Uncharacterized protein yacC
LF82_0383	CU651637.1	142013	143563	+	1551	159	141	100	93	59	94	14	19	46	44	3.65	3.71	3.61	3.59	4.82	5.85	3.41	3.37	4.23	4.01	-1.59	1.6e-05	D	cueO	Blue copper oxidase cueO
LF82_0815	CU651637.1	143828	146218	-	2391	1267	1107	419	329	244	131	110	124	194	208	5.45	5.52	4.62	4.41	6.07	5.72	5.07	4.79	5.42	5.29	-0.617	0.00249	d	gcd	Quinoprotein glucose dehydrogenase
LF82_1031	CU651637.1	146424	146960	+	537	1779	1597	234	240	58	51	85	117	73	83	7.95	8.07	5.75	5.85	6.15	6.45	6.69	6.65	6.09	6.04	-0.241	0.102	~	hpt	hypoxanthine phosphoribosyltransferase
LF82_0264	CU651637.1	147001	147663	-	663	9448	8856	971	1108	187	68	408	514	316	420	10.04	10.21	7.4	7.66	7.47	6.56	8.6	8.43	7.83	7.99	0.836	0.00137	u	can	Carbonic anhydrase 2
LF82_2477	CU651637.1	147772	148698	+	927	586	507	138	108	68	58	47	48	51	60	5.68	5.74	4.44	4.23	5.63	5.89	5.19	4.79	4.94	4.93	-0.944	0.000312	d	yadG	Uncharacterized ABC transporter ATP-binding protein
LF82_2478	CU651637.1	148695	149465	+	771	519	479	150	148	53	36	20	30	47	40	5.76	5.91	4.75	4.79	5.55	5.51	4.4	4.46	5.06	4.67	-0.77	0.00393	d	yadH	Inner membrane transport permease yadH
LF82_2479	CU651637.1	149570	150010	+	441	99	60	152	122	38	19	15	18	14	21	4.42	4.09	5.45	5.23	5.85	5.41	4.71	4.52	4.31	4.57	-1.44	0.000237	D	yadI	phosphotransferase enzyme IIA component yadI
LF82_2476	CU651637.1	150074	151303	+	1230	302	280	527	547	27	16	32	46	45	68	4.52	4.65	5.73	5.85	4.2	4.03	4.4	4.42	4.46	4.74	0.645	0.0182	~	yadE	Uncharacterized protein yadE
LF82_1594	CU651637.1	151307	151687	-	381	5799	4838	560	648	176	96	210	352	216	284	10.13	10.14	7.41	7.68	8.16	7.81	8.44	8.68	8.07	8.22	0.146	0.144	~	panD	Aspartate 1-decarboxylase
LF82_2475	CU651637.1	151961	152845	+	885	1614	1280	1752	1790	53	62	223	307	128	157	7.12	7.06	7.83	7.93	5.37	6.04	7.34	7.29	6.18	6.23	0.53	0.011	~	yadD	Uncharacterized protein yadD
LF82_1593	CU651637.1	152927	153778	-	852	933	771	292	252	223	135	103	138	84	121	6.41	6.41	5.44	5.32	7.36	7.16	6.32	6.25	5.67	5.93	-1.55	6.68e-14	D	panC	Pantoate--beta-alanine ligase
LF82_1592	CU651637.1	153790	154584	-	795	950	661	136	126	95	82	120	161	93	94	6.53	6.3	4.6	4.57	6.28	6.56	6.63	6.55	5.89	5.69	-0.678	0.00199	d	panB	3-methyl-2-oxobutanoate hydroxymethyltransferase
LF82_2474	CU651637.1	154696	155958	-	1263	215	195	154	192	12	9	66	119	125	151	4.13	4.22	4.22	4.52	3.43	3.48	5.23	5.53	5.67	5.7	2.97	3.32e-14	U	yadC	Uncharacterized fimbrial-like protein yadC
LF82_2480	CU651637.1	156008	156604	-	597	12	14	23	16	5	1	5	3	9	19	2.69	2.82	3.22	3.03	3.34	2.69	3.35	2.85	3.59	4.13	1.48	0.0246	~	yadK	Uncharacterized protein yadK
LF82_2481	CU651637.1	156631	157239	-	609	32	39	29	20	5	4	13	12	37	52	3.15	3.42	3.37	3.15	3.32	3.42	4.19	3.77	5.06	5.27	2.55	1.19e-05	U	yadL	Uncharacterized protein yadL
LF82_2482	CU651637.1	157251	157817	-	567	40	27	37	22	1	1	4	9	8	11	3.35	3.2	3.62	3.26	2.6	2.71	3.23	3.58	3.53	3.66	2.49	0.0125	~	yadM	Uncharacterized protein yadM
LF82_1045	CU651637.1	157834	160422	-	2589	164	136	180	190	10	12	35	56	38	71	3.27	3.27	3.68	3.77	2.88	3.17	3.74	3.86	3.56	3.98	1.53	0.000124	U	htrE	Outer membrane usher protein htrE
LF82_0545	CU651637.1	160457	161197	-	741	39	48	16	28	2	0	7	4	15	13	3.15	3.42	2.89	3.24	2.73	2.32	3.44	2.88	3.85	3.57	3.09	0.0036	U	ecpD	chaperone protein ecpD
LF82_2483	CU651637.1	161306	161896	-	591	178	195	46	41	2	1	14	14	10	22	4.76	5.1	3.78	3.72	2.82	2.69	4.3	3.94	3.69	4.3	2.65	0.00209	U	yadN	Uncharacterized fimbrial-like protein yadN
LF82_0726	CU651637.1	162260	162739	-	480	89	79	58	42	1	7	7	11	14	17	4.22	4.29	4.21	3.94	2.65	4.14	3.81	3.91	4.22	4.24	1.16	0.0295	~	folK	2-amino-4-hydroxy-6- hydroxymethyldihydropteridin
LF82_1603	CU651637.1	162736	164100	-	1365	1378	1039	426	339	97	80	106	122	150	158	6.3	6.18	5.32	5.1	5.59	5.81	5.74	5.47	5.81	5.66	0.0444	0.225	~	pcnB	Poly(A) polymerase
LF82_2473	CU651637.1	164193	165119	-	927	378	265	125	130	18	16	19	33	38	43	5.12	4.92	4.33	4.43	4.07	4.32	4.15	4.36	4.59	4.54	0.498	0.0591	~	yadB	glutamyl-Q tRNA(Asp) synthetase
LF82_0495	CU651637.1	165156	165611	-	456	12312	11190	2215	2189	1254	666	1170	1575	1191	1495	10.95	11.09	9.1	9.16	10.71	10.32	10.64	10.57	10.25	10.34	-0.235	0.0605	~	dksA	DnaK suppressor protein
LF82_2125	CU651637.1	165789	166493	-	705	3106	3034	6458	6388	1069	478	344	519	359	374	8.36	8.59	10.01	10.07	9.86	9.21	8.27	8.36	7.92	7.74	-1.77	7.42e-14	D	sfsA	Sugar fermentation stimulation protein A
LF82_1198	CU651637.1	166508	167038	-	531	95	63	10	6	5	6	1	5	6	6	4.18	3.95	2.83	2.66	3.42	3.89	2.63	3.19	3.36	3.24	-0.639	0.116	~	ligT	2'-5' RNA ligase
LF82_1033	CU651637.1	167067	169541	+	2475	165	150	124	101	36	36	20	19	50	65	3.31	3.37	3.41	3.3	3.79	4.14	3.33	3.06	3.85	3.94	-0.0963	0.206	~	hrpB	ATP-dependent RNA helicase hrpB
LF82_1391	CU651637.1	169635	172169	+	2535	1572	1363	808	599	178	136	61	87	141	169	5.66	5.72	5.35	5.04	5.58	5.69	4.32	4.32	4.95	4.97	-0.774	0.000133	d	mrcB	Penicillin-binding protein 1B
LF82_0652	CU651637.1	174683	175480	+	798	202	191	28	21	9	12	9	12	16	13	4.56	4.71	3.16	3.02	3.57	4.18	3.59	3.53	3.84	3.51	-0.298	0.159	~	fhuC	Ferrichrome transport ATP-binding protein fhuC
LF82_0653	CU651637.1	175480	176370	+	891	136	92	13	24	5	3	8	8	5	11	4.02	3.82	2.73	3.03	3.07	2.99	3.4	3.16	2.93	3.3	0.244	0.202	~	fhuD	Ferrichrome-binding periplasmic protein
LF82_0651	CU651637.1	176367	178349	+	1983	96	50	30	27	6	11	4	0	3	6	3.1	2.85	2.74	2.72	2.77	3.3	2.64	2.32	2.51	2.63	-1.73	0.0096	D	fhuB	Ferrichrome transport system permease protein fhuB
LF82_0983	CU651637.1	178384	179664	-	1281	530	455	289	244	140	136	114	175	141	185	5.14	5.19	4.92	4.78	6.16	6.6	5.91	6.02	5.81	5.95	-0.541	0.00602	~	hemL	glutamate-1-semialdehyde 2,1-aminomutase
LF82_0314	CU651637.1	179889	181310	+	1422	1008	805	1377	1515	196	115	318	427	167	233	5.83	5.78	6.83	7.03	6.47	6.23	7.17	7.09	5.9	6.12	-0.377	0.0219	~	clcA	H(+)/Cl(-) exchange transporter clcA
LF82_2484	CU651637.1	181392	181736	+	345	7634	8502	5737	6558	970	301	2756	3560	1783	2346	10.67	11.09	10.87	11.14	10.75	9.58	12.28	12.14	11.24	11.39	1.04	0.00106	U	yadR	Uncharacterized protein yadR
LF82_2485	CU651637.1	181783	182406	-	624	237	171	102	119	9	4	30	32	43	60	5.04	4.87	4.54	4.78	3.79	3.4	5.12	4.78	5.21	5.42	2.24	3.04e-06	U	yadS	UPF0126 inner membrane protein yadS
LF82_0252	CU651637.1	182444	183244	-	801	204	193	735	603	30	26	16	10	11	12	4.56	4.72	6.75	6.55	4.8	5.05	4.12	3.39	3.51	3.45	-2.04	1.2e-06	D	btuF	Vitamin B12-binding protein
LF82_1409	CU651637.1	183237	183935	-	699	1369	1183	330	349	287	150	129	183	122	140	7.21	7.27	5.86	6	7.99	7.58	6.9	6.9	6.43	6.39	-1.46	2.56e-12	D	mtn	MTA/SAH nucleosidase
LF82_0478	CU651637.1	184019	185536	+	1518	1475	1214	351	324	76	84	111	149	121	151	6.25	6.24	4.95	4.92	5.15	5.73	5.66	5.59	5.4	5.46	-0.0175	0.244	~	dgt	Deoxyguanosinetriphosphate triphosphohydrolase
LF82_0461	CU651637.1	185666	187090	+	1425	2475	1961	831	734	1087	520	534	653	1887	2171	7.05	6.99	6.14	6.04	8.88	8.33	7.89	7.69	9.28	9.24	0.634	0.00104	u	degP	Protease do
LF82_0281	CU651637.1	187245	188402	+	1158	245	242	340	307	49	43	40	39	102	113	4.36	4.55	5.25	5.18	4.94	5.22	4.73	4.3	5.52	5.44	0.466	0.0314	~	cdaR	Carbohydrate diacid regulator
LF82_2488	CU651637.1	188455	188841	-	387	2923	3017	4617	4535	459	316	329	509	183	195	9.13	9.44	10.39	10.44	9.51	9.48	9.06	9.18	7.81	7.67	-1.78	2.3e-21	D	yaeH	UPF0325 protein yaeH
LF82_0439	CU651637.1	189160	189984	-	825	4953	3945	428	463	174	119	297	452	191	204	8.8	8.74	5.98	6.15	7.06	7.03	7.84	7.94	6.82	6.68	-0.311	0.0327	~	dapD	2,3,4,5-tetrahydropyridine-2,6-dicarboxylate
LF82_0848	CU651637.1	190015	192687	-	2673	114	85	137	111	46	38	7	19	23	31	3.02	2.97	3.43	3.31	3.95	4.12	2.73	3.02	3.17	3.26	-1.4	2.66e-05	D	glnD	[Protein-PII] uridylyltransferase
LF82_1274	CU651637.1	192749	193543	-	795	6790	6522	709	673	115	88	301	466	177	276	9.3	9.51	6.72	6.71	6.54	6.66	7.91	8.03	6.76	7.15	0.391	0.0265	~	map	Methionine aminopeptidase
LF82_s2244	CU651637.1	193749	193884	+	136	19622	9286	2491	2714	141	111	998	1513	988	1102	13.37	12.56	11.01	11.21	9.31	9.48	12.16	12.25	11.73	11.64	2.3	1.37e-16	U	tff	Novel sRNA, function unknown
LF82_1969	CU651637.1	193911	194636	+	726	68457	61868	5451	5110	615	498	1816	2350	2045	2559	12.76	12.88	9.73	9.71	9.03	9.23	10.61	10.48	10.36	10.44	1.28	1.19e-18	U	rpsB	30S ribosomal protein S2
LF82_2325	CU651637.1	194771	195622	+	852	66493	61250	12498	10458	313	178	3299	4314	2578	3598	12.48	12.64	10.69	10.51	7.84	7.54	11.24	11.12	10.46	10.7	2.92	7.86e-56	U	tsf	elongation factor Ts
LF82_1797	CU651637.1	195769	196494	+	726	3490	3348	625	630	111	74	127	142	150	151	8.48	8.69	6.67	6.75	6.62	6.55	6.83	6.5	6.66	6.44	-0.0352	0.231	~	pyrH	Uridylate kinase
LF82_0740	CU651637.1	196644	197201	+	558	17729	15648	2205	2158	710	542	674	867	484	544	11.19	11.28	8.81	8.85	9.61	9.73	9.56	9.42	8.68	8.6	-1.04	2.93e-13	D	frr	ribosome recycling factor
LF82_0535	CU651637.1	197293	198489	+	1197	1694	1559	1549	1502	210	72	207	268	154	204	6.76	6.91	7.23	7.26	6.81	5.84	6.81	6.69	6.02	6.17	-0.341	0.0804	~	dxr	1-deoxy-D-xylulose 5-phosphate reductoisomerase
LF82_1132	CU651637.1	198675	199436	+	762	2081	1805	764	773	128	95	91	150	139	157	7.68	7.75	6.88	6.96	6.75	6.82	6.31	6.51	6.49	6.43	-0.341	0.0298	~	ispU	Undecaprenyl pyrophosphate synthetase
LF82_0284	CU651637.1	199449	200306	+	858	1435	1282	779	694	117	66	63	89	115	162	7	7.1	6.74	6.65	6.46	6.17	5.66	5.66	6.07	6.31	-0.142	0.149	~	cdsA	Phosphatidate cytidylyltransferase
LF82_2019	CU651637.1	200318	201670	+	1353	4902	4405	2308	2113	337	230	269	328	547	639	8.08	8.2	7.62	7.56	7.29	7.25	7.01	6.8	7.59	7.58	0.32	0.0153	~	rseP	Protease ecfE
LF82_2493	CU651637.1	201700	204132	+	2433	9689	7927	2894	2672	631	610	294	374	790	955	8.21	8.2	7.11	7.07	7.35	7.8	6.32	6.18	7.29	7.32	-0.294	0.0405	~	yaet	Outer membrane protein assembly factor yaet
LF82_2134	CU651637.1	204254	204739	+	486	11018	11076	2148	2187	335	275	301	398	453	577	10.7	10.98	8.97	9.07	8.73	8.96	8.61	8.51	8.78	8.88	-0.0118	0.245	~	skp	chaperone protein skp
LF82_1227	CU651637.1	204743	205768	+	1026	9671	8516	1982	1975	286	242	631	758	839	1037	9.44	9.53	7.79	7.86	7.45	7.71	8.6	8.36	8.59	8.65	1.06	3.12e-10	U	lpxD	UDP-3-O-[3-hydroxymyristoyl] glucosamine N-acyltransferase
LF82_0612	CU651637.1	205873	206328	+	456	2417	2212	841	784	245	138	368	484	372	452	8.62	8.76	7.73	7.7	8.38	8.07	8.98	8.88	8.59	8.63	0.374	0.0133	~	fabZ	(3R)-hydroxymyristoyl-[acyl-carrier-protein]
LF82_1224	CU651637.1	206332	207120	+	789	1606	1414	315	295	196	112	90	129	134	152	7.27	7.35	5.64	5.62	7.29	7	6.25	6.26	6.39	6.34	-0.837	1.09e-05	d	lpxA	acyl-[acyl-carrier-protein]--UDP-N- acetylglucosamine
LF82_1225	CU651637.1	207120	208268	+	1149	601	566	200	225	72	59	38	45	60	70	5.44	5.6	4.62	4.81	5.43	5.63	4.68	4.47	4.87	4.86	-0.769	0.00154	d	lpxB	Lipid-A-disaccharide synthase
LF82_1912	CU651637.1	208265	208861	+	597	123	111	56	50	20	10	12	11	9	19	4.33	4.42	3.96	3.9	4.67	4.29	4.13	3.71	3.59	4.13	-0.844	0.0282	~	rnhB	ribonuclease HII
LF82_0504	CU651637.1	208898	212380	+	3483	1595	1244	745	616	136	138	79	108	126	139	5.27	5.19	4.86	4.69	4.85	5.3	4.26	4.22	4.45	4.37	-0.826	0.000178	d	dnae	DNA polymerase III subunit alpha
LF82_0008	CU651637.1	212393	213352	+	960	1659	1461	356	318	112	83	70	108	103	132	7.04	7.13	5.54	5.46	6.25	6.32	5.65	5.76	5.78	5.89	-0.485	0.00785	~	accA	acetyl-coenzyme A carboxylase carboxyl transferase
LF82_1172	CU651637.1	213450	215591	+	2142	158	135	143	136	207	134	34	57	42	65	3.38	3.4	3.64	3.64	6	5.89	3.89	4.06	3.82	4.08	-2.42	6.18e-24	D	ldcC	Lysine decarboxylase, constitutive
LF82_2492	CU651637.1	215648	216037	+	390	164	125	60	66	25	24	28	44	47	53	5.16	5.06	4.48	4.64	5.46	5.87	5.63	5.77	5.93	5.87	0.269	0.125	~	yaeR	Uncharacterized protein yaeR
LF82_2269	CU651637.1	216102	217400	+	1299	244	200	208	177	36	23	23	42	61	82	4.23	4.22	4.52	4.4	4.45	4.35	4	4.26	4.75	4.9	0.529	0.0277	~	tilS	tRNA(Ile)-lysidine synthase
LF82_1919	CU651637.1	217449	217709	-	261	1169	1049	214	255	123	74	74	113	67	72	8.38	8.5	6.6	6.91	8.19	7.97	7.5	7.61	6.96	6.83	-1.24	2.6e-07	D	rof	Protein rof
LF82_2490	CU651637.1	217696	217896	-	201	1563	1216	330	319	93	88	175	281	119	117	9.17	9.08	7.56	7.59	8.16	8.59	9.09	9.27	8.13	7.87	-0.38	0.0348	~	yaeP	UPF0253 protein yaeP
LF82_2491	CU651637.1	218062	218607	+	546	603	523	383	429	57	23	57	108	53	64	6.43	6.49	6.39	6.61	6.1	5.38	6.13	6.52	5.65	5.68	-0.169	0.166	~	yaeQ	Uncharacterized protein yaeQ
LF82_2489	CU651637.1	218604	219026	+	423	127	82	93	82	38	23	16	28	52	56	4.75	4.47	4.89	4.8	5.9	5.71	4.83	5.09	5.96	5.84	0.087	0.212	~	yaeJ	Uncharacterized protein yaeJ
LF82_1502	CU651637.1	219040	219750	+	711	360	299	274	272	52	46	70	78	77	65	5.4	5.4	5.59	5.65	5.63	5.94	6.05	5.73	5.79	5.36	-0.215	0.132	~	nlpE	Copper homeostasis protein cutF
LF82_2487	CU651637.1	219906	220730	-	825	54	43	50	46	2	2	7	11	16	19	3.29	3.27	3.56	3.53	2.7	2.83	3.36	3.44	3.81	3.81	2.38	0.00176	U	yaeF	Uncharacterized lipoprotein yaeF
LF82_1734	CU651637.1	220783	222501	-	1719	2710	2459	873	597	250	186	142	223	184	187	6.91	7.04	5.95	5.52	6.55	6.63	5.82	5.95	5.78	5.58	-0.98	8.57e-06	d	proS	Prolyl-tRNA synthetase
LF82_2486	CU651637.1	222612	223319	-	708	134	99	103	112	30	7	43	76	20	28	4.24	4.12	4.41	4.57	4.95	3.76	5.42	5.7	4.18	4.36	-0.331	0.131	~	yaeB	UPF0066 protein yaeB
LF82_1827	CU651637.1	223316	223720	-	405	342	202	76	81	27	36	31	37	34	30	6.06	5.62	4.7	4.84	5.51	6.36	5.72	5.49	5.46	5.09	-0.761	0.0199	~	rcsF	Protein rcsF
LF82_1329	CU651637.1	223838	224653	-	816	6733	6642	1804	1637	273	136	891	1228	497	651	9.25	9.5	7.98	7.92	7.71	7.23	9.42	9.38	8.17	8.32	0.768	9.66e-05	u	metQ	D-methionine-binding lipoprotein metQ
LF82_1324	CU651637.1	224693	225346	-	654	1170	828	207	211	43	33	90	119	88	87	7.09	6.87	5.34	5.43	5.49	5.61	6.5	6.41	6.08	5.84	0.458	0.0327	~	metI	D-methionine transport system permease protein metI
LF82_1328	CU651637.1	225339	226370	-	1032	113	79	90	92	11	13	40	68	36	43	3.7	3.56	3.89	3.96	3.52	3.99	4.86	5.08	4.41	4.42	0.956	0.00769	u	metN	Methionine import ATP-binding protein metN
LF82_0901	CU651637.1	226558	227130	+	573	1411	1104	340	336	45	69	89	135	67	60	7.53	7.46	6.16	6.21	5.72	6.78	6.67	6.76	5.89	5.53	-0.647	0.0198	~	gmhB	D,D-heptose 1,7-bisphosphate phosphatase
LF82_r2014	CU651637.1	227496	229042	+	1547	200	331	6	15	23	14	28	20	28	25	3.86	4.58	2.44	2.62	3.81	3.69	4.02	3.41	3.75	3.51	-0.207	0.193	~	rrsH	16S ribosomal RNA of rrnH operon
LF82_t1099	CU651637.1	229106	229182	+	77	0	0	0	0	0	0	0	0	0	0	2.32	2.32	2.32	2.32	2.32	2.32	2.32	2.32	2.32	2.32	NA	NA	~	ileV	tRNA-Ile
LF82_t0061	CU651637.1	229225	229300	+	76	0	0	0	0	0	0	0	0	0	0	2.32	2.32	2.32	2.32	2.32	2.32	2.32	2.32	2.32	2.32	NA	NA	~	alaV	tRNA-Ala
LF82_r2005	CU651637.1	229475	232376	+	2902	580	714	507	523	664	1090	30	16	54	111	4.3	4.74	4.62	4.72	7.17	8.37	3.51	2.89	3.77	4.33	-4.29	2.29e-20	D	rrlH	23S ribosomal RNA of rrnH operon
LF82_r1998	CU651637.1	232470	232589	+	120	722	722	424	373	9	6	11	24	16	17	8.8	9.07	8.65	8.54	5.66	5.6	5.95	6.53	6.07	5.92	0.392	0.13	~	rrfH	5S ribosomal RNA of rrnH operon
LF82_t0177	CU651637.1	232641	232717	+	77	36	15	33	37	1	0	2	2	2	2	5.3	4.48	5.73	5.95	3.69	2.32	4.4	4.03	4.1	3.93	1.25	0.134	~	aspU	tRNA-Asp
LF82_0494	CU651637.1	232880	233683	+	804	291	306	88	87	6	1	33	56	92	102	4.98	5.27	4.11	4.15	3.25	2.6	4.93	5.15	5.86	5.78	4.06	1.57e-11	U	dkgB	2,5-diketo-D-gluconic acid reductase B
LF82_2494	CU651637.1	233680	234594	-	915	401	357	145	174	82	70	54	108	131	184	5.21	5.31	4.51	4.78	5.9	6.16	5.38	5.83	6.16	6.39	0.28	0.0895	~	yafC	Uncharacterized HTH-type transcriptional regulator
LF82_2495	CU651637.1	234835	235635	+	801	1081	886	596	653	294	183	146	210	204	244	6.7	6.69	6.47	6.66	7.84	7.67	6.89	6.91	6.95	6.96	-0.828	1.66e-06	d	yafD	UPF0294 protein yafD
LF82_2496	CU651637.1	235713	236483	+	771	662	553	655	798	89	53	107	175	152	202	6.09	6.1	6.65	6.99	6.23	6.02	6.51	6.71	6.6	6.76	0.576	0.00675	~	yafE	Uncharacterized protein yafE
LF82_1358	CU651637.1	236532	237890	-	1359	9519	7084	3198	3768	442	359	1418	2318	1300	1658	9.02	8.87	8.07	8.38	7.67	7.87	9.35	9.56	8.81	8.92	1.12	1.44e-09	U	mltD	Membrane-bound lytic murein transglycosylase D
LF82_0862	CU651637.1	237962	238717	-	756	1603	1477	1203	1129	75	56	194	262	104	129	7.33	7.48	7.52	7.5	6.03	6.12	7.36	7.29	6.11	6.17	0.0784	0.197	~	gloB	hydroxyacylglutathione hydrolase
LF82_2504	CU651637.1	238751	239473	+	723	1269	1200	424	457	55	31	108	134	84	95	7.06	7.25	6.15	6.32	5.68	5.4	6.61	6.43	5.88	5.83	0.322	0.0725	~	yafS	Uncharacterized protein yafS
LF82_1911	CU651637.1	239470	239937	-	468	1148	1030	183	225	44	26	39	51	24	34	7.53	7.64	5.61	5.95	5.96	5.74	5.83	5.72	4.85	5.07	-1.01	0.001	D	rnhA	ribonuclease HI
LF82_0509	CU651637.1	240002	240733	+	732	2164	2054	945	956	174	66	290	446	228	296	7.79	7.99	7.23	7.31	7.23	6.38	7.97	8.09	7.23	7.36	0.429	0.0379	~	dnaQ	DNA polymerase III subunit epsilon
LF82_t0178	CU651637.1	240866	240942	+	77	603	315	216	180	9	7	178	270	124	126	9.18	8.52	8.32	8.13	6.25	6.39	10.49	10.59	9.56	9.34	3.22	9.55e-13	U	aspV	tRNA-Asp
LF82_2505	CU651637.1	241272	242057	+	786	776	770	591	556	11	3	196	286	415	480	6.27	6.52	6.48	6.47	3.76	3.06	7.32	7.36	7.97	7.94	5.26	7.4e-35	U	yafT	Uncharacterized lipoprotein yafT
LF82_013	CU651637.1	242397	242876	-	480	46	49	25	44	4	4	17	28	8	6	3.59	3.81	3.44	3.98	3.33	3.61	4.76	4.93	3.67	3.31	0.059	0.243	~	NA	hypothetical protein
LF82_014	CU651637.1	242894	244252	-	1359	64	57	68	72	1	6	4	11	16	15	3.08	3.12	3.41	3.49	2.45	3.14	2.77	3.1	3.39	3.22	1.37	0.0182	~	NA	hypothetical protein
LF82_015	CU651637.1	244263	247751	-	3489	55	66	78	57	11	6	9	13	18	22	2.62	2.74	2.91	2.79	2.79	2.7	2.72	2.73	2.89	2.9	0.494	0.107	~	NA	hypothetical protein
LF82_016	CU651637.1	247807	249249	-	1443	9	5	22	22	4	1	0	0	3	5	2.45	2.41	2.75	2.77	2.74	2.49	2.32	2.32	2.58	2.67	-0.0488	0.248	~	NA	hypothetical protein
LF82_017	CU651637.1	249254	249997	-	744	0	3	7	7	0	0	0	0	0	3	2.32	2.42	2.6	2.61	2.32	2.32	2.32	2.32	2.32	2.72	2.18	0.116	~	NA	hypothetical protein
LF82_018	CU651637.1	249994	252756	-	2763	13	11	21	20	1	8	1	2	7	8	2.42	2.42	2.55	2.55	2.38	2.91	2.39	2.41	2.63	2.62	-0.103	0.236	~	NA	hypothetical protein
LF82_019	CU651637.1	252766	253530	-	765	6	3	9	11	1	0	2	0	5	0	2.48	2.42	2.66	2.74	2.54	2.32	2.73	2.32	3.01	2.32	1.65	0.113	~	NA	hypothetical protein
LF82_020	CU651637.1	253535	254881	-	1347	13	10	17	23	10	4	0	0	6	3	2.51	2.5	2.68	2.81	3.25	2.92	2.32	2.32	2.82	2.55	-1.34	0.0329	~	NA	hypothetical protein
LF82_021	CU651637.1	254884	255408	-	525	6	2	3	5	0	2	0	0	0	0	2.55	2.42	2.5	2.61	2.32	3.05	2.32	2.32	2.32	2.32	-3.33	0.0477	~	NA	hypothetical protein
LF82_022	CU651637.1	255405	256697	-	1293	6	5	15	9	5	4	1	0	1	0	2.42	2.42	2.66	2.54	2.88	2.94	2.45	2.32	2.42	2.32	-3.92	0.0066	D	NA	hypothetical protein
LF82_023	CU651637.1	256702	257751	-	1050	28	16	18	23	8	3	0	3	4	1	2.8	2.67	2.79	2.92	3.27	2.9	2.32	2.64	2.76	2.43	-1.84	0.0196	~	NA	hypothetical protein
LF82_024	CU651637.1	257715	259556	-	1842	123	71	104	140	20	12	11	21	15	26	3.31	3.07	3.5	3.8	3.54	3.41	3.12	3.32	3.14	3.4	-0.393	0.121	~	NA	hypothetical protein
LF82_025	CU651637.1	259562	259987	-	426	8	10	15	5	2	1	0	1	2	2	2.67	2.82	3.16	2.67	2.97	2.82	2.32	2.59	2.85	2.78	-0.318	0.218	~	NA	hypothetical protein
LF82_026	CU651637.1	259992	261476	-	1485	15	17	14	14	1	3	3	3	5	7	2.52	2.59	2.6	2.61	2.44	2.76	2.65	2.56	2.72	2.78	0.803	0.122	~	NA	hypothetical protein
LF82_027	CU651637.1	261499	262002	-	504	24	19	11	21	1	0	14	11	21	27	3.09	3.06	2.9	3.31	2.63	2.32	4.48	3.86	4.61	4.7	4.83	0.000482	U	NA	hypothetical protein
LF82_028	CU651637.1	262708	263226	+	519	95	50	51	37	26	6	13	10	17	21	4.2	3.76	4	3.75	5.15	3.91	4.36	3.75	4.34	4.39	-0.438	0.125	~	NA	hypothetical protein
LF82_029	CU651637.1	263447	265789	+	2343	31	13	109	123	4	10	7	12	17	30	2.58	2.46	3.35	3.49	2.59	3.12	2.78	2.86	3.07	3.33	0.935	0.0388	~	NA	hypothetical protein
LF82_030	CU651637.1	265868	266767	+	900	179	192	877	808	10	6	37	71	51	41	4.29	4.58	6.84	6.79	3.56	3.43	4.93	5.31	4.97	4.52	1.79	5.4e-05	U	NA	hypothetical protein
LF82_031	CU651637.1	266780	267445	+	666	59	79	455	397	6	0	36	37	51	50	3.52	3.95	6.35	6.24	3.39	2.32	5.27	4.88	5.34	5.11	3.35	4.81e-07	U	NA	hypothetical protein
LF82_032	CU651637.1	268098	268748	+	651	72	58	56	68	4	2	100	143	231	303	3.71	3.69	3.87	4.12	3.13	2.94	6.65	6.66	7.41	7.56	5.72	7.3e-20	U	NA	receptor protein
LF82_033	CU651637.1	268767	270749	+	1983	31	25	51	48	0	5	13	4	26	46	2.62	2.61	2.98	2.97	2.32	2.85	3.18	2.56	3.47	3.82	3.02	0.000103	U	NA	hypothetical protein
LF82_034	CU651637.1	270856	271902	+	1047	72	71	169	197	6	5	28	40	151	205	3.33	3.46	4.53	4.77	3.09	3.19	4.43	4.44	6.17	6.36	4.26	5.96e-18	U	NA	hypothetical protein
LF82_035	CU651637.1	271895	273334	+	1440	120	125	250	264	9	11	51	72	136	189	3.47	3.67	4.61	4.74	3.14	3.54	4.76	4.75	5.61	5.82	3.26	1.06e-16	U	NA	hypothetical protein
LF82_036	CU651637.1	273309	273599	+	291	552	519	2787	2349	18	9	454	565	250	272	7.17	7.35	10.08	9.9	5.42	4.99	9.93	9.74	8.66	8.54	3.54	4.04e-26	U	NA	hypothetical protein
LF82_749	CU651637.1	273857	274036	+	180	117	110	212	206	2	0	72	102	48	57	5.72	5.89	7.1	7.13	3.56	2.32	7.99	7.99	7.01	7.02	4.97	1.68e-06	U	NA	NA
LF82_037	CU651637.1	274136	274621	+	486	93	88	96	102	2	1	36	38	53	80	4.25	4.39	4.76	4.9	2.91	2.76	5.67	5.3	5.8	6.12	4.71	6.74e-08	U	NA	yhhI transposase
LF82_038	CU651637.1	274850	275353	+	504	95	126	148	111	3	0	51	70	47	47	4.23	4.76	5.25	4.95	3.11	2.32	6.09	6.04	5.6	5.38	4.24	1.73e-06	U	NA	hypothetical protein
LF82_039	CU651637.1	275423	275935	+	513	40	65	95	79	3	4	34	35	38	50	3.42	4.02	4.69	4.53	3.1	3.56	5.53	5.13	5.3	5.44	2.89	7.01e-06	U	NA	hypothetical protein
LF82_2506	CU651637.1	276206	276976	-	771	370	304	113	125	77	38	19	27	31	38	5.33	5.32	4.42	4.59	6.04	5.58	4.34	4.35	4.57	4.61	-1.46	1.02e-06	D	yafV	UPF0012 hydrolase yafV
LF82_1135	CU651637.1	277130	277603	+	474	3217	3075	3241	3606	726	381	581	902	1191	1548	8.97	9.18	9.59	9.82	9.87	9.46	9.58	9.71	10.2	10.33	0.586	0.00148	u	ivy	Inhibitor of vertebrate lysozyme
LF82_0616	CU651637.1	277646	280090	-	2445	65	50	223	154	1044	1389	31	47	57	46	2.8	2.77	3.93	3.64	8.05	8.96	3.69	3.75	3.99	3.63	-5.37	3.35e-52	D	fadE	acyl-coenzyme A dehydrogenase
LF82_1217	CU651637.1	280330	280908	+	579	916	747	212	199	165	100	94	139	102	105	6.92	6.9	5.53	5.51	7.48	7.28	6.73	6.78	6.44	6.25	-1.09	8.21e-08	D	lpcA	Phosphoheptose isomerase
LF82_2497	CU651637.1	281113	281880	+	768	82	63	41	41	19	18	15	30	38	27	3.68	3.62	3.46	3.5	4.33	4.66	4.1	4.47	4.81	4.24	0.0664	0.23	~	yafJ	glutamine amidotransferase yafJ
LF82_2498	CU651637.1	281851	282591	-	741	2472	2023	532	596	153	96	116	155	154	151	7.96	7.95	6.42	6.64	7.03	6.88	6.68	6.6	6.67	6.41	-0.439	0.0138	~	yafK	Uncharacterized protein yafK
LF82_2499	CU651637.1	283026	283652	+	627	6	8	17	7	0	3	1	3	5	4	2.51	2.62	3.01	2.66	2.32	3.19	2.58	2.83	3.12	2.91	0.774	0.148	~	yafL	Uncharacterized lipoprotein yafL
LF82_2500	CU651637.1	283828	284325	+	498	275	237	1360	1262	63	36	47	71	23	28	5.51	5.56	8.28	8.25	6.36	6.08	5.99	6.08	4.73	4.76	-1.7	1.22e-08	D	yafM	Uncharacterized protein yafM
LF82_1194	CU651637.1	284743	286482	-	1740	7	5	19	12	1	0	4	3	10	4	2.4	2.39	2.64	2.54	2.42	2.32	2.68	2.52	2.94	2.56	3.09	0.0186	~	lfhA	Protein fhiA
LF82_1169	CU651637.1	286427	287212	+	786	8	7	6	9	0	1	0	0	1	4	2.52	2.53	2.55	2.67	2.32	2.61	2.32	2.32	2.48	2.81	1.51	0.118	~	lafU	Protein mbhA
LF82_0486	CU651637.1	287283	288338	+	1056	179	146	136	141	37	28	28	36	54	58	4.12	4.11	4.28	4.38	4.72	4.81	4.43	4.32	4.85	4.73	0.0367	0.236	~	dinB	DNA polymerase IV
LF82_2501	CU651637.1	288390	288683	+	294	406	447	78	82	47	25	141	241	206	261	6.73	7.13	5.12	5.25	6.68	6.3	8.24	8.51	8.37	8.47	1.96	2.91e-12	U	yafN	Uncharacterized protein yafN
LF82_2502	CU651637.1	288686	289084	+	399	133	154	69	59	18	7	70	101	138	191	4.88	5.29	4.61	4.49	5.02	4.34	6.83	6.86	7.37	7.6	2.98	4.96e-15	U	yafO	Uncharacterized protein yafO
LF82_2503	CU651637.1	289094	289546	+	453	29	26	26	23	6	4	24	26	77	68	3.28	3.33	3.52	3.46	3.71	3.66	5.25	4.91	6.39	6	3.12	6.81e-09	U	yafP	Uncharacterized acetyltransferase yafP
LF82_040	CU651637.1	289851	291002	+	1152	40	34	30	21	3	2	155	181	603	713	2.92	2.93	2.99	2.84	2.72	2.7	6.47	6.21	7.96	7.96	7.29	8.11e-27	U	NA	hypothetical protein
LF82_1717	CU651637.1	290999	291613	+	615	7	15	11	13	2	5	12	16	156	152	2.54	2.84	2.81	2.91	2.8	3.59	4.1	4.04	6.94	6.68	4.7	4.83e-14	U	prfH	Peptide chain release factor homolog
LF82_1613	CU651637.1	291670	293127	-	1458	5385	4964	937	874	600	521	176	333	166	199	8.11	8.26	6.27	6.24	8	8.3	6.32	6.72	5.86	5.88	-2.39	5.25e-31	D	pepD	Aminoacyl-histidine dipeptidase
LF82_0920	CU651637.1	293388	293846	+	459	494	415	146	191	49	49	53	83	105	141	6.39	6.41	5.35	5.76	6.13	6.61	6.26	6.4	6.8	6.98	0.551	0.0187	~	gpt	Xanthine phosphoribosyltransferase
LF82_0741	CU651637.1	293938	295182	+	1245	1242	1069	998	920	305	165	55	101	67	91	6.29	6.34	6.57	6.53	7.27	6.91	5.02	5.34	4.91	5.08	-2.3	4.61e-24	D	frsA	esterase yafA
LF82_0355	CU651637.1	295240	295641	+	402	5386	4968	1029	1102	761	685	687	843	527	685	9.95	10.1	8.19	8.36	10.18	10.54	10.06	9.85	9.26	9.4	-1.04	3.48e-08	D	crl	Sigma factor-binding protein crl
LF82_1658	CU651637.1	295680	296735	-	1056	33	37	25	20	1	1	241	344	265	315	2.87	3.02	2.94	2.86	2.48	2.54	7.2	7.21	6.93	6.94	7.43	1.13e-12	U	phoE	Outer membrane pore protein E
LF82_1727	CU651637.1	297024	298127	+	1104	216	157	70	71	50	40	51	51	114	150	4.27	4.14	3.6	3.65	5.03	5.19	5.08	4.66	5.73	5.87	0.793	0.00149	u	proB	glutamate 5-kinase
LF82_1726	CU651637.1	298139	299392	+	1254	297	257	82	74	60	48	21	34	89	70	4.48	4.53	3.62	3.58	5.09	5.26	3.95	4.08	5.25	4.75	-0.183	0.151	~	proA	Gamma-glutamyl phosphate reductase
LF82_t2266	CU651637.1	299507	299582	+	76	217	101	55	109	2	2	35	76	62	65	7.74	6.94	6.43	7.45	4.39	4.8	8.19	8.79	8.59	8.42	4.24	3.22e-07	U	thrW	tRNA-Thr
LF82_041	CU651637.1	299737	300075	+	339	312	250	87	81	5	4	85	110	85	112	6.18	6.14	5.08	5.05	3.81	3.93	7.33	7.2	6.93	7.08	3.7	2.13e-12	U	NA	CP4-like integrase
LF82_042	CU651637.1	300510	301034	-	525	48	52	93	76	4	4	18	27	19	17	3.55	3.78	4.64	4.47	3.27	3.54	4.72	4.78	4.45	4.15	1.42	0.01	~	NA	hypothetical protein
LF82_043	CU651637.1	301160	305290	-	4131	648	596	501	555	88	49	283	331	327	410	4.04	4.15	4.22	4.38	4.17	3.94	5.57	5.33	5.39	5.46	1.69	5.39e-14	U	NA	Haemoglobin protease
LF82_044	CU651637.1	305603	305800	+	198	10	14	14	9	2	1	54	61	151	129	3.12	3.49	3.69	3.37	3.48	3.23	7.45	7.13	8.49	8.03	5.82	5.39e-11	U	NA	hypothetical protein
LF82_045	CU651637.1	305883	306098	+	216	90	74	25	34	6	3	53	84	203	209	5.15	5.14	4.17	4.56	4.45	4.09	7.3	7.45	8.79	8.59	4.78	3.13e-19	U	NA	Insertion element IS1 1/2/3/5/6 protein insA
LF82_750	CU651637.1	306158	306262	+	105	52	51	23	31	1	2	22	28	50	73	5.37	5.59	4.89	5.32	3.43	4.43	7.08	6.93	7.82	8.12	4.6	1.7e-07	U	NA	NA
LF82_046	CU651637.1	306400	306576	+	177	57	23	33	21	2	4	53	78	146	194	4.84	4.05	4.7	4.25	3.57	4.62	7.58	7.63	8.6	8.77	5.06	2.84e-14	U	NA	InsB protein
LF82_751	CU651637.1	307000	307137	+	138	115	135	146	98	1	5	194	262	292	399	6.05	6.52	6.95	6.47	3.23	5.19	9.78	9.71	9.95	10.16	6.08	3.72e-21	U	NA	NA
LF82_2507	CU651637.1	307400	308014	+	615	842	877	1595	1834	42	27	358	552	272	429	6.72	7.04	8.21	8.48	5.54	5.43	8.52	8.64	7.72	8.13	2.59	7.51e-20	U	yagU	Inner membrane protein yagU
LF82_3519	CU651637.1	308263	308592	-	330	311	250	250	294	11	10	199	296	110	110	6.21	6.17	6.49	6.78	4.66	4.97	8.57	8.64	7.32	7.09	2.64	3.17e-12	U	ykgJ	Uncharacterized protein ykgJ
LF82_2508	CU651637.1	308899	309654	-	756	42	28	29	30	16	4	3	6	9	5	3.18	3.05	3.22	3.28	4.16	3.26	2.9	3.08	3.4	2.93	-1.2	0.0247	~	yagV	Uncharacterized protein yagV
LF82_2509	CU651637.1	309578	311221	-	1644	156	104	86	93	11	14	10	20	11	8	3.58	3.41	3.44	3.55	3.18	3.63	3.13	3.37	3.02	2.79	-1.16	0.0112	~	yagW	Uncharacterized protein yagW
LF82_2510	CU651637.1	311211	313736	-	2526	44	30	56	57	10	20	4	7	12	19	2.65	2.6	2.9	2.94	2.89	3.57	2.58	2.64	2.85	2.99	-0.772	0.0481	~	yagX	Uncharacterized protein yagX
LF82_1281	CU651637.1	313762	314430	-	669	9	12	5	6	2	12	0	0	7	6	2.58	2.72	2.55	2.6	2.77	4.36	2.32	2.32	3.3	3.09	-0.983	0.0866	~	matC	Uncharacterized protein yagY
LF82_1280	CU651637.1	314487	315074	-	588	339	358	109	98	59	146	42	38	99	112	5.56	5.88	4.69	4.62	6.05	7.79	5.63	5.06	6.38	6.32	-0.84	0.0275	~	matB	Uncharacterized protein yagZ
LF82_1279	CU651637.1	315149	315739	-	591	446	500	737	739	21	31	279	409	619	734	5.91	6.32	7.18	7.25	4.74	5.66	8.22	8.27	8.94	8.95	3.92	4.73e-39	U	matA	HTH-type transcriptional regulator ykgK
LF82_047	CU651637.1	316163	316453	+	291	19	10	13	12	6	2	11	15	29	25	3.29	3.01	3.32	3.3	4.13	3.46	4.83	4.79	5.68	5.28	2.03	0.000845	U	NA	hypothetical protein
LF82_3520	CU651637.1	316915	317178	-	264	144	113	773	598	14	2	731	1030	1673	2183	5.49	5.42	8.38	8.09	5.22	3.53	10.75	10.74	11.53	11.67	7.18	5.68e-69	U	ykgM	50S ribosomal protein L31 type B
LF82_048	CU651637.1	318117	319259	-	1143	39	36	45	51	9	6	150	175	205	213	2.91	2.96	3.24	3.36	3.29	3.26	6.44	6.17	6.47	6.29	4.06	6.93e-21	U	NA	oxidoreductase (NadH-dependent flavin oxidoreductase)
LF82_049	CU651637.1	319431	320351	-	921	950	884	491	525	95	72	220	306	156	171	6.33	6.49	6.02	6.18	6.08	6.19	7.26	7.23	6.39	6.29	0.22	0.0929	~	NA	hypothetical protein
LF82_050	CU651637.1	320508	321434	+	927	789	730	565	676	24	24	107	167	176	231	6.07	6.22	6.2	6.51	4.38	4.78	6.26	6.39	6.54	6.69	2.32	3.48e-15	U	NA	LysR-like transcriptional regulator
LF82_051	CU651637.1	321634	322527	+	894	82	96	87	53	17	18	25	38	43	76	3.55	3.86	3.99	3.58	4.05	4.49	4.48	4.56	4.78	5.27	0.977	0.00828	u	NA	hypothetical transcriptional regulator ycjZ
LF82_052	CU651637.1	322558	323547	-	990	161	138	50	40	126	43	7	16	12	16	4.08	4.12	3.42	3.29	6.37	5.42	3.23	3.59	3.41	3.51	-3.28	8.08e-14	D	NA	aldo/keto reductase
LF82_053	CU651637.1	323574	324425	-	852	171	173	61	48	62	28	12	12	11	24	4.3	4.52	3.7	3.54	5.62	5.07	3.78	3.48	3.46	4.01	-2.09	2.46e-07	D	NA	2,5-diketo-D-gluconic acid reductase A (EC 111-)
LF82_054	CU651637.1	324991	329241	+	4251	268	259	432	469	25	17	78	156	107	138	3.27	3.38	4.04	4.17	3.1	3.08	4.04	4.4	4.06	4.15	1.79	1.7e-08	U	NA	adhesin
LF82_3510	CU651637.1	329366	330256	-	891	456	404	178	207	30	16	146	232	147	224	5.41	5.5	4.78	5.02	4.67	4.36	6.74	6.9	6.35	6.7	2.26	8.68e-14	U	ykgA	Uncharacterized HTH-type transcriptional regulator
LF82_055	CU651637.1	330456	331340	+	885	1608	1662	2528	2322	53	32	366	393	188	242	7.11	7.42	8.35	8.3	5.37	5.19	8.03	7.64	6.7	6.82	1.6	1.37e-09	U	NA	2,5-diketo-D-gluconic acid reductase A (EC111-)
LF82_3511	CU651637.1	331500	332093	-	594	67	87	43	46	4	2	15	28	45	40	3.73	4.17	3.71	3.82	3.19	2.99	4.37	4.68	5.33	4.98	3.09	4.5e-06	U	ykgB	Inner membrane protein ykgB
LF82_3518	CU651637.1	332105	332341	-	237	44	42	41	28	1	1	25	18	45	40	4.22	4.37	4.61	4.24	2.92	3.12	6.14	5.26	6.55	6.16	4.67	1.16e-05	U	ykgI	UPF0379 protein ykgI
LF82_3512	CU651637.1	332450	333775	-	1326	169	165	172	144	38	22	37	74	36	50	3.84	4	4.29	4.16	4.49	4.28	4.48	4.88	4.14	4.31	-0.224	0.146	~	ykgC	pyridine nucleotide-disulfide oxidoreductase
LF82_3513	CU651637.1	333951	334856	+	906	119	108	62	48	4	6	36	69	125	138	3.87	3.96	3.66	3.49	2.94	3.43	4.89	5.26	6.11	6.02	3.96	1.58e-14	U	ykgD	Uncharacterized HTH-type transcriptional regulator
LF82_3514	CU651637.1	335383	336102	+	720	145	143	232	229	7	3	32	56	54	89	4.3	4.5	5.36	5.41	3.45	3.11	5.03	5.29	5.32	5.75	3.08	4.43e-09	U	ykgE	Uncharacterized protein ykgE
LF82_3515	CU651637.1	336113	337540	+	1428	106	115	163	153	7	12	21	25	40	57	3.38	3.6	4.15	4.14	3	3.62	3.82	3.66	4.17	4.37	1.57	0.000205	U	ykgF	Uncharacterized electron transport protein ykgF
LF82_3516	CU651637.1	337533	338228	+	696	94	64	127	100	5	9	10	7	28	29	3.9	3.72	4.67	4.46	3.23	4.02	3.8	3.23	4.57	4.42	1.26	0.00687	U	ykgG	Uncharacterized protein ykgG
LF82_3517	CU651637.1	338469	339137	-	669	3	13	37	31	2	0	23	45	128	159	2.41	2.75	3.49	3.39	2.77	2.32	4.72	5.11	6.56	6.62	6.42	1.87e-09	U	ykgH	Uncharacterized protein ykgH
LF82_056	CU651637.1	339319	341781	-	2463	287	249	577	570	28	10	105	116	144	210	3.76	3.8	4.97	5.01	3.58	3.09	4.98	4.68	5.01	5.27	2.48	1.51e-14	U	NA	Puative autotransporter/virulence factor
LF82_057	CU651637.1	341823	342584	-	762	24	21	112	116	3	6	25	27	31	32	2.87	2.9	4.43	4.52	2.89	3.57	4.67	4.36	4.58	4.43	2.05	0.000204	U	NA	hypothetical protein
LF82_058	CU651637.1	342738	343448	-	711	33	28	62	74	4	3	9	16	28	21	3.07	3.09	3.89	4.11	3.07	3.12	3.69	3.89	4.54	4.06	2.07	0.000869	U	NA	hypothetical protein
LF82_059	CU651637.1	343862	344425	-	564	280	361	222	250	16	3	45	73	63	64	5.37	5.95	5.62	5.84	4.48	3.27	5.77	5.95	5.83	5.63	2.04	7.53e-06	U	NA	Type 1 fimbriae regulatory protein FimX
LF82_060	CU651637.1	345242	345469	+	228	62	39	33	46	1	1	74	110	90	87	4.64	4.33	4.41	4.85	2.94	3.14	7.69	7.76	7.56	7.28	5.73	5.11e-08	U	NA	hypothetical protein
LF82_0219	CU651637.1	345511	347181	-	1671	437	553	926	746	436	154	52	45	104	103	4.59	5.1	6.07	5.85	7.36	6.41	4.61	4.07	5.09	4.87	-2.17	3.49e-09	D	betA	choline dehydrogenase
LF82_0220	CU651637.1	347195	348667	-	1473	244	262	452	343	527	231	42	40	181	192	4.1	4.38	5.3	5.02	7.8	7.14	4.51	4.08	5.96	5.81	-1.71	3.17e-09	D	betB	Betaine aldehyde dehydrogenase
LF82_0221	CU651637.1	348681	349268	-	588	947	717	488	387	401	114	212	218	358	338	6.94	6.82	6.62	6.37	8.72	7.44	7.84	7.39	8.17	7.85	-0.204	0.165	~	betI	HTH-type transcriptional regulator betI
LF82_0222	CU651637.1	349397	351430	+	2034	1329	1109	492	404	398	122	270	377	205	225	5.72	5.74	5.01	4.83	6.96	5.84	6.45	6.43	5.7	5.6	-0.93	0.00211	d	betT	High-affinity choline transport protein
LF82_2511	CU651637.1	352308	353396	+	1089	405	433	253	189	11	3	295	463	1072	1377	5.01	5.33	4.96	4.67	3.48	2.89	7.44	7.58	8.86	8.97	6.71	1.34e-51	U	yahA	Uncharacterized protein yahA
LF82_2512	CU651637.1	353438	354370	-	933	82	62	38	28	2	1	13	10	6	11	3.52	3.44	3.26	3.09	2.66	2.57	3.77	3.28	3	3.27	1.75	0.0277	~	yahB	Uncharacterized HTH-type transcriptional regulator
LF82_2513	CU651637.1	354462	354959	-	498	7	3	15	16	2	0	0	1	5	11	2.59	2.47	3.07	3.14	2.9	2.32	2.32	2.56	3.27	3.78	2.26	0.0265	~	yahC	Uncharacterized protein yahC
LF82_2514	CU651637.1	355217	355822	+	606	40	47	20	27	5	4	4	16	10	14	3.3	3.57	3.12	3.36	3.33	3.42	3.19	4.05	3.66	3.82	0.658	0.107	~	yahD	ankyrin repeat protein yahD
LF82_2515	CU651637.1	355862	356725	+	864	3	3	10	8	0	1	1	4	3	2	2.39	2.41	2.66	2.61	2.32	2.59	2.52	2.81	2.73	2.56	1.56	0.109	~	yahE	Uncharacterized protein yahE
LF82_2516	CU651637.1	356715	358262	+	1548	21	9	16	16	2	4	3	4	4	11	2.58	2.46	2.62	2.64	2.53	2.86	2.63	2.62	2.63	2.96	0.517	0.158	~	yahF	Uncharacterized protein yahF
LF82_2517	CU651637.1	358262	359680	+	1419	7	4	15	5	4	1	0	0	2	1	2.42	2.39	2.63	2.44	2.75	2.49	2.32	2.32	2.5	2.4	-1.42	0.092	~	yahG	Uncharacterized protein yahG
LF82_2518	CU651637.1	360113	361063	+	951	1	0	9	3	0	0	1	0	1	1	2.34	2.32	2.6	2.43	2.32	2.32	2.5	2.32	2.46	2.44	1.68	0.133	~	yahI	Carbamate kinase-like protein yahI
LF82_2519	CU651637.1	361073	362455	+	1383	58	44	58	34	9	2	4	15	13	11	3.01	2.97	3.28	2.98	3.16	2.65	2.77	3.29	3.23	3.02	0.423	0.153	~	yahJ	Uncharacterized protein yahJ
LF82_2520	CU651637.1	362832	363881	+	1050	115	105	191	148	73	62	16	28	15	10	3.7	3.79	4.67	4.44	5.57	5.82	3.86	4.06	3.54	3.13	-3.19	3.11e-16	D	yahK	Zinc-type alcohol dehydrogenase-like protein yahK
LF82_752	CU651637.1	364556	364747	+	192	284	250	53	59	11	13	52	93	94	103	6.83	6.91	5.17	5.37	5.32	6	7.44	7.76	7.86	7.76	2.28	8.93e-10	U	NA	NA
LF82_2521	CU651637.1	364764	365435	-	672	59	61	318	293	11	18	15	32	20	27	3.52	3.7	5.86	5.82	3.9	4.82	4.24	4.69	4.24	4.38	-0.0897	0.223	~	yahN	Uncharacterized membrane protein yahN
LF82_2522	CU651637.1	365582	365857	+	276	990	1267	11227	10470	1916	389	868	1234	348	407	8.07	8.68	12.16	12.13	12.05	10.26	10.94	10.94	9.21	9.19	-2.23	4.63e-07	D	yahO	UPF0379 protein yahO
LF82_1743	CU651637.1	365958	367544	-	1587	56	25	96	91	59	72	16	32	33	32	2.92	2.68	3.56	3.56	4.79	5.47	3.49	3.79	3.88	3.69	-1.81	2.4e-06	D	prpR	Propionate catabolism operon regulatory protein
LF82_1739	CU651637.1	367783	368673	+	891	7	2	13	5	1530	1040	4	2	6	11	2.48	2.38	2.73	2.5	10.04	9.99	2.96	2.58	3.02	3.3	-7.99	6.25e-83	D	prpB	Methylisocitrate lyase
LF82_1740	CU651637.1	368833	370002	+	1170	5	1	11	8	2161	1457	1	5	4	9	2.41	2.34	2.6	2.54	10.14	10.09	2.47	2.78	2.72	3	-8.87	5.92e-86	D	prpC	2-methylcitrate synthase
LF82_1741	CU651637.1	370036	371487	+	1452	1	1	11	11	2548	1527	2	2	4	10	2.34	2.34	2.55	2.56	10.07	9.84	2.55	2.49	2.65	2.95	-8.92	1.32e-89	D	prpD	2-methylcitrate dehydratase
LF82_1742	CU651637.1	371527	373413	+	1887	17	17	39	34	2308	1121	3	7	14	8	2.5	2.54	2.87	2.83	9.55	9.03	2.58	2.73	3.08	2.74	-7.98	1.46e-86	D	prpE	Propionate--CoA ligase
LF82_0339	CU651637.1	373832	375091	+	1260	174	122	69	49	11	5	10	15	13	17	3.92	3.76	3.48	3.26	3.37	3.08	3.31	3.35	3.29	3.37	0.168	0.205	~	codB	Cytosine permease
LF82_0338	CU651637.1	375066	376364	+	1299	252	234	94	75	40	39	18	18	19	17	4.26	4.39	3.71	3.56	4.57	4.96	3.77	3.47	3.56	3.34	-1.9	3.36e-07	D	codA	Cytosine deaminase
LF82_1165	CU651637.1	376485	377096	-	612	50	29	106	111	7	6	17	24	19	24	3.46	3.2	4.61	4.72	3.58	3.76	4.48	4.47	4.28	4.35	0.972	0.0255	~	lacA	Galactoside O-acetyltransferase
LF82_1167	CU651637.1	377162	378415	-	1254	31	30	214	222	6	9	8	26	12	29	2.77	2.83	4.59	4.69	2.98	3.49	3.16	3.82	3.24	3.82	0.653	0.0793	~	lacY	Lactose permease
LF82_1168	CU651637.1	378467	381541	-	3075	50	30	194	156	20	27	12	5	17	10	2.63	2.55	3.59	3.46	3.16	3.66	2.89	2.51	2.92	2.65	-1.58	0.00119	D	lacZ	Beta-galactosidase
LF82_1166	CU651637.1	381664	382746	-	1083	115	68	64	75	6	13	5	13	17	10	3.68	3.4	3.54	3.72	3.07	3.95	2.98	3.36	3.62	3.11	-0.278	0.179	~	lacI	Lactose operon repressor
LF82_2526	CU651637.1	382948	383487	+	540	1782	1540	776	805	38	31	125	178	79	110	7.95	8.01	7.38	7.5	5.58	5.78	7.22	7.22	6.19	6.41	0.696	0.0031	u	yaiL	Uncharacterized protein yaiL
LF82_0738	CU651637.1	383714	384547	-	834	192	195	144	130	8	19	30	43	60	65	4.45	4.68	4.61	4.55	3.44	4.63	4.77	4.79	5.27	5.16	1.42	0.000239	U	frmB	Uncharacterized protein yaiM
LF82_0737	CU651637.1	384640	385749	-	1110	648	659	147	138	94	83	62	57	91	86	5.58	5.85	4.31	4.3	5.82	6.13	5.31	4.78	5.43	5.15	-0.759	0.00292	d	frmA	alcohol dehydrogenase class 3
LF82_0739	CU651637.1	385784	386059	-	276	230	227	22	20	18	23	25	27	30	25	6.05	6.28	3.8	3.76	5.48	6.27	5.94	5.58	5.8	5.35	-0.346	0.12	~	frmR	Uncharacterized protein yaiN
LF82_2527	CU651637.1	386246	387019	-	774	87	62	99	91	24	8	23	48	22	36	3.73	3.6	4.27	4.24	4.58	3.81	4.55	5.01	4.19	4.54	0.131	0.206	~	yaiO	Uncharacterized protein yaiO
LF82_061	CU651637.1	387021	387545	-	525	5	5	11	15	1	0	7	12	17	24	2.51	2.55	2.88	3.07	2.62	2.32	3.73	3.91	4.33	4.52	4.6	0.000819	U	NA	transferase
LF82_2528	CU651637.1	387580	388776	-	1197	21	18	26	22	1	3	6	14	12	15	2.65	2.66	2.89	2.84	2.46	2.84	3.02	3.34	3.27	3.31	1.99	0.00843	U	yaiP	Uncharacterized protein yaiP
LF82_2529	CU651637.1	388786	389457	-	672	12	9	9	9	2	1	9	16	11	7	2.66	2.63	2.7	2.72	2.77	2.65	3.74	3.95	3.66	3.19	1.86	0.0238	~	yaiS	Uncharacterized protein yaiS
LF82_2225	CU651637.1	390065	391027	+	963	2	3	16	13	3	4	3	1	3	4	2.37	2.4	2.78	2.72	2.79	3.11	2.79	2.45	2.69	2.73	-0.777	0.125	~	tauA	Taurine-binding periplasmic protein
LF82_2226	CU651637.1	391040	391807	+	768	4	5	8	4	2	1	2	2	2	2	2.43	2.48	2.62	2.49	2.72	2.62	2.73	2.62	2.64	2.59	-0.32	0.216	~	tauB	Taurine import ATP-binding protein tauB
LF82_2227	CU651637.1	391804	392631	+	828	3	1	6	4	3	0	0	1	1	1	2.4	2.35	2.54	2.48	2.85	2.32	2.32	2.47	2.48	2.45	-1.25	0.133	~	tauC	Taurine transport system permease protein tauC
LF82_2228	CU651637.1	392628	393479	+	852	19	11	13	11	9	4	3	0	3	6	2.73	2.62	2.75	2.71	3.52	3.18	2.85	2.32	2.73	2.96	-1.27	0.0411	~	tauD	alpha-ketoglutarate-dependent taurine dioxygenase
LF82_0976	CU651637.1	393519	394493	-	975	729	656	119	110	84	63	31	39	38	44	5.9	6.01	4.22	4.2	5.84	5.93	4.63	4.49	4.53	4.51	-1.59	1.42e-09	D	hemB	Delta-aminolevulinic acid dehydratase
LF82_062	CU651637.1	395019	397967	+	2949	511	506	865	776	25	17	306	463	291	427	4.15	4.34	5.24	5.17	3.35	3.32	6.12	6.21	5.67	5.95	3.34	7.4e-30	U	NA	structural protein
LF82_2530	CU651637.1	398008	398676	+	669	11	3	22	19	2	1	17	16	35	37	2.63	2.43	3.12	3.06	2.77	2.66	4.38	3.95	4.88	4.74	3.84	1.84e-05	U	yaiV	Uncharacterized protein yaiV
LF82_0089	CU651637.1	398677	399834	-	1158	831	710	653	624	66	68	201	289	183	183	5.85	5.89	6.09	6.1	5.31	5.81	6.82	6.84	6.3	6.07	0.685	0.00117	u	ampH	Penicillin-binding protein ampH
LF82_753	CU651637.1	399972	400157	+	186	342	258	420	404	20	8	54	110	47	35	7.13	7	8.01	8.03	6.14	5.4	7.54	8.05	6.94	6.3	0.835	0.0151	~	NA	NA
LF82_2091	CU651637.1	400186	401406	+	1221	405	324	356	372	52	28	78	105	106	136	4.87	4.83	5.24	5.36	4.95	4.64	5.48	5.42	5.5	5.61	0.857	0.000341	u	sbmA	Protein sbmA
LF82_2531	CU651637.1	401419	402513	+	1095	377	294	273	247	37	32	35	61	78	87	4.92	4.85	5.04	4.98	4.68	4.93	4.64	4.88	5.25	5.18	0.503	0.0252	~	yaiW	Uncharacterized protein yaiW
LF82_2532	CU651637.1	402572	402880	-	309	51	38	176	168	607	208	49	72	62	68	4.1	3.99	6.11	6.11	10.23	9.2	6.69	6.74	6.62	6.52	-3.31	5.52e-23	D	yaiY	Inner membrane protein yaiY
LF82_2533	CU651637.1	403140	403352	+	213	479	351	1218	1144	192	64	35	61	42	50	7.41	7.24	9.34	9.32	9.11	8.06	6.74	7.03	6.6	6.61	-2.15	2.25e-10	D	yaiZ	Uncharacterized protein yaiZ
LF82_0455	CU651637.1	403376	404470	-	1095	1673	1453	492	460	104	87	105	152	104	155	6.87	6.94	5.79	5.77	5.97	6.21	6.01	6.04	5.62	5.92	-0.329	0.0441	~	ddlA	D-alanine--D-alanine ligase A
LF82_1119	CU651637.1	404933	405193	+	261	441	353	2542	2991	95	122	596	851	426	457	7.01	6.96	10.1	10.41	7.82	8.68	10.48	10.49	9.58	9.44	1.22	2.73e-06	U	iraP	Uncharacterized protein yaiB
LF82_1656	CU651637.1	405294	406709	+	1416	133	76	177	213	37	62	108	180	181	159	3.57	3.29	4.25	4.51	4.39	5.43	5.71	5.92	6.01	5.62	0.968	0.00457	u	phoA	alkaline phosphatase
LF82_1747	CU651637.1	406828	407148	+	321	313	312	490	540	245	194	49	70	45	70	6.26	6.51	7.46	7.67	8.88	9.05	6.64	6.65	6.13	6.5	-2.7	2.99e-28	D	psiF	Phosphate starvation-inducible protein psiF
LF82_0041	CU651637.1	407250	408365	+	1116	33	24	26	27	16	5	4	10	10	15	2.84	2.79	2.93	2.97	3.78	3.15	2.85	3.16	3.2	3.36	-0.469	0.122	~	adrA	Uncharacterized protein yaiC
LF82_1728	CU651637.1	408382	409191	-	810	207	172	166	154	79	103	21	28	30	44	4.57	4.57	4.81	4.78	6.01	6.85	4.4	4.33	4.48	4.72	-2.11	3.15e-10	D	proC	Pyrroline-5-carboxylate reductase
LF82_2525	CU651637.1	409311	409769	+	459	632	549	208	214	65	38	23	45	25	15	6.73	6.79	5.8	5.91	6.51	6.27	5.18	5.58	4.92	4.16	-2.09	1.44e-09	D	yaiI	UPF0178 protein yaiI
LF82_0149	CU651637.1	409952	410476	+	525	2637	1968	337	316	88	54	96	146	108	157	8.54	8.4	6.27	6.25	6.74	6.56	6.89	6.99	6.65	6.94	0.152	0.145	~	aroL	Shikimate kinase 2
LF82_2523	CU651637.1	410526	410717	+	192	1170	926	2605	2452	1235	278	409	622	306	344	8.82	8.76	10.58	10.56	11.94	10.3	10.38	10.48	9.54	9.47	-1.84	3.38e-06	D	yaiA	Uncharacterized protein yaiA
LF82_0150	CU651637.1	410975	411652	+	678	536	459	198	206	54	32	58	76	113	130	5.98	6.02	5.24	5.35	5.74	5.52	5.86	5.76	6.37	6.33	0.759	0.00099	u	aroM	Protein aroM
LF82_2524	CU651637.1	411724	412008	+	285	5855	5936	772	712	225	117	462	533	352	335	10.56	10.85	8.27	8.23	8.92	8.5	9.98	9.69	9.18	8.87	0.299	0.0675	~	yaiE	UPF0345 protein yaiE
LF82_3521	CU651637.1	412216	412494	+	279	70	62	51	58	7	7	57	70	55	61	4.55	4.63	4.67	4.88	4.34	4.74	7.04	6.84	6.6	6.51	2.3	4.95e-07	U	ykiA	Uncharacterized protein ykiA
LF82_1829	CU651637.1	412652	413563	-	912	1417	1447	184	180	38	26	68	66	69	75	6.89	7.18	4.79	4.82	4.92	4.9	5.68	5.2	5.33	5.22	0.426	0.0555	~	rdgC	Recombination-associated protein rdgC
LF82_1256	CU651637.1	413688	414596	+	909	242	185	171	140	78	64	42	67	77	64	4.62	4.52	4.71	4.53	5.84	6.05	5.08	5.22	5.47	5.03	-0.757	0.00229	d	mak	manno(fructo)kinase
LF82_0113	CU651637.1	414865	416049	-	1185	187	135	221	231	28	31	24	32	38	57	4.05	3.92	4.7	4.81	4.28	4.79	4.14	4.07	4.32	4.58	-0.0916	0.211	~	araJ	Protein araJ
LF82_2089	CU651637.1	416175	419318	-	3144	742	699	370	316	58	38	14	22	31	39	4.48	4.63	4.19	4.08	4.02	3.95	2.96	3.01	3.26	3.3	-1.2	2.72e-05	D	sbcC	exonuclease sbcC
LF82_2090	CU651637.1	419315	420517	-	1203	204	175	49	43	15	16	5	10	25	16	4.12	4.16	3.26	3.2	3.65	4.05	2.92	3.11	3.88	3.36	-0.348	0.13	~	sbcD	Nuclease sbcCD subunit D
LF82_1657	CU651637.1	420707	421396	+	690	133	89	84	54	35	44	176	264	557	572	4.26	4.04	4.22	3.83	5.17	5.92	7.35	7.43	8.57	8.37	3.06	7.37e-25	U	phoB	Phosphate regulon transcriptional regulatory protein
LF82_1662	CU651637.1	421454	422749	+	1296	268	220	440	375	24	17	308	411	491	539	4.33	4.32	5.43	5.29	4.02	4.04	7.25	7.17	7.5	7.4	3.91	2.76e-45	U	phoR	Phosphate regulon sensor protein phoR
LF82_0245	CU651637.1	423156	424475	+	1320	2814	2336	355	407	147	65	176	249	139	163	7.33	7.34	5.14	5.37	6.19	5.58	6.46	6.45	5.76	5.74	-0.2	0.123	~	brnQ	Branched-chain amino acid transport system II carrier
LF82_1738	CU651637.1	424551	425924	+	1374	213	170	115	103	33	17	27	34	41	48	4.03	4	3.85	3.79	4.29	3.98	4.11	3.99	4.24	4.23	0.0962	0.208	~	proY	Proline-specific permease proY
LF82_1269	CU651637.1	426080	427897	+	1818	33	37	50	37	27	12	6	11	14	13	2.66	2.77	3.02	2.89	3.81	3.42	2.82	2.94	3.1	2.97	-1.25	0.0042	D	malZ	Maltodextrin glucosidase
LF82_0020	CU651637.1	427902	428483	-	582	52	47	39	41	23	21	0	2	11	14	3.53	3.6	3.65	3.74	4.86	5.18	2.32	2.7	3.79	3.85	-1.58	0.000313	D	acpH	acyl carrier protein phosphodiesterase
LF82_1804	CU651637.1	428576	429646	+	1071	498	393	164	167	15	25	26	29	33	40	5.29	5.23	4.47	4.55	3.76	4.66	4.33	4.08	4.27	4.3	0.0807	0.221	~	queA	S-adenosylmethionine:tRNA ribosyltransferase-isomerase
LF82_2245	CU651637.1	429701	430828	+	1128	23733	23153	1727	1816	238	240	753	1071	455	505	10.6	10.83	7.47	7.61	7.06	7.57	8.71	8.72	7.59	7.5	0.224	0.0911	~	tgt	Queuine tRNA-ribosyltransferase
LF82_2534	CU651637.1	430851	431183	+	333	27575	26898	3863	3942	324	206	1182	1509	507	677	12.57	12.81	10.35	10.45	9.22	9.08	11.11	10.96	9.48	9.65	0.415	0.00777	~	yajC	UPF0092 membrane protein yajC
LF82_2104	CU651637.1	431211	433058	+	1848	8746	7467	2407	1969	332	216	409	577	390	477	8.46	8.5	7.24	7.03	6.84	6.74	7.16	7.15	6.69	6.74	-0.0809	0.173	~	secD	Protein-export membrane protein secD
LF82_2106	CU651637.1	433069	434040	+	972	7613	7094	1718	1715	187	116	354	487	354	432	9.18	9.35	7.67	7.74	6.93	6.76	7.85	7.81	7.45	7.49	0.635	0.000112	u	secF	Protein-export membrane protein secF
LF82_2535	CU651637.1	434170	434517	+	348	3028	3112	2339	2293	241	113	625	1066	353	489	9.33	9.64	9.57	9.61	8.74	8.17	10.13	10.4	8.9	9.12	0.533	0.0109	~	yajD	Uncharacterized protein yajD
LF82_2328	CU651637.1	434555	435439	-	885	8357	7282	2388	2625	234	182	253	353	267	312	9.44	9.52	8.27	8.47	7.38	7.52	7.51	7.49	7.18	7.17	-0.279	0.0376	~	tsx	Nucleoside-specific channel-forming protein tsx
LF82_2537	CU651637.1	435738	436277	-	540	506	488	259	274	223	116	154	237	122	146	6.2	6.41	5.88	6.02	8	7.58	7.51	7.62	6.78	6.8	-1.06	1.17e-06	D	yajI	Uncharacterized lipoprotein yajI
LF82_1519	CU651637.1	436428	436877	+	450	568	418	175	189	120	52	41	76	31	59	6.61	6.45	5.6	5.77	7.39	6.72	5.95	6.3	5.21	5.82	-1.66	3.01e-07	D	nrdR	Transcriptional repressor nrdR
LF82_1880	CU651637.1	436881	437984	+	1104	276	212	233	187	139	55	28	19	42	53	4.54	4.46	4.84	4.64	6.35	5.59	4.38	3.65	4.51	4.58	-1.73	6.22e-07	D	ribD	riboflavin biosynthesis protein ribD
LF82_1881	CU651637.1	438073	438543	+	471	303	279	226	210	70	60	16	24	47	42	5.7	5.84	5.88	5.85	6.58	6.85	4.71	4.77	5.69	5.33	-1.3	2.2e-06	D	ribE	6,7-dimethyl-8-ribityllumazine synthase
LF82_1555	CU651637.1	438563	438982	+	420	1296	1118	515	461	526	185	61	53	172	194	7.85	7.91	7.16	7.07	9.58	8.6	6.57	5.91	7.61	7.55	-1.63	3.99e-07	D	nusB	N utilization substance protein B
LF82_2254	CU651637.1	439060	440037	+	978	79	50	73	65	27	24	7	6	21	17	3.45	3.25	3.74	3.68	4.45	4.72	3.24	2.94	3.91	3.57	-1.18	0.00208	D	thiL	Thiamine-monophosphate kinase
LF82_1633	CU651637.1	440015	440533	+	519	232	177	109	102	25	17	17	16	14	13	5.24	5.14	4.84	4.82	5.1	5.06	4.66	4.21	4.13	3.89	-1.38	0.000575	D	pgpA	Phosphatidylglycerophosphatase A
LF82_2539	CU651637.1	440587	441561	-	975	138	135	176	155	431	150	23	33	17	21	3.94	4.11	4.66	4.57	8.1	7.12	4.3	4.31	3.71	3.75	-4.61	1.97e-31	D	yajO	Uncharacterized oxidoreductase yajO
LF82_0536	CU651637.1	441616	443478	-	1863	481	407	279	254	121	84	28	45	50	54	4.58	4.61	4.45	4.4	5.48	5.47	3.84	3.96	4.13	4.04	-1.72	4.33e-13	D	dxs	1-deoxy-D-xylulose-5-phosphate synthase
LF82_1125	CU651637.1	443503	444402	-	900	334	222	218	165	162	71	36	48	67	84	5.01	4.75	5.01	4.74	6.84	6.2	4.9	4.83	5.31	5.38	-1.33	3.51e-06	D	ispA	Geranyltranstransferase
LF82_2451	CU651637.1	444402	444644	-	243	60	40	57	60	14	19	9	11	27	16	4.53	4.29	4.97	5.09	5.33	6.19	4.81	4.63	5.83	4.95	-0.383	0.127	~	xseB	exodeoxyribonuclease 7 small subunit
LF82_2252	CU651637.1	444850	446298	+	1449	1070	891	163	154	37	23	23	54	68	69	5.89	5.89	4.14	4.13	4.36	4.23	3.89	4.42	4.75	4.57	0.454	0.0458	~	thiI	Thiamine biosynthesis protein thiI
LF82_2538	CU651637.1	446352	446942	-	591	164	135	118	85	132	68	7	14	14	18	4.66	4.66	4.78	4.46	7.14	6.71	3.63	3.94	4	4.09	-3.37	3.99e-20	D	yajL	Protein thiJ
LF82_1595	CU651637.1	446905	447816	-	912	570	382	190	169	157	62	66	103	42	63	5.67	5.4	4.83	4.75	6.78	6	5.64	5.77	4.72	5.01	-1.76	1.6e-08	D	panE	2-dehydropantoate 2-reductase
LF82_2540	CU651637.1	447984	448475	+	492	34268	34917	8890	8958	259	137	3779	5601	1719	2450	12.32	12.62	10.99	11.07	8.35	7.95	12.22	12.29	10.67	10.94	2.66	6.35e-38	U	yajQ	UPF0234 protein yajQ
LF82_2541	CU651637.1	448603	449967	-	1365	424	350	255	224	21	8	32	26	99	117	4.8	4.79	4.7	4.61	3.85	3.34	4.29	3.74	5.28	5.28	2.17	1.37e-09	U	yajR	Inner membrane transport protein yajR
LF82_0408	CU651637.1	450116	451006	-	891	2427	1880	1784	1516	511	260	40	61	58	81	7.68	7.58	7.84	7.69	8.47	8.01	5.04	5.13	5.14	5.35	-3.19	1.88e-40	D	cyoE	Protoheme IX farnesyltransferase
LF82_0407	CU651637.1	451018	451347	-	330	769	709	930	821	286	173	12	12	26	22	7.46	7.61	8.33	8.22	9.06	8.85	4.79	4.39	5.38	4.97	-3.99	2.48e-44	D	cyoD	Cytochrome o ubiquinol oxidase protein cyoD
LF82_0406	CU651637.1	451347	451961	-	615	581	554	836	652	215	109	9	14	14	18	6.21	6.41	7.3	7.02	7.77	7.31	3.82	3.9	3.96	4.05	-4.06	9.99e-31	D	cyoC	Cytochrome o ubiquinol oxidase subunit 3
LF82_0405	CU651637.1	451951	453942	-	1992	2436	2327	3221	2460	846	541	45	40	76	89	6.56	6.76	7.54	7.24	8.04	7.91	4.25	3.79	4.51	4.5	-3.81	6.44e-59	D	cyoB	Ubiquinol oxidase subunit 1
LF82_0404	CU651637.1	453964	454911	-	948	8277	7084	3533	3847	940	523	385	472	437	598	9.33	9.38	8.73	8.92	9.25	8.92	8.01	7.8	7.78	7.98	-1.23	5.97e-11	D	cyoA	Ubiquinol oxidase subunit 2
LF82_0088	CU651637.1	455371	456846	-	1476	456	374	155	107	21	12	30	42	20	27	4.79	4.78	4.07	3.76	3.77	3.59	4.14	4.13	3.5	3.61	-0.233	0.161	~	ampG	Protein ampG
LF82_2536	CU651637.1	456890	457468	-	579	700	534	315	323	76	58	39	75	67	70	6.55	6.44	6.05	6.15	6.41	6.52	5.55	5.95	5.88	5.72	-0.717	0.00203	d	yajG	Uncharacterized lipoprotein yajG
LF82_0243	CU651637.1	457773	458090	+	318	10855	12468	10112	11373	9500	2540	1914	2961	813	904	11.29	11.76	11.8	12.05	14.15	12.76	11.87	12	10.22	10.13	-3.44	1.12e-19	D	bolA	Protein bolA
LF82_754	CU651637.1	458099	458287	+	189	158	134	25	23	13	2	10	25	7	14	6.05	6.08	4.31	4.28	5.55	3.83	5.24	5.98	4.48	5.09	-0.232	0.194	~	NA	NA
LF82_2268	CU651637.1	458434	459732	+	1299	65591	62341	5227	4628	640	569	1786	2198	1355	1946	11.86	12.05	8.83	8.73	8.25	8.59	9.75	9.54	8.94	9.22	0.663	0.000342	u	tig	Trigger factor
LF82_0319	CU651637.1	459978	460601	+	624	3890	3805	2722	2674	942	543	705	993	506	608	8.85	9.09	8.95	9	9.85	9.57	9.47	9.46	8.58	8.6	-1.14	1.07e-11	D	clpP	ATP-dependent Clp protease proteolytic subunit
LF82_0321	CU651637.1	460727	462001	+	1275	8968	8569	2904	2802	1289	876	718	909	1081	1400	9.02	9.23	8.03	8.05	9.28	9.23	8.47	8.31	8.64	8.77	-0.553	0.000113	~	clpX	ATP-dependent Clp protease ATP-binding subunit clpX
LF82_1216	CU651637.1	462189	464543	+	2355	9597	9600	2147	1943	350	430	399	519	474	650	8.25	8.52	6.75	6.68	6.58	7.35	6.79	6.67	6.62	6.83	-0.295	0.0863	~	lon	ATP-dependent protease La
LF82_1048	CU651637.1	464752	465024	+	273	36019	30825	4349	5868	1003	540	1002	1557	892	1135	13.24	13.29	10.81	11.31	11.13	10.75	11.16	11.29	10.58	10.68	-0.327	0.0485	~	hupB	DNA-binding protein HU-beta
LF82_1706	CU651637.1	465216	467087	+	1872	8340	7770	2385	2241	345	192	659	936	624	772	8.37	8.54	7.21	7.19	6.87	6.56	7.81	7.81	7.32	7.39	0.649	6.35e-05	u	ppiD	Peptidyl-prolyl cis-trans isomerase D
LF82_2555	CU651637.1	467238	467609	+	372	71	63	107	84	22	11	19	22	29	25	4.25	4.32	5.22	4.98	5.36	4.94	5.2	4.95	5.37	4.97	-0.0155	0.25	~	ybaV	Uncharacterized protein ybaV
LF82_2556	CU651637.1	467715	468113	+	399	54	61	114	94	252	159	19	26	21	20	3.9	4.21	5.21	5.04	8.61	8.46	5.11	5.07	4.88	4.63	-4.06	4.62e-38	D	ybaW	acyl-CoA thioester hydrolase ybaW
LF82_1805	CU651637.1	468165	468860	-	696	1110	914	260	288	29	41	51	72	35	49	6.93	6.92	5.55	5.75	4.92	5.81	5.66	5.65	4.83	5.03	-0.532	0.0383	~	queC	Queuosine biosynthesis protein queC
LF82_2544	CU651637.1	468925	470625	-	1701	151	118	413	346	21	20	14	27	23	21	3.52	3.48	5.01	4.86	3.65	3.93	3.34	3.58	3.5	3.3	-0.653	0.0325	~	ybae	Uncharacterized protein ybae
LF82_0340	CU651637.1	470725	471543	+	819	430	318	76	87	97	32	19	29	23	33	5.44	5.3	3.95	4.13	6.27	5.28	4.28	4.36	4.18	4.38	-1.9	4.16e-07	D	cof	Protein cof
LF82_2550	CU651637.1	471612	472154	+	543	262	179	121	137	73	45	13	17	16	30	5.33	5.1	4.91	5.12	6.44	6.27	4.31	4.23	4.23	4.74	-2.11	6.7e-10	D	ybaO	Uncharacterized HTH-type transcriptional regulator
LF82_1285	CU651637.1	472184	473956	+	1773	356	315	246	291	70	27	11	16	29	43	4.3	4.37	4.36	4.61	4.86	4.19	3.15	3.16	3.66	3.86	-1.14	0.000469	D	mdlA	Multidrug resistance-like ATP-binding protein mdlA
LF82_1286	CU651637.1	473949	475730	+	1782	227	177	272	224	30	20	7	23	19	20	3.84	3.79	4.47	4.31	3.93	3.88	2.9	3.41	3.32	3.24	-1.1	0.00209	D	mdlB	Multidrug resistance-like ATP-binding protein mdlB
LF82_0852	CU651637.1	475911	476249	+	339	14	14	14	14	5	5	4	2	11	15	3	3.11	3.27	3.3	3.81	4.15	3.62	2.92	4.33	4.49	0.615	0.111	~	glnK	Nitrogen regulatory protein P-II 2
LF82_0090	CU651637.1	476279	477565	+	1287	238	166	72	61	19	24	18	19	17	27	4.21	4.04	3.5	3.41	3.81	4.41	3.78	3.52	3.48	3.73	-0.753	0.0252	~	amtB	Ammonia channel
LF82_2243	CU651637.1	477614	478474	-	861	198	180	172	168	81	69	38	82	56	52	4.45	4.56	4.78	4.81	5.96	6.22	5.02	5.55	5.14	4.85	-1.23	9.02e-06	D	tesB	acyl-CoA thioesterase 2
LF82_2557	CU651637.1	478692	479264	+	573	723	741	403	346	1602	823	107	115	85	96	6.61	6.9	6.39	6.25	10.74	10.29	6.92	6.54	6.21	6.15	-4.45	1.69e-71	D	ybaY	Uncharacterized lipoprotein ybaY
LF82_2558	CU651637.1	479295	479684	-	390	93	79	132	82	141	45	18	19	44	25	4.49	4.52	5.43	4.9	7.82	6.72	5.07	4.72	5.85	4.92	-2.07	2.88e-06	D	ybaZ	Uncharacterized protein ybaZ
LF82_s0648	CU651637.1	479761	479874	+	114	76	54	15	30	11	3	5	10	7	12	5.75	5.55	4.3	5.17	5.99	4.8	5.01	5.44	5.07	5.54	-0.28	0.187	~	ffs	4.5S sRNA component of Signal Recognition Particle (SRP); works with the Ffh protein; involved in co-translational protein translocation into and possibly through membranes
LF82_2542	CU651637.1	479985	480338	+	354	238	184	365	378	312	80	136	145	113	162	5.76	5.67	6.92	7.03	9.08	7.65	7.93	7.53	7.26	7.53	-1.17	0.00139	D	ybaA	Uncharacterized protein ybaA
LF82_3522	CU651637.1	480380	481930	-	1551	494	422	520	475	93	67	49	83	82	89	4.82	4.86	5.41	5.36	5.38	5.41	4.62	4.83	4.89	4.79	-0.651	0.00177	d	ylaB	Uncharacterized protein ylaB
LF82_3523	CU651637.1	482094	482564	-	471	2847	2304	595	631	454	236	347	521	342	476	8.81	8.78	7.2	7.35	9.21	8.78	8.85	8.94	8.42	8.65	-0.48	0.00649	~	ylac	Inner membrane protein ylac
LF82_1251	CU651637.1	482680	483231	-	552	707	637	630	495	60	46	2128	2830	1312	1757	6.63	6.74	7.06	6.79	6.15	6.27	11.23	11.14	10.12	10.3	4.1	5.11e-79	U	maa	Maltose O-acetyltransferase
LF82_0994	CU651637.1	483405	483623	-	219	1146	1237	1737	1680	173	86	4051	5791	1560	1972	8.6	8.98	9.81	9.83	8.93	8.44	13.49	13.5	11.7	11.79	3.05	1.14e-45	U	hha	Hemolysin expression-modulating protein
LF82_2545	CU651637.1	483649	484023	-	375	2216	1960	3010	2751	607	344	9564	13142	4061	5090	8.77	8.87	9.82	9.77	9.95	9.65	13.95	13.91	12.3	12.38	2.54	4.9e-63	U	ybaJ	Uncharacterized protein ybaJ
LF82_0025	CU651637.1	484567	487716	-	3150	6598	5788	1565	1260	374	380	140	193	204	266	7.31	7.39	5.92	5.71	6.27	6.78	5.03	4.99	5.14	5.26	-1.48	2.17e-11	D	acrB	acriflavine resistance protein B
LF82_0024	CU651637.1	487739	488932	-	1194	4486	4302	743	717	263	246	407	626	356	424	8.13	8.34	6.23	6.25	7.12	7.52	7.76	7.88	7.17	7.18	-0.161	0.122	~	acrA	acriflavine resistance protein A
LF82_0029	CU651637.1	489074	489721	+	648	853	815	564	662	29	22	276	419	152	190	6.66	6.86	6.68	6.97	5.01	5.11	8.08	8.17	6.84	6.91	1.99	1.79e-12	U	acrR	HTH-type transcriptional regulator acrR
LF82_1156	CU651637.1	489849	493211	+	3363	2008	1921	942	843	105	55	178	211	283	347	5.61	5.8	5.19	5.11	4.59	4.26	5.24	5.02	5.46	5.51	1.25	8.69e-09	U	kefA	Potassium efflux system kefA
LF82_2548	CU651637.1	493423	493584	-	162	54	20	45	31	14	5	4	6	6	13	4.88	3.99	5.18	4.79	5.85	4.99	4.35	4.41	4.48	5.19	-0.727	0.088	~	ybaM	Uncharacterized protein ybaM
LF82_1720	CU651637.1	493598	494125	-	528	116	62	45	43	32	21	10	8	21	11	4.4	3.94	3.86	3.87	5.39	5.31	4.07	3.54	4.56	3.72	-1.45	0.00103	D	priC	Primosomal replication protein N''
LF82_2549	CU651637.1	494195	494572	+	378	140	92	28	34	23	9	15	17	15	14	5.01	4.73	3.73	3.97	5.39	4.68	4.89	4.63	4.55	4.29	-0.858	0.0271	~	ybaN	Inner membrane protein ybaN
LF82_0103	CU651637.1	494725	495276	+	552	1038	727	203	221	43	39	84	103	166	144	7.16	6.93	5.53	5.71	5.71	6.05	6.64	6.44	7.18	6.75	1.17	1.85e-05	U	apt	adenine phosphoribosyltransferase
LF82_0511	CU651637.1	495405	497336	+	1932	507	392	328	251	102	60	55	68	64	81	4.6	4.52	4.59	4.35	5.22	5	4.5	4.35	4.35	4.43	-0.897	0.0002	d	dnaX	DNA polymerase III subunit tau
LF82_2543	CU651637.1	497389	497718	+	330	328	293	241	173	118	82	19	28	33	55	6.28	6.39	6.44	6.06	7.8	7.79	5.35	5.4	5.69	6.14	-1.94	8.04e-12	D	ybaB	UPF0133 protein ybaB
LF82_1843	CU651637.1	497718	498323	+	606	203	173	129	69	54	25	7	10	10	22	4.88	4.92	4.85	4.2	5.89	5.35	3.61	3.61	3.66	4.27	-2.03	5.02e-06	D	recR	Recombination protein recR
LF82_1043	CU651637.1	498433	500307	+	1875	11587	11803	1808	2162	372	348	226	370	318	397	8.84	9.14	6.82	7.14	6.98	7.38	6.32	6.52	6.39	6.46	-0.793	0.000242	d	htpG	chaperone protein htpG
LF82_0040	CU651637.1	500488	501132	+	645	2169	1846	600	564	114	146	237	329	248	285	7.97	8.01	6.77	6.76	6.82	7.66	7.87	7.84	7.52	7.48	0.23	0.114	~	adk	adenylate kinase
LF82_0982	CU651637.1	501264	502226	+	963	389	279	129	126	94	38	39	62	40	64	5.11	4.94	4.32	4.35	6.01	5.3	4.92	5.05	4.6	4.96	-1.06	0.000386	D	hemH	Ferrochelatase
LF82_0044	CU651637.1	502201	503169	-	969	58	30	108	93	12	7	12	13	13	12	3.23	2.95	4.13	4.03	3.65	3.5	3.67	3.44	3.49	3.3	-0.34	0.153	~	aes	acetyl esterase
LF82_0936	CU651637.1	503321	504625	+	1305	236	226	204	153	24	9	15	16	24	33	4.19	4.35	4.49	4.24	4.02	3.46	3.6	3.37	3.76	3.9	0.0603	0.232	~	gsk	Inosine-guanosine kinase
LF82_2547	CU651637.1	504755	506431	-	1677	636	554	388	325	157	114	73	100	77	91	5.04	5.1	4.95	4.8	5.95	6	5	4.96	4.72	4.72	-1.44	8.02e-12	D	ybal	Inner membrane protein ybal
LF82_0754	CU651637.1	506670	507890	-	1221	161	121	82	77	17	17	33	68	58	64	3.87	3.78	3.65	3.64	3.75	4.1	4.45	4.88	4.76	4.68	1.09	0.00118	U	fsr	Fosmidomycin resistance protein
LF82_2386	CU651637.1	508108	509760	+	1653	2239	2028	823	870	278	264	111	173	151	181	6.7	6.83	5.93	6.07	6.75	7.17	5.55	5.67	5.57	5.59	-1.49	1.01e-12	D	ushA	Protein ushA
LF82_063	CU651637.1	509798	510301	-	504	439	395	334	311	5	1	57	99	58	84	6.1	6.22	6.31	6.28	3.47	2.75	6.23	6.51	5.87	6.14	3.82	1.7e-09	U	NA	hypothetical protein
LF82_064	CU651637.1	510298	510954	-	657	186	146	90	80	5	4	21	17	25	44	4.69	4.63	4.35	4.28	3.27	3.36	4.64	4.03	4.51	4.97	2.18	0.000101	U	NA	hypothetical protein
LF82_2546	CU651637.1	511122	511601	-	480	806	752	458	483	16	13	32	75	54	68	7	7.17	6.81	6.95	4.66	4.83	5.54	6.2	5.84	5.92	1.32	0.000196	U	ybaK	Uncharacterized protein ybaK
LF82_s2176	CU651637.1	511723	511804	+	82	104	78	144	154	11	8	14	29	22	24	6.61	6.48	7.66	7.82	6.44	6.49	6.8	7.32	7.02	6.91	0.529	0.0825	~	sroB	Novel sRNA, function unknown
LF82_2551	CU651637.1	511805	512599	-	795	496	370	290	288	95	63	19	26	33	42	5.66	5.53	5.52	5.58	6.28	6.21	4.31	4.27	4.6	4.69	-1.82	1.04e-11	D	ybaP	Uncharacterized protein ybaP
LF82_2552	CU651637.1	513069	513410	+	342	1026	1047	1123	989	98	49	375	539	1379	1543	7.81	8.11	8.54	8.44	7.49	7.02	9.42	9.44	10.88	10.8	3.59	4.07e-62	U	ybaQ	Uncharacterized HTH-type transcriptional regulator
LF82_0341	CU651637.1	513468	515972	-	2505	323	263	1045	766	703	617	101	160	144	142	3.85	3.84	5.7	5.36	7.46	7.77	4.91	5.04	4.99	4.77	-2.97	5.09e-40	D	copA	Copper-transporting P-type ATPase
LF82_2553	CU651637.1	516235	517167	+	933	15	11	423	396	124	158	21	24	25	28	2.63	2.6	5.8	5.78	6.43	7.25	4.25	4.02	4.13	4.07	-3.22	2.36e-19	D	ybaS	glutaminase 1
LF82_2554	CU651637.1	517170	518462	+	1293	79	63	868	845	133	101	35	60	35	58	3.24	3.22	6.33	6.36	6.08	6.19	4.45	4.66	4.14	4.5	-2.09	1.41e-16	D	ybaT	Inner membrane transport protein ybaT
LF82_0384	CU651637.1	518587	518994	+	408	111	109	727	806	46	27	37	58	52	52	4.64	4.84	7.68	7.9	6.2	5.97	5.94	6.07	6.01	5.79	-0.224	0.135	~	cueR	HTH-type transcriptional regulator cueR
LF82_065	CU651637.1	518995	519932	-	938	129	101	66	76	24	10	29	39	51	52	3.91	3.86	3.69	3.86	4.36	3.83	4.6	4.54	4.92	4.75	0.874	0.00733	u	NA	hypothetical protein
LF82_2561	CU651637.1	520051	520509	-	459	62	66	132	104	178	78	4	7	7	17	3.9	4.15	5.22	4.99	7.91	7.25	3.38	3.55	3.6	4.29	-4.13	8.52e-22	D	ybbJ	Inner membrane protein ybbJ
LF82_1800	CU651637.1	520506	521423	-	918	530	568	723	648	576	219	153	211	106	147	5.56	5.9	6.54	6.46	8.6	7.73	6.76	6.72	5.88	6.09	-2.34	6.06e-15	D	qmcA	Uncharacterized protein ybbK
LF82_2562	CU651637.1	521569	522246	+	678	2110	2020	1420	1350	47	30	286	442	128	154	7.86	8.07	7.91	7.91	5.56	5.44	8.06	8.18	6.54	6.56	1.13	2.14e-06	U	ybbL	Uncharacterized ABC transporter ATP-binding protein
LF82_2563	CU651637.1	522206	523012	+	807	551	506	284	269	22	13	11	21	23	26	5.78	5.92	5.48	5.47	4.43	4.25	3.75	4.04	4.19	4.14	-0.257	0.145	~	ybbM	UPF0014 inner membrane protein ybbM
LF82_2564	CU651637.1	523075	523929	-	855	1284	1008	431	389	283	264	54	86	122	128	6.85	6.77	5.94	5.88	7.69	8.09	5.47	5.62	6.16	6	-1.9	4.98e-19	D	ybbN	Uncharacterized protein ybbN
LF82_2565	CU651637.1	523990	524799	-	810	400	311	88	95	79	71	15	23	31	40	5.36	5.29	4.1	4.24	6.01	6.34	4.05	4.12	4.51	4.61	-1.85	1.31e-10	D	ybbO	Uncharacterized oxidoreductase ybbO
LF82_2242	CU651637.1	524789	525415	-	627	342	251	73	71	103	61	12	24	33	37	5.49	5.34	4.18	4.2	6.72	6.48	4.08	4.44	4.88	4.82	-1.96	8.2e-12	D	tesA	acyl-CoA thioesterase I
LF82_2559	CU651637.1	525383	526069	+	687	45	43	29	31	26	29	9	22	13	23	3.29	3.4	3.28	3.37	4.81	5.38	3.72	4.25	3.79	4.18	-1.4	0.000603	D	ybbA	Uncharacterized ABC transporter ATP-binding protein
LF82_2566	CU651637.1	526066	528480	+	2415	98	71	115	76	49	32	16	17	19	21	3	2.93	3.37	3.12	4.12	4.05	3.19	3.02	3.11	3.07	-1.76	2.24e-06	D	ybbP	Uncharacterized ABC transporter permease ybbP
LF82_2560	CU651637.1	528721	529815	-	1095	133	121	95	81	14	6	9	15	14	27	3.8	3.89	3.88	3.78	3.68	3.29	3.34	3.46	3.45	3.88	0.291	0.157	~	ybbB	tRNA 2-selenouridine synthase
LF82_0073	CU651637.1	529884	530810	-	927	17	3	51	39	4	4	3	2	9	5	2.67	2.4	3.48	3.32	2.93	3.13	2.81	2.57	3.25	2.83	0.0656	0.244	~	allS	Uncharacterized HTH-type transcriptional regulator
LF82_0068	CU651637.1	531040	531522	+	483	42	35	32	24	5	2	6	14	19	19	3.51	3.51	3.64	3.44	3.5	3.1	3.67	4.15	4.54	4.36	1.71	0.00532	U	allA	Ureidoglycolate hydrolase
LF82_0072	CU651637.1	531600	532415	+	816	3833	3000	7479	6427	3544	500	1604	1879	1179	1231	8.45	8.37	10.01	9.87	11.37	9.07	10.26	9.99	9.4	9.23	-1.33	0.00442	D	allR	Negative regulator of allantoin and glyoxylate
LF82_0816	CU651637.1	532505	534286	+	1782	15	14	19	13	5	1	9	11	19	21	2.49	2.51	2.63	2.55	2.75	2.46	3.02	2.95	3.32	3.27	2.01	0.00266	U	gcl	glyoxylate carboligase
LF82_1073	CU651637.1	534299	535075	+	777	6	8	17	12	0	2	14	23	24	27	2.48	2.56	2.9	2.77	2.32	2.86	4.02	4.17	4.28	4.22	3.91	0.000191	U	hyi	hydroxypyruvate isomerase
LF82_0890	CU651637.1	535175	536053	+	879	31	31	19	15	2	3	2	7	16	10	2.92	3.02	2.89	2.81	2.67	2.99	2.68	3.09	3.75	3.24	1.63	0.0184	~	glxR	2-hydroxy-3-oxopropionate reductase
LF82_2567	CU651637.1	536223	537677	+	1455	2	8	40	28	3	0	11	9	28	27	2.35	2.46	3.02	2.86	2.65	2.32	3.28	2.95	3.8	3.62	3.48	0.000163	U	ybbW	allantoin permease
LF82_0069	CU651637.1	537737	539098	+	1362	136	77	248	310	72	26	42	54	64	49	3.62	3.32	4.67	4.99	5.22	4.43	4.6	4.48	4.75	4.26	-0.469	0.0732	~	allB	allantoinase
LF82_2568	CU651637.1	539154	540455	+	1302	13	10	27	38	9	18	2	3	5	11	2.52	2.51	2.87	3.08	3.2	4.09	2.57	2.59	2.76	3.06	-1.59	0.00587	D	ybbY	purine permease ybbY
LF82_0889	CU651637.1	540477	541622	+	1146	17	18	28	25	7	10	4	3	13	5	2.61	2.68	2.95	2.92	3.12	3.65	2.84	2.62	3.36	2.75	-0.676	0.097	~	glxK	glycerate kinase 1
LF82_3524	CU651637.1	541751	542536	-	786	205	199	145	125	19	10	81	130	106	93	4.59	4.78	4.68	4.57	4.3	4	6.11	6.28	6.08	5.69	2.05	8.79e-09	U	ylbA	Uncharacterized protein ylbA
LF82_0070	CU651637.1	542547	543782	-	1236	67	57	33	37	8	4	13	10	16	13	3.17	3.18	3	3.09	3.16	2.97	3.53	3.1	3.46	3.19	0.543	0.111	~	allC	allantoate amidohydrolase
LF82_0071	CU651637.1	543804	544853	-	1050	1	1	5	7	3	1	1	2	1	0	2.34	2.35	2.47	2.53	2.75	2.54	2.48	2.54	2.44	2.32	-2.71	0.0453	~	allD	Ureidoglycolate dehydrogenase
LF82_0636	CU651637.1	545170	546837	+	1668	2	2	10	8	4	1	3	4	4	9	2.35	2.35	2.5	2.48	2.69	2.46	2.61	2.6	2.61	2.83	0.641	0.145	~	fdrA	Protein fdrA
LF82_3525	CU651637.1	546847	548106	+	1260	3	3	6	3	1	2	0	0	5	1	2.37	2.38	2.47	2.4	2.46	2.67	2.32	2.32	2.78	2.41	0.253	0.226	~	ylbE	Uncharacterized protein ylbE
LF82_3526	CU651637.1	548117	548932	+	816	6	2	12	3	3	0	1	0	2	0	2.47	2.38	2.73	2.44	2.86	2.32	2.53	2.32	2.62	2.32	-1.19	0.145	~	ylbF	Uncharacterized protein ylbF
LF82_2569	CU651637.1	548929	549822	+	894	4	1	11	7	3	2	1	2	3	2	2.41	2.35	2.67	2.57	2.82	2.8	2.51	2.58	2.71	2.56	-0.735	0.149	~	ybcF	Carbamate kinase
LF82_1780	CU651637.1	550255	551322	-	1068	157	108	64	50	5	7	3	8	14	16	3.98	3.8	3.55	3.4	2.97	3.42	2.75	3.05	3.47	3.45	0.557	0.105	~	purK	Phosphoribosylaminoimidazole carboxylase ATPase subunit
LF82_1777	CU651637.1	551319	551828	-	510	178	82	25	25	2	1	2	2	6	7	4.93	4.27	3.39	3.43	2.89	2.74	2.89	2.75	3.39	3.38	1.37	0.0615	~	purE	Phosphoribosylaminoimidazole carboxylase catalytic
LF82_066	CU651637.1	551924	552253	-	330	108	45	34	36	1	2	10	21	5	6	4.86	4.09	4.05	4.16	2.78	3.36	4.58	5.04	3.59	3.6	1.11	0.0906	~	NA	hypothetical protein
LF82_1228	CU651637.1	552365	553087	-	723	297	258	47	53	6	5	13	20	14	12	5.13	5.19	3.62	3.77	3.33	3.46	4.02	4.1	3.81	3.53	0.496	0.119	~	lpxH	UDP-2,3-diacylglucosamine hydrolase
LF82_1704	CU651637.1	553090	553584	-	495	18883	19380	8178	9288	384	177	700	1086	431	530	11.45	11.76	10.86	11.12	8.9	8.3	9.79	9.92	8.68	8.74	0.0709	0.208	~	ppiB	Peptidyl-prolyl cis-trans isomerase B
LF82_0423	CU651637.1	553758	555143	+	1386	1614	1338	499	477	117	70	129	179	81	90	6.5	6.5	5.5	5.51	5.82	5.61	5.97	5.94	5.01	4.93	-0.866	2.52e-05	d	cysS	Cysteinyl-tRNA synthetase
LF82_2571	CU651637.1	555179	555700	-	522	19	13	12	23	18	7	10	1	17	10	2.94	2.85	2.92	3.35	4.7	4.06	4.08	2.55	4.33	3.65	-0.561	0.131	~	ybcI	Inner membrane protein ybcI
LF82_2572	CU651637.1	555807	556019	-	213	262	237	129	132	23	8	24	53	36	19	6.57	6.69	6.19	6.29	6.15	5.23	6.23	6.83	6.39	5.33	0.141	0.207	~	ybcJ	Uncharacterized protein ybcJ
LF82_0724	CU651637.1	556021	556887	-	867	619	444	329	348	79	38	39	80	49	71	5.84	5.65	5.57	5.71	5.92	5.43	5.04	5.51	4.97	5.22	-0.692	0.00817	d	folD	bifunctional protein folD
LF82_067	CU651637.1	556928	557125	+	198	1	2	3	9	3	0	0	2	0	4	2.42	2.56	2.74	3.37	3.83	2.32	2.32	3.24	2.32	3.69	-0.294	0.227	~	NA	hypothetical protein
LF82_t0130	CU651637.1	557158	557234	+	77	220	144	135	148	5	8	40	69	72	84	7.74	7.41	7.66	7.86	5.48	6.57	8.36	8.64	8.78	8.76	2.82	2.2e-09	U	argU	tRNA-Arg
LF82_068	CU651637.1	557242	557595	-	354	49	45	70	70	4	2	10	28	32	30	3.92	4.02	4.76	4.82	3.57	3.31	4.5	5.31	5.56	5.26	2.63	7.24e-05	U	NA	Prophage DLP12 integrase
LF82_069	CU651637.1	557570	557962	-	393	30	25	21	26	1	2	24	61	75	96	3.41	3.41	3.46	3.68	2.71	3.24	5.42	6.19	6.55	6.66	5.07	9.91e-09	U	NA	Prophage DLP12 integrase
LF82_070	CU651637.1	557876	558232	+	357	25	30	12	9	3	2	7	14	19	29	3.34	3.64	3.13	3	3.34	3.3	4.1	4.47	4.9	5.21	2.51	0.000568	U	NA	Lambdoid prophage Qin tail fiber assembly protein-like protein
LF82_2581	CU651637.1	558287	558952	-	666	3061	3217	922	895	35	30	1259	1709	698	791	8.42	8.76	7.32	7.35	5.21	5.46	10.2	10.14	8.94	8.88	3.76	8.1e-51	U	ybcY	Uncharacterized protein ybcY
LF82_1565	CU651637.1	559187	560140	-	954	1378	1480	1690	1315	63	9	871	1353	1233	1436	6.79	7.15	7.67	7.39	5.5	3.72	9.16	9.29	9.24	9.22	4.57	3e-27	U	ompT	Protease 7
LF82_2570	CU651637.1	560799	561689	-	891	58	56	81	66	6	5	9	13	15	8	3.29	3.4	3.93	3.78	3.19	3.3	3.5	3.51	3.68	3.09	0.328	0.169	~	ybch	Uncharacterized protein ybch
LF82_1480	CU651637.1	561690	564662	-	2973	136	83	159	145	22	14	13	20	32	38	3.06	2.9	3.46	3.43	3.25	3.18	2.95	2.99	3.32	3.33	0.215	0.163	~	nfrA	Bacteriophage N4 adsorption protein A
LF82_1481	CU651637.1	564649	566886	-	2238	227	172	249	265	28	15	29	44	49	41	3.64	3.56	4.13	4.25	3.66	3.44	3.71	3.77	3.93	3.61	0.338	0.102	~	nfrB	Bacteriophage N4 adsorption protein B
LF82_0390	CU651637.1	567036	568478	-	1443	204	179	166	165	18	13	9	9	16	21	3.94	4	4.16	4.21	3.66	3.68	3.15	2.95	3.34	3.42	-0.495	0.0773	~	cusS	Sensor kinase cusS
LF82_0389	CU651637.1	568468	569151	-	684	209	174	122	105	30	12	78	80	80	101	4.78	4.78	4.64	4.53	4.99	4.34	6.25	5.81	5.89	5.98	1.38	1.94e-05	U	cusR	Transcriptional regulatory protein cusR
LF82_0387	CU651637.1	569308	570690	+	1383	11	10	11	11	1	1	2	1	10	4	2.48	2.5	2.56	2.57	2.44	2.49	2.56	2.41	3.06	2.62	2.09	0.0339	~	cusC	Cation efflux system protein cusC
LF82_0388	CU651637.1	570714	571046	+	333	8	6	7	6	1	0	4	9	10	15	2.76	2.72	2.88	2.83	2.77	2.32	3.64	4.07	4.25	4.51	3.88	0.00411	U	cusF	Cation efflux system protein cusF
LF82_0386	CU651637.1	571062	572285	+	1224	16	11	7	7	0	1	2	1	3	14	2.57	2.54	2.5	2.5	2.32	2.51	2.59	2.42	2.62	3.25	3.27	0.0149	~	cusB	Cation efflux system protein cusB
LF82_0385	CU651637.1	572297	575440	+	3144	20	15	38	34	6	4	4	3	14	14	2.45	2.44	2.67	2.65	2.62	2.61	2.53	2.44	2.82	2.76	0.743	0.0796	~	cusA	Cation efflux system protein cusA
LF82_1637	CU651637.1	575542	576924	+	1383	584	551	218	192	13	7	119	160	146	152	5.17	5.33	4.5	4.42	3.42	3.23	5.87	5.8	5.76	5.59	3.16	8.59e-17	U	pheP	Phenylalanine-specific permease
LF82_2585	CU651637.1	577082	578329	-	1248	14329	14365	1617	1750	230	133	624	896	498	635	9.73	10	7.23	7.41	6.87	6.61	8.3	8.32	7.58	7.68	0.907	1.51e-06	u	ybdG	Uncharacterized protein ybdG
LF82_1483	CU651637.1	578437	579090	-	654	2805	2302	215	251	80	64	87	153	187	283	8.32	8.31	5.39	5.65	6.31	6.49	6.45	6.75	7.11	7.45	0.938	5.24e-05	u	nfsB	Oxygen-insensitive Nad(P)H nitroreductase
LF82_2584	CU651637.1	579169	579552	-	384	1463	1366	522	682	111	53	96	166	78	73	8.15	8.32	7.3	7.75	7.5	6.96	7.33	7.6	6.64	6.32	-0.825	0.00231	d	ybdF	Uncharacterized protein ybdF
LF82_2587	CU651637.1	579617	579865	-	249	165	136	102	122	40	12	26	40	22	24	5.74	5.74	5.67	5.97	6.68	5.55	6.13	6.24	5.53	5.42	-0.878	0.0122	~	ybdJ	Uncharacterized protein ybdJ
LF82_2588	CU651637.1	579931	581049	-	1119	136	147	181	185	377	134	31	40	33	49	3.8	4.06	4.53	4.62	7.72	6.77	4.47	4.37	4.23	4.47	-3.32	1.16e-20	D	ybdK	Carboxylate-amine ligase ybdK
LF82_1024	CU651637.1	581501	581653	+	153	208	203	127	141	8	6	62	71	27	44	6.71	6.94	6.62	6.83	5.2	5.29	8.01	7.7	6.45	6.88	1.58	0.000536	U	hokE	Protein hokE
LF82_071	CU651637.1	581695	582036	-	342	545	306	159	213	42	27	79	89	125	106	6.93	6.4	5.84	6.3	6.32	6.2	7.22	6.9	7.45	6.99	1.02	0.00158	U	NA	hypothetical protein
LF82_755	CU651637.1	582005	582157	+	153	165	130	87	97	4	3	45	61	38	47	6.39	6.33	6.1	6.32	4.39	4.46	7.55	7.49	6.91	6.98	2.85	1.85e-06	U	NA	NA
LF82_0566	CU651637.1	582279	582908	-	630	463	390	89	87	2	3	59	89	121	136	5.88	5.9	4.38	4.41	2.79	3.19	5.98	6.06	6.56	6.49	4.93	3.41e-13	U	entD	4'-phosphopantetheinyl transferase entD
LF82_0640	CU651637.1	583074	585323	-	2250	3582	3208	116	80	72	51	230	373	278	267	6.93	7.04	3.43	3.2	4.61	4.63	6.1	6.28	5.97	5.69	1.41	3.93e-09	U	fepA	Ferrienterobactin receptor
LF82_0646	CU651637.1	585643	586767	+	1125	2280	1606	10	11	48	43	78	128	79	77	7.26	7.04	2.58	2.62	4.95	5.26	5.59	5.78	5.24	5	0.0224	0.243	~	fes	enterochelin esterase
LF82_2593	CU651637.1	586770	586988	+	219	270	220	14	4	15	6	6	5	11	4	6.58	6.55	3.61	2.84	5.55	4.85	4.46	3.91	4.83	3.61	-1.18	0.0248	~	ybdZ	hypothetical protein
LF82_0568	CU651637.1	586985	590866	+	3882	4205	3587	111	96	140	99	68	124	115	122	6.4	6.44	3.04	2.99	4.75	4.76	3.99	4.25	4.23	4.12	-0.757	0.000169	d	entF	enterobactin synthetase component F
LF82_0644	CU651637.1	591082	592215	+	1134	331	299	41	55	1	3	16	31	44	56	4.72	4.83	3.18	3.42	2.47	2.87	3.78	4.09	4.53	4.61	3.88	4.35e-07	U	fepE	Ferric enterobactin transport protein fepE
LF82_0642	CU651637.1	592212	593027	-	816	236	214	34	26	9	3	4	7	16	13	4.71	4.82	3.27	3.13	3.55	3.03	3.01	3.13	3.82	3.49	0.549	0.107	~	fepC	Ferric enterobactin transport ATP-binding protein fepC
LF82_0645	CU651637.1	593024	594016	-	993	99	78	13	7	11	4	9	4	5	3	3.62	3.58	2.69	2.54	3.55	3.09	3.41	2.76	2.88	2.63	-1.62	0.014	~	fepG	Ferric enterobactin transport system permease protein
LF82_0643	CU651637.1	594013	595017	-	1005	267	124	25	31	11	5	31	26	13	19	4.61	3.99	2.96	3.11	3.54	3.22	4.6	4.03	3.46	3.64	0.263	0.182	~	fepD	Ferric enterobactin transport system permease protein
LF82_0569	CU651637.1	595128	596378	+	1251	152	99	20	17	12	8	11	6	17	12	3.8	3.59	2.76	2.72	3.44	3.4	3.39	2.83	3.5	3.13	-0.196	0.197	~	entS	enterobactin exporter entS
LF82_0641	CU651637.1	596382	597338	-	957	770	647	21	19	52	32	36	54	37	46	6	6.02	2.9	2.88	5.25	5.09	4.83	4.89	4.52	4.58	-0.76	0.00399	d	fepB	Ferrienterobactin-binding periplasmic protein
LF82_0565	CU651637.1	597527	598702	+	1176	1360	1054	23	16	33	41	233	331	194	224	6.49	6.4	2.85	2.72	4.47	5.14	7	7	6.35	6.32	1.72	6.43e-11	U	entC	Isochorismate synthase entC
LF82_0567	CU651637.1	598712	600322	+	1611	683	608	27	17	29	32	12	19	43	36	5.17	5.26	2.78	2.64	4	4.48	3.27	3.35	4.12	3.79	-0.391	0.0862	~	entE	enterobactin synthetase component E
LF82_0564	CU651637.1	600336	601193	+	858	889	780	30	32	30	36	13	14	26	51	6.34	6.42	3.16	3.23	4.72	5.37	3.85	3.6	4.26	4.83	-0.578	0.0393	~	entB	Isochorismatase
LF82_0563	CU651637.1	601193	601939	+	747	445	365	27	17	19	14	4	5	12	24	5.6	5.59	3.18	2.94	4.36	4.41	3.06	2.99	3.64	4.14	-0.635	0.0512	~	entA	2,3-dihydro-2,3-dihydroxybenzoate dehydrogenase
LF82_2582	CU651637.1	601942	602355	+	414	800	572	58	41	12	6	20	17	21	35	7.2	6.99	4.37	4.06	4.5	4.14	5.13	4.52	4.84	5.26	0.889	0.0231	~	ybdB	esterase ybdB
LF82_0382	CU651637.1	602536	604641	+	2106	1370	924	1793	1528	633	482	183	247	191	221	5.72	5.45	6.65	6.5	7.56	7.67	5.88	5.82	5.56	5.53	-2.19	8.34e-33	D	cstA	Carbon starvation protein A
LF82_2583	CU651637.1	604784	604981	+	198	330	277	1582	1354	125	69	88	112	47	62	6.99	7.01	9.82	9.67	8.61	8.27	8.14	7.98	6.85	7	-1.57	1.23e-10	D	ybdD	Uncharacterized protein ybdD
LF82_2586	CU651637.1	604991	606079	-	1089	109	83	58	50	4	6	27	21	20	17	3.62	3.55	3.46	3.38	2.86	3.29	4.35	3.75	3.76	3.48	1.13	0.0226	~	ybdH	Uncharacterized oxidoreductase ybdH
LF82_2589	CU651637.1	606188	607348	+	1161	83	65	167	137	9	16	28	39	17	17	3.36	3.32	4.4	4.24	3.28	4.09	4.32	4.3	3.56	3.43	-0.334	0.139	~	ybdL	Aminotransferase ybdL
LF82_2590	CU651637.1	607349	607978	-	630	224	188	120	112	12	10	26	39	32	54	4.96	4.97	4.72	4.7	4.05	4.23	4.94	5.01	4.84	5.28	1.2	0.00153	U	ybdM	Uncharacterized protein ybdM
LF82_2591	CU651637.1	607951	609171	-	1221	35	24	21	22	8	6	6	6	23	23	2.83	2.75	2.79	2.83	3.17	3.21	3.01	2.84	3.78	3.63	0.972	0.0275	~	ybdN	Uncharacterized protein ybdN
LF82_2592	CU651637.1	609318	610220	-	903	20	21	64	57	4	3	31	45	68	63	2.73	2.82	3.7	3.64	2.94	2.98	4.72	4.75	5.32	5.02	3.49	1.01e-08	U	ybdO	Uncharacterized HTH-type transcriptional regulator ybdO
LF82_0524	CU651637.1	610425	611231	-	807	410	402	234	212	24	26	22	49	20	18	5.4	5.62	5.23	5.17	4.53	5.04	4.46	4.98	4.05	3.78	-1.16	0.00153	D	dsbG	Thiol:disulfide interchange protein dsbG
LF82_0054	CU651637.1	611543	612106	+	564	14495	13083	5802	5793	1017	470	1595	2066	696	744	10.88	11.01	10.18	10.25	10.11	9.51	10.78	10.65	9.18	9.03	-0.741	0.000317	d	ahpC	alkyl hydroperoxide reductase subunit C
LF82_0055	CU651637.1	612277	613842	+	1566	1697	1413	761	602	90	88	316	400	265	323	6.4	6.41	5.9	5.65	5.32	5.75	7.03	6.87	6.39	6.43	0.95	8.03e-06	u	ahpF	alkyl hydroperoxide reductase subunit F
LF82_2393	CU651637.1	613963	614391	-	429	7998	7118	2435	2613	1355	654	550	882	304	372	10.42	10.53	9.33	9.5	10.91	10.38	9.65	9.82	8.39	8.44	-2.28	3.05e-26	D	uspG	Universal stress protein G
LF82_1913	CU651637.1	614747	615157	-	411	629	508	153	179	64	38	40	44	37	47	6.87	6.84	5.55	5.82	6.64	6.41	6.03	5.7	5.55	5.64	-1.02	0.000246	D	rnk	Regulator of nucleoside diphosphate kinase
LF82_1905	CU651637.1	615387	616193	-	807	999	991	462	564	64	26	76	152	54	71	6.58	6.83	6.11	6.45	5.74	5.04	5.99	6.45	5.18	5.31	-0.241	0.138	~	rna	ribonuclease I
LF82_0312	CU651637.1	616307	617770	-	1464	67	32	30	35	6	4	14	20	9	10	3.06	2.79	2.87	2.97	2.91	2.88	3.45	3.46	2.97	2.94	0.181	0.212	~	citT	Citrate carrier
LF82_0311	CU651637.1	617821	618699	-	879	6	4	11	8	0	0	0	0	1	3	2.46	2.43	2.68	2.6	2.32	2.32	2.32	2.32	2.47	2.67	2.65	0.054	~	citG	2-(5''-triphosphoribosyl)-3'-dephosphocoenzyme- A
LF82_0313	CU651637.1	618674	619225	-	552	9	7	18	21	1	0	8	4	1	0	2.63	2.61	3.11	3.25	2.61	2.32	3.81	3.03	2.55	2.32	-0.745	0.198	~	citX	Apo-citrate lyase phosphoribosyl-dephospho-CoA
LF82_0310	CU651637.1	619229	620761	-	1533	4	3	9	2	1	3	1	0	1	0	2.38	2.37	2.5	2.37	2.43	2.74	2.43	2.32	2.41	2.32	-2.81	0.0457	~	citF	Citrate lyase alpha chain
LF82_0309	CU651637.1	620772	621680	-	909	0	0	6	5	1	1	0	0	0	2	2.32	2.32	2.52	2.5	2.5	2.57	2.32	2.32	2.32	2.55	-0.812	0.187	~	citE	Citrate lyase beta subunit
LF82_0308	CU651637.1	621677	621973	-	297	0	0	0	0	0	0	0	0	0	0	2.32	2.32	2.32	2.32	2.32	2.32	2.32	2.32	2.32	2.32	NA	NA	~	citD	Citrate lyase acyl carrier protein
LF82_0307	CU651637.1	621988	623046	-	1059	7	6	17	17	0	1	0	3	8	9	2.46	2.46	2.77	2.79	2.32	2.54	2.32	2.64	3.09	3.06	3.32	0.0119	~	citC	[Citrate [pro-3S]-lyase] ligase
LF82_0514	CU651637.1	623424	625082	+	1659	216	174	99	80	37	29	12	17	51	48	3.86	3.84	3.55	3.42	4.22	4.34	3.25	3.25	4.27	4.03	-0.161	0.171	~	dpiB	Sensor kinase dpiB
LF82_0513	CU651637.1	625051	625731	+	681	101	92	26	39	15	6	6	10	19	22	3.99	4.08	3.21	3.56	4.2	3.66	3.39	3.52	4.17	4.15	0.238	0.178	~	dpiA	Transcriptional regulatory protein dpiA
LF82_0451	CU651637.1	625772	627157	-	1386	193	122	52	67	2	4	7	14	14	13	3.93	3.68	3.2	3.42	2.56	2.91	3.02	3.24	3.28	3.12	1.41	0.0203	~	dcuC	Anaerobic C4-dicarboxylate transporter dcuC
LF82_1590	CU651637.1	627744	628304	+	561	54	44	77	90	5	5	12	16	40	28	3.59	3.58	4.35	4.58	3.38	3.67	4.19	4.13	5.26	4.62	2.03	0.000214	U	pagP	Protein crcA
LF82_0374	CU651637.1	628479	628688	+	210	380225	308575	1626588	1270694	23220	5229	23590	32676	15403	18628	17.02	16.99	19.73	19.45	16.04	14.4	16.09	16.06	15.06	15.09	-0.366	0.113	~	cspE	Cold shock-like protein cspE
LF82_0350	CU651637.1	628742	629125	-	384	925	743	129	111	41	25	37	49	43	48	7.5	7.46	5.42	5.29	6.13	5.94	6.02	5.93	5.84	5.76	-0.277	0.108	~	crcB	Protein crcB
LF82_2598	CU651637.1	629218	630006	+	789	132	155	92	88	61	61	25	28	22	44	4.11	4.49	4.18	4.18	5.7	6.17	4.63	4.36	4.17	4.75	-1.68	1.91e-06	D	ybeM	UPF0012 hydrolase ybeM
LF82_2224	CU651637.1	630135	630338	+	204	14847	13473	4983	6754	491	294	1068	1743	1076	1349	12.38	12.52	11.42	11.93	10.52	10.3	11.67	11.87	11.26	11.35	0.894	2.25e-05	u	tatE	Sec-independent protein translocase protein tatE
LF82_1199	CU651637.1	630438	631403	-	966	2433	1974	463	518	125	102	217	304	192	216	7.57	7.54	5.88	6.09	6.39	6.6	7.18	7.16	6.61	6.54	0.0896	0.181	~	lipA	Lipoyl synthase
LF82_1200	CU651637.1	632427	633068	-	642	937	782	209	275	30	29	26	41	45	57	6.81	6.82	5.38	5.8	5.06	5.47	4.92	5.04	5.23	5.32	0.0234	0.244	~	lipB	Lipoyltransferase
LF82_2596	CU651637.1	633169	633432	-	264	2220	2042	957	1068	224	129	214	309	159	136	9.28	9.43	8.69	8.91	9.03	8.75	8.99	9.02	8.16	7.7	-0.974	1.09e-05	d	ybeD	UPF0250 protein ybeD
LF82_0429	CU651637.1	633542	634753	-	1212	4103	3755	700	830	96	62	95	156	98	136	7.98	8.13	6.13	6.42	5.73	5.63	5.75	5.94	5.41	5.62	-0.182	0.133	~	dacA	Penicillin-binding protein 5
LF82_1895	CU651637.1	634893	635981	-	1089	502	366	251	196	65	73	24	34	46	37	5.28	5.12	4.95	4.71	5.37	5.98	4.22	4.22	4.62	4.2	-1.51	2.1e-06	D	rlpA	Rare lipoprotein A
LF82_1393	CU651637.1	635992	637104	-	1113	638	452	481	348	40	38	36	67	61	54	5.55	5.36	5.74	5.39	4.75	5.12	4.65	4.97	4.93	4.59	-0.197	0.156	~	mrdB	Rod shape-determining protein rodA
LF82_1392	CU651637.1	637107	639008	-	1902	1218	1134	631	557	40	33	31	58	76	75	5.7	5.85	5.4	5.31	4.15	4.33	3.92	4.2	4.56	4.36	0.299	0.0899	~	mrdA	Penicillin-binding protein 2
LF82_2594	CU651637.1	639039	639506	-	468	321	256	65	61	24	15	16	28	25	40	5.79	5.74	4.36	4.35	5.18	5.04	4.71	4.96	4.9	5.27	-0.014	0.25	~	ybeA	UPF0247 protein ybeA
LF82_2595	CU651637.1	639510	639827	-	318	1369	1192	300	402	72	44	100	125	116	131	8.32	8.4	6.79	7.27	7.16	6.97	7.65	7.47	7.45	7.38	0.354	0.0611	~	ybeB	Uncharacterized protein ybeB
LF82_0334	CU651637.1	640087	640701	-	615	182	135	91	97	13	11	13	10	14	17	4.74	4.61	4.43	4.56	4.16	4.36	4.18	3.6	3.96	3.99	-0.385	0.125	~	cobC	alpha-ribazole phosphatase
LF82_1435	CU651637.1	640722	641363	-	642	241	185	208	226	32	35	14	16	26	18	5.02	4.93	5.37	5.54	5.14	5.71	4.21	3.99	4.58	4	-1.37	0.000146	D	nadD	Nicotinate-nucleotide adenylyltransferase
LF82_1025	CU651637.1	641365	642396	-	1032	165	152	191	181	47	52	17	15	29	24	4.06	4.17	4.69	4.68	5.03	5.61	3.93	3.51	4.18	3.82	-1.67	1.34e-06	D	holA	DNA polymerase III subunit delta
LF82_1896	CU651637.1	642396	642977	-	582	2025	1711	692	712	182	85	52	63	104	98	8.02	8.05	7.11	7.22	7.61	7.04	5.92	5.71	6.46	6.16	-1.11	5.85e-06	D	rlpB	LPS-assembly lipoprotein rlpB
LF82_1186	CU651637.1	642992	645574	-	2583	4210	3217	1725	1549	678	370	481	729	444	505	6.96	6.85	6.32	6.24	7.37	7.02	6.92	7.01	6.41	6.36	-0.862	4.64e-07	d	leuS	Leucyl-tRNA synthetase
LF82_2597	CU651637.1	645809	646291	+	483	572	546	1897	1654	626	407	76	110	86	101	6.52	6.72	8.8	8.68	9.63	9.53	6.68	6.71	6.46	6.45	-3.21	9.19e-63	D	ybel	Uncharacterized protein ybel
LF82_1883	CU651637.1	646336	647271	-	936	293	222	946	1085	95	91	23	31	19	39	4.8	4.7	6.89	7.15	6.06	6.48	4.34	4.29	3.85	4.42	-2.47	7.9e-15	D	rihA	Pyrimidine-specific ribonucleoside hydrolase rihA
LF82_0881	CU651637.1	647389	648114	-	726	121	130	548	451	67	63	31	53	60	64	4.11	4.38	6.49	6.29	5.94	6.33	4.98	5.21	5.44	5.31	-0.834	0.00153	d	gltL	glutamate/aspartate transport ATP-binding protein gltL
LF82_0880	CU651637.1	648114	648788	-	675	24	23	123	100	35	35	6	6	12	16	2.93	3	4.67	4.49	5.19	5.65	3.4	3.15	3.73	3.84	-2.1	3.84e-07	D	gltK	glutamate/aspartate transport system permease protein
LF82_0879	CU651637.1	648788	649528	-	741	27	28	191	127	37	57	28	21	18	24	2.94	3.06	5.08	4.66	5.15	6.17	4.83	4.12	4.03	4.15	-1.99	1.08e-05	D	gltJ	glutamate/aspartate transport system permease protein
LF82_0878	CU651637.1	649698	650606	-	909	917	789	2844	2535	1241	1722	418	528	300	355	6.3	6.36	8.48	8.38	9.71	10.69	8.18	8.02	7.31	7.31	-3.01	1.11e-24	D	gltI	glutamate/aspartate periplasmic-binding protein
LF82_073	CU651637.1	651060	652937	+	1878	491	412	366	378	45	17	121	163	156	198	4.59	4.61	4.75	4.85	4.29	3.69	5.49	5.43	5.45	5.54	1.78	2.61e-11	U	NA	hypothetical protein
LF82_1210	CU651637.1	653064	654602	-	1539	380	279	274	245	47	29	15	24	40	32	4.53	4.4	4.64	4.57	4.56	4.42	3.47	3.56	4.1	3.72	-0.809	0.00466	d	lnt	Apolipoprotein N-acyltransferase
LF82_2599	CU651637.1	654627	655505	-	879	879	875	1036	888	353	129	55	72	100	108	6.29	6.54	7.1	6.96	7.96	7.05	5.46	5.35	5.86	5.74	-1.89	5.43e-10	D	ybex	Magnesium and cobalt efflux protein corC
LF82_2600	CU651637.1	655595	656062	-	468	591	572	661	591	193	91	38	67	55	83	6.61	6.82	7.35	7.27	8	7.44	5.79	6.08	5.9	6.22	-1.76	7.79e-11	D	ybeY	metalloprotease ybeY
LF82_2601	CU651637.1	656059	657138	-	1080	717	631	613	563	343	193	45	70	91	85	5.75	5.83	6.1	6.06	7.63	7.32	4.95	5.06	5.47	5.17	-2.32	2.07e-26	D	ybeZ	PhoH-like protein
LF82_1345	CU651637.1	657252	658676	-	1425	1055	849	982	888	95	72	116	143	182	199	5.89	5.85	6.36	6.3	5.51	5.61	5.8	5.61	6.01	5.91	0.441	0.011	~	miaB	UPF0004 protein yleA
LF82_2351	CU651637.1	658822	659997	+	1176	177	113	290	264	102	47	29	33	26	37	4	3.76	5.03	4.98	5.85	5.31	4.35	4.11	3.93	4.12	-1.96	1.47e-09	D	ubiF	2-octaprenyl-3-methyl-6-methoxy-1,4-benzoquinol
LF82_t0860	CU651637.1	660151	660225	-	75	85	27	17	16	0	7	4	3	15	13	6.46	5.2	4.93	4.92	2.32	6.43	5.25	4.49	6.62	6.19	1.14	0.0646	~	glnX	tRNA-Gln
LF82_t0858	CU651637.1	660263	660337	-	75	86	36	75	63	4	4	3	7	11	11	6.48	5.57	6.87	6.7	5.23	5.68	4.9	5.52	6.2	5.97	0.706	0.103	~	glnV	tRNA-Gln
LF82_t1332	CU651637.1	660386	660462	-	77	51	47	16	32	4	5	1	5	6	21	5.74	5.88	4.82	5.76	5.2	5.94	3.71	5.06	5.37	6.81	0.775	0.0977	~	metU	tRNA-Met
LF82_t0859	CU651637.1	660478	660552	-	75	260	97	56	68	10	10	20	42	98	121	8.02	6.9	6.47	6.81	6.43	6.92	7.42	7.97	9.26	9.32	2.69	6.35e-08	U	glnW	tRNA-Gln
LF82_t0857	CU651637.1	660587	660661	-	75	202	159	118	97	6	9	44	38	89	100	7.66	7.59	7.5	7.3	5.75	6.77	8.53	7.83	9.12	9.05	2.89	1.83e-10	U	glnU	tRNA-Gln
LF82_t1190	CU651637.1	660685	660769	-	85	1090	421	281	277	19	9	56	96	312	291	9.88	8.79	8.55	8.61	7.14	6.6	8.7	8.97	10.74	10.4	3.71	7.82e-17	U	leuW	tRNA-Leu
LF82_t1331	CU651637.1	660779	660855	-	77	373	156	106	125	15	5	32	45	93	93	8.49	7.53	7.32	7.62	6.95	5.94	8.04	8.03	9.15	8.91	2.51	1.79e-07	U	metT	tRNA-Met
LF82_0166	CU651637.1	661236	662900	-	1665	12747	10126	276	214	86	99	98	139	137	177	9.14	9.09	4.56	4.33	5.19	5.82	5.38	5.38	5.44	5.55	-0.0306	0.236	~	asnB	sparagine synthetase B [glutamine-hydrolyzing]
LF82_1442	CU651637.1	663156	663908	-	753	581	539	138	152	54	33	30	34	32	45	5.94	6.1	4.68	4.85	5.61	5.43	4.9	4.63	4.63	4.83	-0.921	0.00113	d	nagD	Protein nagD
LF82_1441	CU651637.1	663956	665176	-	1221	332	318	288	303	117	82	11	21	23	37	4.64	4.81	4.98	5.1	5.99	5.99	3.41	3.65	3.78	4.08	-2.48	9.42e-18	D	nagC	N-acetylglucosamine repressor
LF82_1439	CU651637.1	665185	666333	-	1149	1030	977	457	505	114	62	90	151	74	89	6.14	6.33	5.63	5.83	6.03	5.7	5.75	5.97	5.13	5.15	-0.841	0.000332	d	nagA	N-acetylglucosamine-6-phosphate deacetylase
LF82_1440	CU651637.1	666393	667193	-	801	373	335	200	142	129	65	94	137	96	107	5.29	5.39	5.05	4.7	6.69	6.24	6.28	6.32	5.93	5.85	-0.653	0.00467	d	nagB	glucosamine-6-phosphate deaminase
LF82_1443	CU651637.1	667526	669472	+	1947	1061	897	636	584	150	101	81	126	161	194	5.49	5.52	5.38	5.34	5.7	5.65	4.95	5.06	5.44	5.47	-0.246	0.0617	~	nagE	PTS system N-acetylglucosamine-specific EIICBA component
LF82_074	CU651637.1	669561	670841	-	1281	14	17	45	46	5	4	9	8	13	16	2.54	2.63	3.16	3.21	2.88	2.95	3.23	2.95	3.28	3.31	0.936	0.0516	~	NA	hypothetical protein
LF82_756	CU651637.1	670855	671325	-	471	0	1	2	1	0	0	0	0	1	0	2.32	2.38	2.45	2.39	2.32	2.32	2.32	2.32	2.58	2.32	0.735	0.221	~	NA	NA
LF82_075	CU651637.1	671322	672491	-	1170	1	3	7	5	0	1	0	1	4	3	2.34	2.39	2.5	2.46	2.32	2.52	2.32	2.43	2.72	2.59	2.04	0.076	~	NA	hypthetical protein
LF82_076	CU651637.1	672527	673285	-	759	4	5	10	13	0	1	1	1	19	25	2.43	2.48	2.7	2.81	2.32	2.62	2.54	2.48	4.06	4.17	4.69	0.000717	U	NA	integral membrane transport protein
LF82_077	CU651637.1	673345	674232	-	888	4	1	3	6	1	2	0	1	3	5	2.41	2.35	2.43	2.54	2.51	2.8	2.32	2.46	2.72	2.85	0.619	0.174	~	NA	hypothetical protein
LF82_078	CU651637.1	674236	675393	-	1158	9	8	8	10	2	6	3	2	7	5	2.48	2.49	2.53	2.59	2.6	3.25	2.72	2.53	2.97	2.74	-0.21	0.216	~	NA	alcohol dehydrogenase
LF82_079	CU651637.1	675563	676798	+	1236	9	7	13	19	1	6	3	3	3	3	2.47	2.46	2.63	2.77	2.46	3.2	2.7	2.6	2.62	2.57	-1.05	0.0921	~	NA	inner membrane protein
LF82_080	CU651637.1	676791	677777	+	987	32	19	40	33	5	9	0	6	9	5	2.88	2.75	3.26	3.16	3.02	3.69	2.32	2.94	3.21	2.81	-0.779	0.0898	~	NA	pyridoxine phosphate biosynthetic protein
LF82_081	CU651637.1	677779	678540	+	762	893	756	253	230	35	33	184	259	96	120	6.51	6.54	5.4	5.34	5.04	5.41	7.28	7.27	5.99	6.07	0.908	0.000186	u	NA	transcriptional regulator
LF82_0856	CU651637.1	678760	680424	+	1665	1859	1584	285	222	139	133	78	130	86	136	6.44	6.48	4.6	4.37	5.8	6.22	5.09	5.29	4.86	5.22	-1.08	1.01e-05	D	glnS	glutaminyl-tRNA synthetase
LF82_2605	CU651637.1	680866	682272	+	1407	283	181	720	618	11	9	33	75	16	27	4.3	4.03	5.96	5.83	3.29	3.4	4.29	4.83	3.36	3.65	0.344	0.137	~	ybfM	Uncharacterized protein ybfM
LF82_2606	CU651637.1	682322	682648	+	327	15	21	16	17	1	1	2	4	2	5	3.06	3.42	3.39	3.48	2.78	2.94	3.14	3.37	2.97	3.46	1.04	0.126	~	ybfN	Uncharacterized lipoprotein ybfN
LF82_0779	CU651637.1	682732	683178	-	447	27131	27623	15959	16549	944	450	5728	8148	3704	4544	12.12	12.42	11.97	12.1	10.33	9.78	12.96	12.96	11.92	11.97	1.86	2.86e-18	U	fur	Ferric uptake regulation protein
LF82_0676	CU651637.1	683467	683997	-	531	5940	5707	1087	1153	160	91	430	696	223	298	9.69	9.9	7.87	8.03	7.56	7.27	8.99	9.18	7.65	7.82	0.317	0.0449	~	fldA	Flavodoxin-1
LF82_2603	CU651637.1	684137	684499	-	363	136	88	26	36	11	11	10	10	30	27	5.02	4.73	3.7	4.06	4.55	4.97	4.47	4.09	5.44	5.1	0.62	0.0641	~	ybfE	Uncharacterized protein ybfE
LF82_2604	CU651637.1	684570	685334	-	765	1361	1192	257	311	92	54	78	108	86	84	7.08	7.16	5.42	5.73	6.29	6.05	6.1	6.06	5.84	5.59	-0.509	0.0168	~	ybfF	esterase ybfF
LF82_2114	CU651637.1	685519	686064	+	546	2944	2577	1000	1132	119	91	317	582	249	319	8.64	8.72	7.72	7.96	7.11	7.23	8.52	8.88	7.76	7.88	0.677	0.000912	u	seqA	Protein seqA
LF82_1632	CU651637.1	686090	687730	+	1641	1345	1219	499	346	212	225	31	35	84	94	6.02	6.15	5.29	4.9	6.39	6.96	4.07	3.84	4.85	4.78	-2.09	9.05e-14	D	pgm	Phosphoglucomutase
LF82_1688	CU651637.1	687787	689106	-	1320	238	184	235	202	45	34	28	27	36	47	4.19	4.12	4.64	4.53	4.69	4.77	4.18	3.8	4.15	4.25	-0.683	0.0101	~	potE	Putrescine-ornithine antiporter
LF82_2162	CU651637.1	689103	691301	-	2199	136	133	263	288	15	9	23	23	26	49	3.25	3.37	4.2	4.35	3.19	3.1	3.52	3.26	3.39	3.78	0.887	0.0148	~	speF	Ornithine decarboxylase, inducible
LF82_1149	CU651637.1	691990	692667	-	678	10	9	10	8	10	11	3	1	6	6	2.6	2.63	2.73	2.68	3.81	4.26	2.95	2.5	3.19	3.08	-1.58	0.00779	D	kdpE	KDP operon transcriptional regulatory protein kdpE
LF82_1148	CU651637.1	692664	695348	-	2685	76	43	94	79	55	44	5	7	29	42	2.82	2.68	3.16	3.08	4.13	4.27	2.62	2.62	3.33	3.48	-1.24	0.00012	D	kdpD	Sensor protein kdpD
LF82_1147	CU651637.1	695341	695913	-	573	11	10	14	5	1	3	1	5	5	7	2.68	2.71	2.95	2.59	2.6	3.26	2.61	3.14	3.18	3.29	0.789	0.132	~	kdpC	Potassium-transporting ATPase C chain
LF82_1146	CU651637.1	695922	697970	-	2049	22	24	28	21	1	5	1	5	28	35	2.53	2.59	2.71	2.63	2.41	2.83	2.41	2.6	3.51	3.55	2.61	0.000143	U	kdpB	Potassium-transporting ATPase B chain
LF82_1145	CU651637.1	697993	699666	-	1674	64	55	29	15	2	5	15	18	50	71	2.96	2.98	2.8	2.6	2.52	2.93	3.4	3.28	4.24	4.44	3.34	1.08e-07	U	kdpA	Potassium-transporting ATPase A chain
LF82_2602	CU651637.1	700068	700274	+	207	6340	7544	8529	6273	244	124	2500	3633	1385	1728	11.14	11.66	12.18	11.81	9.5	9.04	12.88	12.91	11.61	11.68	2.36	1.08e-20	U	ybfA	Uncharacterized protein ybfA
LF82_2607	CU651637.1	700375	700884	+	510	395	310	232	316	108	69	39	64	38	27	5.95	5.88	5.81	6.29	7.07	6.94	5.72	5.91	5.31	4.69	-2.17	1.59e-11	D	ybgA	Uncharacterized protein ybgA
LF82_1665	CU651637.1	700881	702299	+	1419	240	233	400	343	116	79	28	33	48	59	4.12	4.29	5.19	5.07	5.78	5.74	4.11	3.93	4.37	4.42	-1.61	1.3e-10	D	phr	Deoxyribodipyrimidine photo-lyase
LF82_2611	CU651637.1	702341	703822	-	1482	75	66	63	57	11	9	13	25	13	18	3.12	3.16	3.29	3.25	3.25	3.36	3.39	3.63	3.18	3.29	-0.123	0.215	~	ybgH	Inner membrane transporter ybgH
LF82_2612	CU651637.1	704093	704836	+	744	1520	1295	592	542	200	166	191	270	197	234	7.27	7.31	6.56	6.51	7.4	7.64	7.36	7.36	7	7.01	-0.525	0.00119	~	ybgI	UPF0135 protein ybgI
LF82_2613	CU651637.1	704859	705515	+	657	159	124	127	100	98	73	32	35	52	52	4.51	4.44	4.74	4.52	6.58	6.67	5.14	4.83	5.39	5.18	-1.46	3.04e-08	D	ybgJ	Uncharacterized protein ybgJ
LF82_2614	CU651637.1	705509	706441	+	933	214	195	261	202	174	118	27	22	42	58	4.45	4.56	5.19	4.93	6.89	6.84	4.52	3.94	4.7	4.88	-2.3	1.02e-17	D	ybgK	Uncharacterized protein ybgK
LF82_2615	CU651637.1	706431	707165	+	735	147	131	193	176	40	31	22	33	31	36	4.3	4.38	5.11	5.06	5.25	5.38	4.56	4.63	4.62	4.6	-0.836	0.00342	d	ybgl	UPF0271 protein ybgl
LF82_1475	CU651637.1	707201	707992	+	792	200	194	126	140	17	12	20	18	22	41	4.55	4.74	4.51	4.69	4.18	4.18	4.37	3.9	4.16	4.67	0.358	0.12	~	nei	endonuclease VIII
LF82_0007	CU651637.1	707989	709050	-	1062	109	54	36	41	5	7	3	9	10	16	3.65	3.25	3.14	3.26	2.98	3.42	2.76	3.12	3.23	3.45	0.333	0.17	~	abrB	Protein abrB
LF82_082	CU651637.1	709319	709561	-	243	17	14	123	113	21	20	7	13	28	33	3.34	3.34	5.95	5.9	5.85	6.26	4.52	4.83	5.87	5.87	-0.189	0.175	~	NA	hypothetical protein ybgO
LF82_0875	CU651637.1	709709	710992	-	1284	4521	4862	5987	5541	3398	2933	3489	4217	2478	3115	8.04	8.41	9.04	9.01	10.66	10.96	10.73	10.5	9.82	9.91	-0.956	5.84e-07	d	gltA	Citrate synthase
LF82_2099	CU651637.1	711701	712090	+	390	804	726	1098	1034	327	291	115	116	147	157	7.29	7.41	8.33	8.31	9.01	9.35	7.56	7.08	7.5	7.35	-1.79	3.98e-16	D	sdhC	Succinate dehydrogenase cytochrome b556 subunit
LF82_2100	CU651637.1	712084	712431	+	348	118	111	527	472	232	160	20	27	38	41	4.9	5.06	7.45	7.37	8.68	8.66	5.35	5.29	5.8	5.68	-3.06	1.14e-35	D	sdhD	Succinate dehydrogenase hydrophobic membrane anchor
LF82_2097	CU651637.1	712431	714197	+	1767	238	249	2740	1972	1283	776	34	60	116	123	3.89	4.13	7.48	7.1	8.8	8.59	4.08	4.31	5.15	5.02	-3.83	8.07e-59	D	sdhA	Succinate dehydrogenase flavoprotein subunit
LF82_2098	CU651637.1	714213	714929	+	717	330	266	1577	1224	580	358	15	35	64	75	5.28	5.24	7.98	7.69	8.96	8.78	4.17	4.72	5.54	5.53	-3.49	6.89e-52	D	sdhB	Succinate dehydrogenase iron-sulfur subunit
LF82_2195	CU651637.1	715480	718281	+	2802	1898	1920	6090	5707	1893	2100	285	445	309	386	5.77	6.04	7.96	7.94	8.7	9.36	6.09	6.22	5.82	5.89	-3.33	6.52e-43	D	sucA	2-oxoglutarate dehydrogenase E1 component
LF82_2196	CU651637.1	718296	719513	+	1218	719	644	2429	1644	1268	1477	29	58	64	69	5.59	5.7	7.84	7.36	9.32	10.05	4.31	4.69	4.88	4.77	-5.17	5.61e-61	D	sucB	Dihydrolipoyllysine-residue succinyltransferase component
LF82_2197	CU651637.1	719775	720941	+	1167	767	660	2223	1517	1033	1183	33	55	57	66	5.73	5.78	7.77	7.31	9.09	9.79	4.5	4.68	4.79	4.77	-4.98	1.18e-60	D	sucC	Succinyl-CoA synthetase beta chain
LF82_2198	CU651637.1	720941	721810	+	870	768	626	2398	1692	946	991	34	50	59	66	6.12	6.1	8.3	7.87	9.38	9.96	4.87	4.92	5.19	5.12	-4.75	2.83e-65	D	sucD	Succinyl-CoA ligase [adP-forming] subunit alpha
LF82_083	CU651637.1	722050	723165	+	1116	105	127	150	158	7	4	64	99	58	78	3.57	3.91	4.33	4.44	3.14	3.02	5.35	5.46	4.87	5.02	2.88	1.61e-08	U	NA	hypothetical protein (EC 241-)
LF82_084	CU651637.1	723047	723391	+	345	2	1	11	13	1	1	0	1	0	2	2.44	2.39	3.1	3.24	2.76	2.91	2.32	2.65	2.32	2.86	-0.785	0.179	~	NA	hypothetical protein
LF82_0400	CU651637.1	724494	726062	+	1569	17015	17026	14089	13755	844	413	1456	2838	687	993	9.64	9.92	9.98	10.02	8.38	7.87	9.18	9.64	7.71	7.99	-0.299	0.0757	~	cydA	Cytochrome d ubiquinol oxidase subunit 1
LF82_0401	CU651637.1	726078	727217	+	1140	4107	3444	4057	3769	659	334	36	59	77	112	8.07	8.09	8.66	8.63	8.48	8.02	4.62	4.79	5.19	5.45	-3.11	1.66e-42	D	cydB	Cytochrome d ubiquinol oxidase subunit 2
LF82_2617	CU651637.1	727232	727345	+	114	822	521	768	876	153	92	16	51	19	38	9.06	8.68	9.57	9.83	9.68	9.46	6.53	7.65	6.37	7.09	-2.85	3.87e-15	D	ybgT	Uncharacterized protein ybgT
LF82_2609	CU651637.1	727345	727638	+	294	851	758	324	308	36	34	10	25	20	24	7.76	7.87	7.01	7.01	6.31	6.72	4.71	5.4	5.2	5.21	-1.43	1.73e-05	D	ybgE	Uncharacterized protein ybgE
LF82_2608	CU651637.1	727788	728192	+	405	2445	2036	918	1195	83	40	222	340	162	256	8.81	8.81	8.02	8.46	7.02	6.5	8.43	8.54	7.58	7.99	1.03	0.000108	U	ybgC	acyl-CoA thioester hydrolase ybgC
LF82_2279	CU651637.1	728189	728881	+	693	1299	1108	360	379	72	43	43	69	110	137	7.15	7.2	5.98	6.12	6.09	5.88	5.45	5.6	6.3	6.37	0.361	0.0416	~	tolQ	Protein tolQ
LF82_2280	CU651637.1	728885	729313	+	429	742	791	605	515	35	25	45	61	92	120	7.04	7.39	7.35	7.2	5.77	5.8	6.13	6.07	6.71	6.85	1.07	0.000133	U	tolR	Protein tolR
LF82_2276	CU651637.1	729378	730643	+	1266	1553	1465	1168	1025	130	81	131	170	303	358	6.57	6.75	6.76	6.65	6.08	5.92	6.12	6	6.86	6.86	0.908	1.38e-06	u	tolA	Protein tolA
LF82_2277	CU651637.1	730776	732068	+	1293	14622	12032	4016	3803	540	372	558	791	632	782	9.7	9.7	8.47	8.46	8.02	7.99	8.09	8.09	7.86	7.92	-0.116	0.111	~	tolB	Protein tolB
LF82_1591	CU651637.1	732103	732624	+	522	22216	20699	4429	4264	587	278	655	874	503	588	11.61	11.78	9.9	9.92	9.43	8.87	9.62	9.53	8.83	8.81	-0.37	0.0275	~	pal	Peptidoglycan-associated lipoprotein
LF82_2610	CU651637.1	732634	733425	+	792	7265	6907	1899	1764	186	84	258	389	412	468	9.4	9.6	8.1	8.07	7.21	6.6	7.7	7.78	7.95	7.89	0.996	2.96e-06	u	ybgF	Uncharacterized protein ybgF
LF82_t1244	CU651637.1	733590	733665	+	76	3444	1125	1397	1276	68	37	176	347	1394	1759	11.7	10.36	11.01	10.96	9.1	8.74	10.5	10.97	13.06	13.15	4.18	3.31e-25	U	lysT	tRNA-Lys
LF82_t2408	CU651637.1	733701	733776	+	76	151	64	19	28	6	1	9	17	20	28	7.23	6.31	5.05	5.6	5.73	4.04	6.3	6.69	6.99	7.23	2.05	0.0021	U	valT	tRNA-Val
LF82_t1247	CU651637.1	733779	733854	+	76	1065	652	324	320	30	16	76	132	489	718	10.01	9.58	8.92	8.97	7.94	7.55	9.29	9.58	11.55	11.86	3.97	1.14e-36	U	lysW	tRNA-Lys
LF82_t2414	CU651637.1	733906	733981	+	76	929	502	297	327	47	20	72	67	149	187	9.82	9.2	8.79	9	8.58	7.87	9.21	8.61	9.84	9.93	1.61	2.37e-06	U	valZ	tRNA-Val
LF82_t1248	CU651637.1	733985	734060	+	76	24	13	6	7	2	0	3	9	28	28	4.81	4.33	3.79	3.99	4.39	2.32	4.88	5.83	7.46	7.23	4.08	0.000149	U	lysY	tRNA-Lys
LF82_t1249	CU651637.1	734109	734184	+	76	460	254	76	92	5	2	60	96	619	853	8.81	8.23	6.87	7.21	5.49	4.8	8.95	9.13	11.89	12.11	6.97	1.74e-30	U	lysZ	tRNA-Lys
LF82_t1241	CU651637.1	734218	734293	+	76	65	26	5	8	1	1	8	16	113	139	6.08	5.14	3.63	4.12	3.7	4.04	6.14	6.6	9.45	9.5	6.23	7.61e-09	U	lysQ	tRNA-Lys
LF82_1432	CU651637.1	734571	735614	+	1044	362	300	151	155	28	23	41	71	178	200	4.93	4.93	4.41	4.49	4.42	4.59	4.88	5.12	6.4	6.33	2.14	9.18e-15	U	nadA	Quinolinate synthetase A
LF82_1681	CU651637.1	735652	736371	+	720	2004	1889	938	913	128	64	202	313	229	347	7.71	7.89	7.24	7.27	6.82	6.36	7.49	7.61	7.26	7.6	0.851	0.00012	u	pnuC	Protein pnuC
LF82_3722	CU651637.1	736368	737309	-	942	128	99	182	129	100	51	15	23	27	30	3.9	3.84	4.74	4.4	6.12	5.7	3.9	3.97	4.2	4.13	-2.13	7.93e-11	D	zitB	Zinc transporter zitB
LF82_2616	CU651637.1	737423	737803	-	381	1268	1382	753	774	6438	2417	586	832	346	371	7.96	8.35	7.83	7.94	13.33	12.43	9.91	9.91	8.74	8.6	-4.29	7.99e-49	D	ybgS	Uncharacterized protein ybgS
LF82_0146	CU651637.1	738119	739171	+	1053	7540	7210	1728	1777	287	109	448	664	292	399	9.05	9.26	7.56	7.67	7.42	6.57	8.07	8.14	7.07	7.27	0.109	0.19	~	aroG	Phospho-2-dehydro-3-deoxyheptonate aldolase
LF82_0916	CU651637.1	739337	740089	-	753	89807	93288	4132	3225	2968	1285	9404	13367	2897	3730	13.09	13.42	9.28	9	11.23	10.54	12.92	12.93	10.81	10.93	-0.0552	0.221	~	gpmA	2,3-bisphosphoglycerate-dependent phosphoglycerate
LF82_0795	CU651637.1	740292	741332	-	1041	623	581	450	307	196	112	53	79	103	141	5.61	5.77	5.74	5.32	6.9	6.62	5.2	5.26	5.67	5.87	-1.07	1.15e-05	D	galM	aldose 1-epimerase
LF82_0794	CU651637.1	741326	742474	-	1149	475	295	367	399	80	53	50	96	54	59	5.14	4.79	5.35	5.52	5.57	5.49	5	5.38	4.75	4.66	-0.976	0.000367	d	galK	Galactokinase
LF82_0799	CU651637.1	742478	743524	-	1047	52	44	68	68	29	17	3	5	7	5	3.11	3.12	3.62	3.66	4.45	4.26	2.76	2.83	3.02	2.78	-2.67	6.05e-07	D	galT	Galactose-1-phosphate uridylyltransferase
LF82_0792	CU651637.1	743534	744550	-	1017	342	283	940	754	52	45	101	141	60	68	4.89	4.89	6.76	6.53	5.18	5.44	6.06	6.04	5.02	4.97	-0.357	0.059	~	galE	UDP-glucose 4-epimerase
LF82_1376	CU651637.1	744811	746283	-	1473	401	372	233	215	51	36	43	50	61	75	4.64	4.77	4.51	4.47	4.71	4.71	4.53	4.31	4.6	4.65	-0.105	0.192	~	modF	molybdenum transport ATP-binding protein modF
LF82_1375	CU651637.1	746351	747139	-	789	226	152	57	73	35	19	12	13	31	26	4.7	4.46	3.71	3.99	5	4.7	3.85	3.61	4.54	4.17	-0.645	0.0344	~	modE	Transcriptional regulator modE
LF82_2636	CU651637.1	747268	747417	+	150	17059	6162	6980	8549	875	167	1884	2479	575	677	13.03	11.83	12.35	12.72	11.8	9.93	12.93	12.82	10.81	10.8	-0.347	0.145	~	ybhT	Uncharacterized protein ybhT
LF82_1372	CU651637.1	747580	748353	+	774	852	756	611	615	936	326	29	39	72	96	6.42	6.52	6.55	6.63	9.53	8.54	4.82	4.76	5.59	5.75	-3.58	8.98e-29	D	modA	Molybdate-binding periplasmic protein
LF82_1373	CU651637.1	748353	749042	+	690	64	61	129	161	88	25	7	20	28	44	3.56	3.68	4.7	5.02	6.37	5.19	3.5	4.15	4.58	4.91	-1.33	0.00113	D	modB	Molybdenum transport system permease protein modB
LF82_1374	CU651637.1	749045	750103	+	1059	260	234	303	269	84	33	20	36	49	51	4.52	4.62	5.21	5.13	5.74	5	4.07	4.31	4.73	4.58	-0.929	0.00136	d	modC	Molybdenum import ATP-binding protein modC
LF82_2618	CU651637.1	750104	750922	-	819	127	83	32	44	13	13	7	20	13	25	4.03	3.8	3.23	3.5	3.87	4.23	3.37	3.97	3.63	4.09	-0.233	0.18	~	ybhA	Phosphatase ybhA
LF82_1631	CU651637.1	751077	752072	+	996	538	536	164	128	260	193	45	64	45	62	5.48	5.72	4.55	4.33	7.36	7.44	5.05	5.05	4.7	4.88	-2.84	2.61e-31	D	pgl	6-phosphogluconolactonase
LF82_2621	CU651637.1	752113	753129	-	1017	24	17	23	25	5	3	6	8	25	15	2.75	2.7	2.91	2.98	3	2.92	3.12	3.08	4.04	3.43	1.6	0.00754	U	ybhD	Uncharacterized HTH-type transcriptional regulator
LF82_2624	CU651637.1	753250	754302	+	1053	2	3	2	7	0	0	4	9	10	20	2.36	2.39	2.38	2.53	2.32	2.32	2.88	3.13	3.24	3.64	5.56	0.000229	U	ybhH	Uncharacterized protein ybhH
LF82_2625	CU651637.1	754378	755811	+	1434	12	6	15	10	0	0	4	2	5	14	2.49	2.43	2.63	2.54	2.32	2.32	2.75	2.49	2.73	3.14	4.89	0.00112	U	ybhI	Inner membrane protein ybhI
LF82_2626	CU651637.1	755994	758255	+	2262	94	92	79	81	6	7	22	31	43	70	3.01	3.1	3.16	3.21	2.73	2.94	3.47	3.46	3.79	4.1	2.35	1.09e-06	U	ybhJ	Uncharacterized protein ybhJ
LF82_2620	CU651637.1	758395	759678	-	1284	582	515	266	210	81	43	34	37	46	64	5.26	5.34	4.82	4.6	5.44	5.09	4.42	4.14	4.44	4.62	-0.907	0.000619	d	ybhC	acyl-CoA thioester hydrolase ybgC
LF82_2619	CU651637.1	759830	760306	-	477	109	89	86	73	16	22	36	37	17	13	4.44	4.43	4.66	4.53	4.67	5.49	5.7	5.29	4.43	3.97	-1.11	0.00561	D	ybhB	UPF0098 protein ybhB
LF82_085	CU651637.1	760415	761545	+	1131	3355	2179	719	979	193	113	176	287	172	186	7.8	7.46	6.25	6.74	6.77	6.52	6.67	6.86	6.24	6.12	-0.499	0.0208	~	GipA	Peyer's patch-specific virulence factor GipA
LF82_0233	CU651637.1	761656	762945	-	1290	38	29	14	16	9	3	1	5	7	5	2.84	2.81	2.64	2.69	3.21	2.81	2.45	2.74	2.91	2.71	-0.71	0.104	~	bioA	adenosylmethionine-8-amino-7-oxononanoate
LF82_0234	CU651637.1	763032	764072	+	1041	14	13	19	9	7	3	5	3	9	7	2.58	2.61	2.82	2.59	3.19	2.91	3	2.65	3.17	2.93	-0.0388	0.248	~	bioB	biotin synthase
LF82_0237	CU651637.1	764069	765223	+	1155	2	2	13	6	3	2	0	1	2	5	2.36	2.37	2.65	2.49	2.72	2.7	2.32	2.43	2.54	2.74	-0.278	0.215	~	bioF	8-amino-7-oxononanoate synthase
LF82_0235	CU651637.1	765210	765965	+	756	4	3	3	3	0	1	0	1	3	2	2.43	2.42	2.45	2.45	2.32	2.62	2.32	2.48	2.78	2.59	1.56	0.115	~	bioC	biotin synthesis protein bioC
LF82_0236	CU651637.1	765958	766635	+	678	15	7	13	20	3	1	6	0	5	7	2.73	2.56	2.84	3.08	2.94	2.65	3.39	2.32	3.08	3.18	0.856	0.129	~	bioD	Dethiobiotin synthetase
LF82_086	CU651637.1	766802	766939	-	138	247	257	100	140	20	3	175	210	120	135	7.09	7.41	6.43	6.96	6.54	4.58	9.63	9.39	8.68	8.61	2.77	5.46e-11	U	NA	hypothetical protein ybhU
LF82_2396	CU651637.1	767214	769235	+	2022	1279	1148	685	632	313	216	79	108	350	412	5.68	5.79	5.43	5.39	6.63	6.61	4.87	4.83	6.42	6.41	-0.22	0.0556	~	uvrB	UvrABC system protein B
LF82_2627	CU651637.1	769273	770181	-	909	648	577	180	168	38	31	90	100	102	109	5.84	5.94	4.77	4.75	4.93	5.11	6.06	5.73	5.84	5.71	0.862	0.000688	u	ybhK	UPF0052 protein ybhK
LF82_1365	CU651637.1	770578	771567	+	990	4419	2807	1440	1604	332	142	145	310	118	139	8.38	8	7.39	7.62	7.71	7.02	6.59	7.15	5.92	5.91	-1.58	1.54e-07	D	moaA	Molybdenum cofactor biosynthesis protein A
LF82_1366	CU651637.1	771589	772101	+	513	276	233	148	134	52	65	15	16	16	16	5.47	5.5	5.22	5.16	6.06	6.85	4.53	4.22	4.29	4.11	-2.66	7.41e-12	D	moaB	Molybdenum cofactor biosynthesis protein B
LF82_1367	CU651637.1	772104	772589	+	486	74	67	75	44	32	32	5	8	9	12	4.01	4.11	4.48	3.97	5.5	5.96	3.51	3.61	3.77	3.88	-2.38	3.92e-07	D	moac	Molybdenum cofactor biosynthesis protein C
LF82_1368	CU651637.1	772582	772827	+	246	39	27	42	26	9	7	6	2	7	3	4.05	3.88	4.59	4.13	4.77	4.89	4.33	3.1	4.19	3.29	-1.41	0.0203	~	moad	Molybdopterin-converting factor subunit 1
LF82_1369	CU651637.1	772829	773281	+	453	51	28	43	31	17	13	2	1	10	8	3.73	3.39	3.97	3.71	4.8	4.9	2.95	2.58	3.93	3.58	-1.48	0.00353	D	moae	Molybdopterin-converting factor subunit 2
LF82_2628	CU651637.1	773418	774122	+	705	1056	1008	683	655	732	166	144	215	129	163	6.84	7.04	6.83	6.84	9.32	7.71	7.04	7.12	6.49	6.58	-2.25	3.16e-08	D	ybhL	Inner membrane protein ybhL
LF82_2629	CU651637.1	774327	775040	+	714	145	133	336	302	6	2	98	140	61	101	4.31	4.43	5.85	5.78	3.34	2.89	6.5	6.51	5.48	5.92	3.59	1.91e-10	U	ybhM	Uncharacterized protein ybhM
LF82_2630	CU651637.1	775076	776032	-	957	27	36	71	67	28	16	7	15	14	14	2.82	3.06	3.74	3.73	4.51	4.29	3.26	3.57	3.56	3.43	-1.38	0.00119	D	ybhN	Inner membrane protein ybhN
LF82_2631	CU651637.1	776032	777273	-	1242	28	26	40	45	83	32	7	7	2	5	2.73	2.78	3.11	3.21	5.51	4.78	3.09	2.9	2.52	2.72	-4.74	3.7e-13	D	ybhO	cardiolipin synthetase ybhO
LF82_2632	CU651637.1	777270	778031	-	762	67	47	43	33	65	27	4	9	9	10	3.52	3.39	3.5	3.34	5.83	5.16	3.05	3.35	3.39	3.35	-2.98	2.6e-10	D	ybhP	Uncharacterized protein ybhP
LF82_2633	CU651637.1	778164	778574	+	411	897	560	871	837	284	226	135	215	149	147	7.37	6.97	7.92	7.94	8.73	8.92	7.71	7.87	7.44	7.19	-1.54	3.13e-12	D	ybhQ	Inner membrane protein ybhQ
LF82_2634	CU651637.1	778536	779642	-	1107	194	174	197	185	38	36	9	25	21	25	4.16	4.24	4.64	4.63	4.7	5.06	3.33	3.9	3.79	3.8	-1.45	2.4e-05	D	ybhR	Inner membrane transport permease ybhR
LF82_2635	CU651637.1	779653	780786	-	1134	80	59	92	92	38	43	2	2	13	10	3.35	3.26	3.82	3.87	4.67	5.25	2.61	2.53	3.37	3.08	-2.59	3.12e-09	D	ybhS	Inner membrane transport permease ybhS
LF82_2622	CU651637.1	780779	782515	-	1737	92	80	124	111	127	87	4	6	16	14	3.15	3.18	3.7	3.65	5.63	5.6	2.69	2.7	3.22	3.03	-3.58	3.91e-25	D	ybhF	Uncharacterized ABC transporter ATP-binding protein ybhF
LF82_2623	CU651637.1	782508	783506	-	999	90	98	160	112	177	80	4	6	11	16	3.54	3.77	4.52	4.19	6.82	6.22	2.9	2.93	3.34	3.5	-3.96	1.03e-21	D	ybhG	UPF0194 membrane protein ybhG
LF82_2639	CU651637.1	783506	784177	-	672	103	73	52	43	89	53	9	14	14	21	4.02	3.87	3.77	3.65	6.42	6.2	3.74	3.82	3.88	4.11	-2.76	7.66e-15	D	ybiH	Uncharacterized HTH-type transcriptional regulator
LF82_1872	CU651637.1	784406	785767	+	1362	629	418	149	125	31	17	18	25	49	44	5.28	5.01	4.11	3.98	4.24	3.99	3.72	3.71	4.44	4.15	0.226	0.149	~	rhlE	ATP-dependent RNA helicase rhlE
LF82_0489	CU651637.1	786304	788454	+	2151	155	134	108	105	48	16	11	9	29	25	3.36	3.39	3.41	3.43	4.22	3.52	3.03	2.77	3.5	3.26	-0.936	0.00786	d	dinG	ATP-dependent helicase dinG
LF82_2637	CU651637.1	788482	789444	+	963	529	414	328	285	262	143	41	64	66	60	5.5	5.43	5.43	5.32	7.42	7.07	4.98	5.09	5.21	4.88	-2.4	3.51e-23	D	ybiB	Uncharacterized protein ybiB
LF82_2638	CU651637.1	789585	790670	+	1086	324	237	539	442	184	85	163	241	157	166	4.75	4.6	5.92	5.73	6.76	6.19	6.62	6.68	6.18	6.03	-0.442	0.0253	~	ybiC	Uncharacterized oxidoreductase ybiC
LF82_2641	CU651637.1	790899	791159	-	261	378	362	151	131	94	35	32	36	76	83	6.8	7	6.13	6.01	7.81	6.92	6.34	6.03	7.13	7.02	-0.394	0.068	~	ybiJ	UPF0379 protein ybiJ
LF82_2640	CU651637.1	791424	791690	-	267	147	128	309	371	78	41	35	58	53	53	5.5	5.57	7.08	7.4	7.52	7.11	6.43	6.65	6.61	6.38	-0.89	0.00106	d	ybiI	Uncharacterized protein ybiI
LF82_2651	CU651637.1	791764	792441	-	678	62	71	7	15	1	3	3	2	3	7	3.55	3.84	2.62	2.93	2.56	3.14	2.95	2.65	2.82	3.18	0.525	0.17	~	ybiX	PKHD-type hydroxylase ybiX
LF82_0668	CU651637.1	792657	794939	-	2283	477	407	28	19	14	10	34	45	36	40	4.34	4.38	2.67	2.58	3.13	3.14	3.83	3.77	3.63	3.57	0.916	0.00909	u	fiu	Catecholate siderophore receptor fiu
LF82_2642	CU651637.1	795204	795464	-	261	126	107	285	376	240	29	19	29	52	49	5.34	5.37	6.99	7.45	9.14	6.67	5.65	5.75	6.61	6.3	-1.99	0.000291	D	ybiM	UPF0379 protein ybiM
LF82_2643	CU651637.1	795740	796666	+	927	65	59	29	24	7	17	14	12	43	53	3.34	3.41	3.09	3.01	3.26	4.39	3.85	3.42	4.73	4.78	1.19	0.00469	U	ybiN	UPF0049 protein ybiN
LF82_2644	CU651637.1	796663	798888	-	2226	51	43	68	64	104	79	8	15	18	14	2.74	2.75	3.08	3.07	5.06	5.16	2.85	2.99	3.13	2.9	-3.26	1.2e-20	D	ybiO	Uncharacterized mscS family protein ybiO
LF82_0855	CU651637.1	799006	799728	-	723	221	168	120	122	62	45	12	35	48	56	4.78	4.68	4.56	4.64	5.84	5.88	3.94	4.71	5.17	5.15	-0.791	0.00317	d	glnQ	glutamine transport ATP-binding protein glnQ
LF82_0854	CU651637.1	799725	800384	-	660	67	62	71	78	39	33	6	8	18	14	3.64	3.74	4.09	4.24	5.36	5.6	3.41	3.37	4.15	3.74	-1.92	8.23e-07	D	glnP	glutamine transport system permease protein glnP
LF82_0851	CU651637.1	800523	801269	-	747	2984	2702	1080	1092	710	410	603	885	395	469	8.22	8.35	7.39	7.47	9.19	8.91	8.99	9.03	7.97	7.98	-1.1	8.44e-12	D	glnH	glutamine-binding periplasmic protein
LF82_087	CU651637.1	801315	801608	-	294	109	79	188	185	65	59	96	124	85	73	5.01	4.85	6.26	6.31	7.13	7.49	7.7	7.57	7.12	6.68	-0.404	0.0463	~	NA	hypothetical protein
LF82_0520	CU651637.1	801673	802269	-	597	13452	15144	35373	42790	12168	3048	5005	6812	3458	4064	10.69	11.14	12.7	13.05	13.6	12.12	12.35	12.29	11.4	11.39	-1.65	1.7e-05	D	dps	DNA protection during starvation protein
LF82_1874	CU651637.1	802475	803362	-	888	80	74	100	105	7	2	13	22	16	24	3.54	3.63	4.14	4.24	3.29	2.8	3.82	3.99	3.74	3.97	1.41	0.00775	U	rhtA	Uncharacterized inner membrane transporter ybiF
LF82_1567	CU651637.1	803715	804230	+	516	32309	33846	2826	3025	2993	1346	6179	8157	4234	5052	12.17	12.51	9.28	9.45	11.79	11.15	12.86	12.76	11.9	11.91	0.403	0.0324	~	ompX	Outer membrane protein X
LF82_2645	CU651637.1	804279	805862	-	1584	123	89	111	103	10	3	100	157	191	200	3.42	3.32	3.69	3.66	3.14	2.73	5.47	5.6	5.93	5.77	4.18	2.37e-20	U	ybiP	UPF0141 inner membrane protein ybiP
LF82_s2060	CU651637.1	806217	806305	-	89	10389	8255	7064	5720	2550	595	3928	5090	1502	1487	13.06	13	13.12	12.89	14.09	12.51	14.74	14.61	12.94	12.68	-0.69	0.0312	~	rybA	Novel sRNA, function unknown
LF82_1364	CU651637.1	806448	806915	+	468	1028	821	486	516	81	64	82	164	153	139	7.37	7.33	6.93	7.08	6.79	6.95	6.83	7.31	7.3	6.93	0.265	0.0941	~	mntR	Transcriptional regulator mntR
LF82_2646	CU651637.1	806912	808030	+	1119	193	154	179	199	29	35	13	26	45	49	4.14	4.1	4.52	4.7	4.38	5.01	3.61	3.92	4.57	4.47	-0.222	0.147	~	ybiR	Inner membrane protein ybiR
LF82_2647	CU651637.1	808088	809008	-	921	1933	1518	616	560	434	183	143	215	215	259	7.31	7.24	6.32	6.26	8.19	7.47	6.67	6.75	6.83	6.85	-1.08	6.43e-06	D	ybiS	Uncharacterized protein ybiS
LF82_2648	CU651637.1	809227	810819	+	1593	799	704	184	147	70	51	46	51	128	148	5.38	5.46	4.17	3.99	4.99	5.04	4.52	4.25	5.41	5.38	0.441	0.024	~	ybiT	Uncharacterized ABC transporter ATP-binding protein ybiT
LF82_2649	CU651637.1	811019	811834	-	816	1725	1673	217	205	35	18	161	233	184	269	7.32	7.54	5.12	5.12	4.96	4.59	7	7.02	6.78	7.07	2.35	5.02e-17	U	ybiV	Sugar phosphatase supH
LF82_2650	CU651637.1	811980	814412	-	2433	164	156	94	98	3	4	10	39	9	23	3.31	3.42	3.22	3.29	2.52	2.68	2.92	3.59	2.75	3.12	1.41	0.0196	~	ybiW	formate acetyltransferase 3
LF82_2652	CU651637.1	814418	815317	-	900	2	0	16	14	1	0	1	1	4	1	2.37	2.32	2.81	2.77	2.51	2.32	2.51	2.46	2.82	2.44	1.61	0.109	~	ybiY	pyruvate formate-lyase 3-activating enzyme
LF82_0752	CU651637.1	815448	816110	+	663	131	99	121	124	11	9	13	49	10	24	4.28	4.19	4.67	4.76	3.92	4.07	4.1	5.22	3.59	4.27	-0.0102	0.253	~	fsaA	Fructose-6-phosphate aldolase 1
LF82_1378	CU651637.1	816186	816935	-	750	198	218	72	90	43	12	16	29	30	39	4.61	4.94	3.98	4.26	5.32	4.24	4.19	4.46	4.56	4.67	-0.366	0.117	~	moeB	Molybdopterin biosynthesis protein moeB
LF82_1377	CU651637.1	816935	818170	-	1236	107	93	24	23	63	26	17	16	30	24	3.5	3.54	2.84	2.85	5.17	4.54	3.76	3.42	4.03	3.66	-1.42	0.00011	D	moeA	Molybdopterin biosynthesis protein moeA
LF82_1081	CU651637.1	818374	819339	+	966	205	162	115	78	62	58	43	64	53	57	4.36	4.31	4.2	3.86	5.46	5.84	5.03	5.09	4.93	4.82	-0.891	0.00109	d	iaaA	L-asparaginase
LF82_0932	CU651637.1	819326	821197	+	1872	150	133	138	109	52	22	26	27	44	37	3.44	3.5	3.73	3.57	4.45	3.93	3.77	3.5	3.99	3.68	-0.574	0.0366	~	gsiA	glutathione import ATP-binding protein gsiA
LF82_0933	CU651637.1	821217	822755	+	1539	219	161	183	101	82	39	11	24	25	44	3.95	3.83	4.2	3.67	5.23	4.76	3.24	3.56	3.65	4.02	-1.54	4.84e-05	D	gsiB	glutathione-binding protein gsiB
LF82_0934	CU651637.1	822773	823693	+	921	37	38	42	43	12	12	1	2	8	8	2.99	3.11	3.34	3.39	3.69	4.03	2.5	2.57	3.18	3.07	-1.35	0.0077	D	gsiC	glutathione transport system permease protein gsiC
LF82_0935	CU651637.1	823696	824607	+	912	39	33	41	34	7	3	4	5	5	3	3.02	3.04	3.33	3.23	3.27	2.97	2.95	2.89	2.92	2.65	-1.05	0.0613	~	gsiD	glutathione transport system permease protein gsiD
LF82_3528	CU651637.1	824784	827141	+	2358	247	275	268	247	10	1	66	94	127	184	3.66	3.94	4.15	4.12	2.92	2.42	4.49	4.49	4.91	5.16	4.08	5.67e-16	U	yliE	Uncharacterized protein yliE
LF82_3529	CU651637.1	827149	828477	+	1329	225	252	274	264	19	3	143	167	113	153	4.12	4.45	4.81	4.83	3.78	2.8	6.17	5.91	5.48	5.65	2.87	1.72e-12	U	yliF	Uncharacterized membrane protein yliF
LF82_3530	CU651637.1	828524	829849	-	1326	743	626	184	179	32	22	55	72	90	131	5.53	5.55	4.36	4.39	4.3	4.28	4.94	4.85	5.19	5.46	1.28	3.37e-06	U	yliG	UPF0004 protein yliG
LF82_0246	CU651637.1	830062	830445	+	384	2243	2046	82097	88671	10096	1672	1743	3030	1625	2450	8.76	8.9	14.55	14.73	13.97	11.89	11.46	11.76	10.95	11.3	-2.14	6.35e-06	D	bssR	biofilm regulator bssR
LF82_3531	CU651637.1	830556	831671	+	1116	61	41	178	169	98	69	13	21	22	22	3.17	3.04	4.52	4.52	5.87	5.88	3.61	3.73	3.83	3.67	-2.67	3.5e-17	D	yliI	Soluble aldose sugar dehydrogenase yliI
LF82_3532	CU651637.1	831668	832294	-	627	408	335	137	122	69	60	24	33	44	38	5.72	5.71	4.88	4.81	6.17	6.46	4.85	4.81	5.24	4.85	-1.41	4.48e-07	D	yliJ	Uncharacterized GST-like protein yliJ
LF82_0431	CU651637.1	832541	833743	+	1203	568	581	318	300	236	192	223	318	299	325	5.31	5.58	5.12	5.11	6.96	7.17	6.91	6.92	6.92	6.8	-0.214	0.085	~	dacC	Penicillin-binding protein 6
LF82_0468	CU651637.1	833790	834548	-	759	371	300	124	122	40	42	36	50	74	80	5.35	5.32	4.54	4.58	5.21	5.73	5.11	5.08	5.65	5.54	0.143	0.171	~	deoR	Deoxyribose operon repressor
LF82_2656	CU651637.1	834606	835202	-	597	372	261	112	89	78	53	231	390	326	404	5.66	5.45	4.7	4.5	6.4	6.36	7.94	8.19	8.02	8.08	1.73	1.38e-14	U	ybjG	undecaprenyl-diphosphatase ybjG
LF82_0326	CU651637.1	835487	836719	+	1233	189	179	225	198	26	16	38	56	71	100	4.02	4.16	4.67	4.58	4.16	4.02	4.59	4.64	4.99	5.21	1.28	3.22e-05	U	cmr	Multidrug translocase mdfA
LF82_2657	CU651637.1	836760	837044	-	285	64	64	11	21	3	5	4	13	5	12	4.42	4.64	3.22	3.78	3.51	4.34	3.78	4.64	3.72	4.43	0.292	0.194	~	ybjH	Uncharacterized protein ybjH
LF82_2658	CU651637.1	837130	837945	-	816	154	128	66	62	19	18	7	4	11	25	4.23	4.24	3.82	3.8	4.26	4.59	3.37	2.84	3.5	4.09	-0.818	0.0248	~	ybjI	Phosphatase ybjI
LF82_2659	CU651637.1	837945	839153	-	1209	140	90	85	69	31	25	11	10	24	26	3.75	3.54	3.69	3.55	4.37	4.52	3.41	3.11	3.83	3.75	-0.917	0.00656	d	ybjJ	Inner membrane protein ybjJ
LF82_2660	CU651637.1	839237	839773	+	537	107	95	47	50	18	21	10	11	17	29	4.29	4.37	3.89	4	4.67	5.28	4.05	3.81	4.3	4.71	-0.545	0.0647	~	ybjK	Uncharacterized HTH-type transcriptional regulator
LF82_s2061	CU651637.1	839790	839868	-	79	2	7	10	7	2	1	2	3	2	4	2.78	3.68	4.26	3.95	4.35	4	4.37	4.44	4.07	4.64	0.25	0.223	~	rybB	sRNA effector of ompC and ompW mRNA instability; requires Hfq
LF82_2661	CU651637.1	839949	841634	-	1686	903	907	782	889	123	50	184	300	210	287	5.47	5.72	5.83	6.07	5.63	4.94	6.19	6.37	5.98	6.17	0.812	0.00137	u	ybjL	transport protein ybjL
LF82_2662	CU651637.1	841904	842281	+	378	208	198	220	203	6	4	36	52	31	44	5.5	5.68	6.14	6.1	3.87	3.83	6	6.03	5.43	5.67	2.16	2.9e-05	U	ybjM	Inner membrane protein ybjM
LF82_0926	CU651637.1	842311	842568	-	258	395	380	1291	1195	29	7	1237	1369	217	212	6.87	7.08	9.15	9.11	6.2	4.84	11.54	11.19	8.63	8.36	2.87	4.72e-17	U	grxA	glutaredoxin-1
LF82_2653	CU651637.1	842728	843015	+	288	162	177	51	61	10	3	35	39	35	37	5.53	5.89	4.64	4.91	4.71	3.81	6.33	6.01	5.94	5.8	1.74	0.000371	U	ybjC	Uncharacterized protein ybjC
LF82_1482	CU651637.1	842999	843721	+	723	265	277	78	83	40	28	12	13	22	27	4.99	5.28	4.1	4.21	5.27	5.27	3.94	3.69	4.26	4.3	-1.22	0.000321	D	nfsA	Oxygen-insensitive NadPH nitroreductase
LF82_1888	CU651637.1	843782	844684	+	903	263	201	101	113	16	15	20	34	32	27	4.72	4.63	4.13	4.31	3.98	4.28	4.23	4.43	4.43	4.07	0.179	0.182	~	rimK	ribosomal protein S6 modification protein
LF82_2663	CU651637.1	844772	845248	+	477	2491	2338	572	701	54	41	159	214	202	267	8.6	8.78	7.12	7.48	6.21	6.32	7.73	7.66	7.66	7.82	1.55	4e-10	U	ybjN	Uncharacterized protein ybjN
LF82_1689	CU651637.1	845598	846710	+	1113	144	145	215	187	304	310	40	46	59	73	3.86	4.05	4.74	4.63	7.42	7.95	4.77	4.53	4.89	4.95	-3.01	1.86e-29	D	potF	Putrescine-binding periplasmic protein
LF82_1690	CU651637.1	846805	847938	+	1134	34	42	95	68	71	75	10	9	10	20	2.85	3.05	3.85	3.59	5.43	5.96	3.39	3.08	3.19	3.58	-3.08	4.18e-13	D	potG	Putrescine transport ATP-binding protein potG
LF82_1691	CU651637.1	847948	848892	+	945	60	39	87	84	17	32	6	20	9	18	3.27	3.11	3.94	3.95	4	5.11	3.16	3.84	3.24	3.64	-1.7	0.000751	D	potH	Putrescine transport system permease protein potH
LF82_1692	CU651637.1	848889	849734	+	846	85	66	112	107	46	32	11	14	20	21	3.63	3.57	4.31	4.32	5.25	5.24	3.71	3.62	4	3.88	-1.67	1.33e-06	D	potI	Putrescine transport system permease protein potI
LF82_2664	CU651637.1	849794	850282	+	489	188	137	67	70	15	10	17	18	26	13	5.05	4.9	4.35	4.45	4.57	4.51	4.73	4.4	4.89	3.95	-0.0814	0.229	~	ybjO	Inner membrane protein ybjO
LF82_2047	CU651637.1	850323	851450	+	1128	302	195	85	84	11	6	28	38	45	64	4.62	4.34	3.75	3.79	3.45	3.27	4.35	4.3	4.56	4.77	1.93	8.5e-06	U	rumB	23S rRNA
LF82_0154	CU651637.1	851479	852210	-	732	104	100	35	43	21	60	36	51	22	30	3.95	4.1	3.37	3.58	4.49	6.25	5.15	5.15	4.25	4.4	-1.53	0.00158	D	artJ	Arginine-binding periplasmic protein 2
LF82_0155	CU651637.1	852436	853104	-	669	309	267	224	222	32	38	22	12	14	12	5.28	5.33	5.41	5.47	5.09	5.76	4.67	3.68	3.88	3.59	-2.21	5.19e-07	D	artM	Arginine transport system permease protein artM
LF82_0157	CU651637.1	853104	853820	-	717	119	96	87	58	31	37	1	3	5	7	4.1	4.08	4.22	3.86	4.97	5.64	2.55	2.77	3.04	3.14	-3.29	1.92e-09	D	artQ	Arginine transport system permease protein artQ
LF82_0153	CU651637.1	853827	854558	-	732	696	767	350	262	187	107	9	13	24	27	6.22	6.61	5.87	5.56	7.33	7.04	3.66	3.68	4.34	4.29	-3.25	1.06e-23	D	artI	Arginine-binding periplasmic protein 1
LF82_0156	CU651637.1	854576	855304	-	729	349	279	355	392	140	92	37	49	30	24	5.32	5.28	5.9	6.1	6.93	6.84	5.19	5.11	4.59	4.17	-2.84	4.37e-23	D	artP	Arginine transport ATP-binding protein artP
LF82_2665	CU651637.1	855522	856037	-	516	142	140	122	123	459	242	12	16	28	40	4.65	4.86	4.98	5.05	9.09	8.69	4.28	4.22	4.92	5.15	-4.09	1.6e-47	D	ybjP	Uncharacterized lipoprotein ybjP
LF82_2666	CU651637.1	856163	856486	+	324	333	298	143	134	248	77	65	91	51	45	6.33	6.43	5.77	5.75	8.88	7.72	7.02	7	6.29	5.9	-2.41	3.39e-11	D	ybjQ	UPF0145 protein ybjQ
LF82_2667	CU651637.1	856483	857313	+	831	124	113	159	122	194	65	29	41	43	41	3.99	4.09	4.73	4.48	7.2	6.19	4.74	4.73	4.86	4.61	-2.29	2.38e-10	D	ybjR	N-acetylmuramoyl-L-alanine amidase amiD
LF82_2668	CU651637.1	857310	858323	-	1014	222	165	121	111	43	29	21	42	40	39	4.4	4.28	4.2	4.16	4.95	4.9	4.16	4.53	4.55	4.33	-0.607	0.021	~	ybjS	Uncharacterized protein ybjS
LF82_2669	CU651637.1	858422	859852	-	1431	80	66	74	84	26	36	8	9	20	27	3.19	3.18	3.43	3.58	4.01	4.75	3.08	2.96	3.52	3.64	-1.2	0.00143	D	ybjT	Uncharacterized protein ybjT
LF82_1236	CU651637.1	859863	860864	-	1002	204	172	199	184	125	83	33	32	54	37	4.32	4.34	4.77	4.74	6.34	6.27	4.67	4.25	4.91	4.29	-1.92	3.38e-11	D	ltae	Low specificity L-threonine aldolase
LF82_1694	CU651637.1	860901	862619	-	1719	149	139	162	144	343	331	22	14	23	38	3.5	3.6	3.96	3.9	6.98	7.43	3.7	3.1	3.49	3.78	-4.26	1.32e-40	D	poxB	Pyruvate dehydrogenase [cytochrome]
LF82_0967	CU651637.1	862752	863720	-	969	2	3	323	298	1	3	0	0	2	1	2.36	2.4	5.41	5.37	2.49	2.94	2.32	2.32	2.58	2.43	-1.17	0.0976	~	hcr	NadH oxidoreductase hcr
LF82_0966	CU651637.1	863732	865384	-	1653	767	703	1754	1792	6	6	2	5	10	14	5.29	5.41	6.95	7.06	2.85	3.03	2.52	2.66	2.97	3.06	0.247	0.182	~	hcp	hydroxylamine reductase
LF82_2655	CU651637.1	865528	866427	-	900	234	190	70	67	3	6	21	23	41	40	4.59	4.57	3.78	3.79	2.81	3.43	4.29	4.02	4.71	4.49	2.41	9.74e-06	U	ybjE	Uncharacterized protein ybjE
LF82_0104	CU651637.1	866922	867617	-	696	128	127	67	82	68	58	13	24	22	41	4.21	4.4	3.98	4.24	6.01	6.27	4.05	4.33	4.3	4.82	-1.78	9.14e-08	D	aqpZ	Aquaporin Z
LF82_2654	CU651637.1	868043	869701	+	1659	446	380	374	326	138	84	76	115	75	91	4.63	4.66	4.92	4.82	5.8	5.61	5.07	5.14	4.7	4.73	-1.16	7.41e-08	D	ybjD	Uncharacterized protein ybjD
LF82_2670	CU651637.1	869698	870690	-	993	668	497	124	133	201	198	276	366	438	499	5.76	5.62	4.25	4.38	7	7.48	7.47	7.38	7.72	7.66	0.453	0.0114	~	ybjX	Uncharacterized protein ybjX
LF82_1252	CU651637.1	870805	871920	+	1116	323	312	269	234	45	19	41	67	60	65	4.71	4.9	5	4.89	4.89	4.31	4.8	4.97	4.91	4.8	0.244	0.128	~	macA	Macrolide-specific efflux protein macA
LF82_1253	CU651637.1	871917	873863	+	1947	438	373	339	333	79	46	14	47	57	96	4.43	4.46	4.62	4.65	4.89	4.67	3.24	3.96	4.22	4.61	-0.456	0.0514	~	macB	Macrolide export ATP-binding/permease protein macB
LF82_0373	CU651637.1	873936	874190	-	255	1402	1352	7769	7884	2490	905	395	580	593	608	8.67	8.89	11.74	11.84	12.54	11.59	9.92	9.97	10.09	9.88	-2.16	6.11e-14	D	cspD	Cold shock-like protein cspD
LF82_0320	CU651637.1	874483	874803	+	321	1649	1351	3039	3412	310	160	565	964	632	738	8.58	8.56	10.06	10.3	9.21	8.77	10.1	10.37	9.85	9.83	0.826	3.18e-05	u	clpS	ATP-dependent Clp protease adaptor protein clpS
LF82_0317	CU651637.1	874834	877110	+	2277	5798	5091	3099	2862	2580	1421	579	785	1005	1249	7.58	7.67	7.3	7.26	9.44	9.1	7.35	7.29	7.72	7.79	-1.55	1.4e-21	D	clpA	ATP-dependent Clp protease ATP-binding subunit clpA
LF82_088	CU651637.1	878063	879046	+	984	47	35	73	74	9	3	10	15	29	23	3.09	3.03	3.74	3.79	3.4	2.94	3.5	3.55	4.23	3.83	1.39	0.00476	U	NA	hypothetical protein
LF82_089	CU651637.1	879043	882276	+	3234	1011	1025	711	705	85	39	89	142	149	154	4.8	5.05	4.89	4.94	4.39	3.95	4.47	4.6	4.72	4.57	0.575	0.0102	~	NA	hypothetical protein
LF82_090	CU651637.1	882606	883913	+	1308	540	547	265	272	27	8	563	743	283	320	5.14	5.39	4.79	4.89	4.14	3.37	8.09	7.99	6.72	6.66	3.38	9.73e-27	U	NA	hypothetical protein
LF82_091	CU651637.1	884192	884833	+	642	104	94	40	32	4	4	12	12	33	50	4.08	4.17	3.58	3.44	3.14	3.38	4.05	3.72	4.85	5.16	2.61	8.45e-06	U	NA	hypothetical protein
LF82_092	CU651637.1	884844	885845	+	1002	367	391	333	327	42	26	72	75	70	102	4.99	5.31	5.4	5.44	4.93	4.78	5.63	5.24	5.23	5.49	0.589	0.0203	~	NA	hypothetical protein
LF82_093	CU651637.1	885856	886410	+	555	98	96	61	57	13	5	15	16	67	97	4.17	4.34	4.12	4.1	4.27	3.68	4.45	4.14	5.94	6.21	2.44	1.43e-08	U	NA	hypothetical protein
LF82_t2122	CU651637.1	886520	886607	-	88	38	36	20	25	3	2	13	13	16	21	5.2	5.37	4.93	5.27	4.69	4.63	6.6	6.12	6.49	6.63	2.14	0.00236	U	serW	tRNA-Ser
LF82_1114	CU651637.1	888412	888630	-	219	18152	17590	10638	10174	95	70	3168	4562	1624	1946	12.57	12.8	12.41	12.42	8.07	8.14	13.14	13.16	11.76	11.77	3.68	3.12e-93	U	infA	Translation initiation factor IF-1
LF82_0006	CU651637.1	888915	889619	-	705	69	54	46	23	32	31	10	5	13	11	3.61	3.56	3.62	3.15	5.03	5.43	3.79	3.02	3.76	3.48	-2.16	9.3e-06	D	aat	Leucyl/phenylalanyl-tRNA--protein transferase
LF82_0402	CU651637.1	889661	891382	-	1722	216	166	319	248	42	20	6	10	17	28	3.83	3.76	4.69	4.46	4.31	3.92	2.84	2.92	3.26	3.51	-1.2	0.000664	D	cydC	ATP-binding/permease protein cydC
LF82_0403	CU651637.1	891383	893149	-	1767	218	211	121	138	31	13	13	24	25	27	3.81	3.96	3.66	3.83	3.97	3.51	3.26	3.45	3.53	3.46	-0.482	0.0712	~	cydD	ATP-binding/permease protein cydD
LF82_2323	CU651637.1	893272	894237	-	966	3957	3523	891	743	198	162	164	218	235	292	8.25	8.36	6.76	6.58	7.02	7.24	6.79	6.7	6.89	6.95	-0.213	0.0794	~	trxB	Thioredoxin reductase
LF82_1234	CU651637.1	894781	895275	+	495	13794	15056	2154	2210	257	230	1717	2450	1013	1248	11	11.4	8.95	9.06	8.33	8.67	11.08	11.09	9.9	9.96	1.44	1.19e-12	U	lrp	Leucine-responsive regulatory protein
LF82_0761	CU651637.1	895410	899462	+	4053	2055	1645	1176	910	477	245	120	161	176	194	5.4	5.36	5.23	4.98	6.26	5.85	4.55	4.49	4.66	4.58	-1.68	1.18e-14	D	ftsK	DNA translocase ftsK
LF82_1211	CU651637.1	899618	900232	+	615	2743	2575	658	619	229	151	78	114	115	151	8.37	8.55	6.97	6.95	7.86	7.77	6.39	6.43	6.52	6.67	-1.26	2.95e-11	D	lolA	Outer-membrane lipoprotein carrier protein
LF82_1809	CU651637.1	900243	901586	+	1344	227	206	125	129	70	42	10	17	18	10	4.12	4.22	3.95	4.03	5.2	5.01	3.27	3.4	3.49	2.99	-2.73	7.59e-13	D	rarA	Uncharacterized protein ycaJ
LF82_2118	CU651637.1	901677	902969	+	1293	7095	6381	2508	2297	1195	587	336	581	308	346	8.67	8.79	7.8	7.75	9.15	8.64	7.38	7.66	6.86	6.79	-2.15	1.26e-23	D	serS	Seryl-tRNA synthetase, also charges selenocysteinyl-tRNA with serine
LF82_0497	CU651637.1	903208	905652	+	2445	427	351	1174	1164	48	34	15	35	24	68	4.15	4.15	5.88	5.94	4.08	4.09	3.14	3.49	3.26	3.99	-0.614	0.0342	~	dmsA	Anaerobic dimethyl sulfoxide reductase chain A
LF82_0498	CU651637.1	905663	906280	+	618	32	31	182	157	13	8	3	6	9	7	3.14	3.24	5.25	5.13	4.15	4.02	3	3.21	3.56	3.24	-1.13	0.0165	~	dmsB	Anaerobic dimethyl sulfoxide reductase chain B
LF82_0499	CU651637.1	906282	907145	+	864	123	83	243	209	30	19	9	7	22	27	3.95	3.76	5.19	5.07	4.71	4.59	3.52	3.1	4.07	4.11	-0.744	0.0184	~	dmsC	Anaerobic dimethyl sulfoxide reductase chain C
LF82_2671	CU651637.1	907181	907789	-	609	511	477	538	665	61	47	17	36	39	37	6.06	6.22	6.7	7.07	6.04	6.17	4.48	4.95	5.12	4.85	-1.26	3.23e-05	D	ycac	Uncharacterized protein ycac
LF82_2672	CU651637.1	908103	909251	+	1149	357	212	244	227	79	47	30	37	121	127	4.8	4.42	4.85	4.82	5.55	5.34	4.41	4.26	5.76	5.6	0.246	0.112	~	ycad	Uncharacterized MFS-type transporter ycad
LF82_1621	CU651637.1	909348	910088	-	741	919	722	399	390	141	81	31	42	41	53	6.58	6.51	6.03	6.07	6.92	6.64	4.95	4.9	4.94	5.05	-1.98	8.33e-16	D	pflA	Pyruvate formate-lyase 1-activating enzyme
LF82_1622	CU651637.1	910280	912562	-	2283	111131	104605	12577	13512	4092	1594	622	918	765	1013	11.8	11.99	9.28	9.46	10.1	9.26	7.45	7.5	7.33	7.49	-2.36	1.33e-18	D	pflB	Formate acetyltransferase 1
LF82_0720	CU651637.1	912617	913474	-	858	13295	10987	3784	4461	371	144	389	726	275	353	10.16	10.15	8.97	9.27	8.07	7.24	8.16	8.55	7.27	7.38	-0.403	0.0547	~	focA	formate transporter 1
LF82_2675	CU651637.1	913880	915640	-	1761	2726	2390	250	249	29	27	70	108	109	138	6.89	6.97	4.39	4.44	3.91	4.2	4.89	4.99	5.08	5.16	1.38	1.54e-07	U	ycaO	UPF0142 protein ycaO
LF82_2676	CU651637.1	915770	916462	+	693	273	231	195	202	37	18	34	66	50	70	5.08	5.11	5.19	5.3	5.23	4.78	5.15	5.55	5.27	5.48	0.388	0.0728	~	ycaP	Uncharacterized protein ycaP
LF82_2117	CU651637.1	916661	917749	+	1089	3215	2889	576	569	167	97	142	260	200	270	7.79	7.91	6.01	6.06	6.62	6.36	6.43	6.78	6.5	6.68	0.0935	0.183	~	serC	Phosphoserine aminotransferase
LF82_0140	CU651637.1	917820	919103	+	1284	1196	846	581	636	49	32	91	133	65	79	6.19	5.99	5.8	5.99	4.82	4.74	5.62	5.66	4.84	4.87	0.0847	0.205	~	aroA	3-phosphoshikimate 1-carboxyvinyltransferase
LF82_2674	CU651637.1	919273	920037	+	765	372	310	341	309	11	10	135	209	148	171	5.34	5.35	5.78	5.72	3.78	4.03	6.84	6.96	6.57	6.54	3.17	2.42e-18	U	ycal	Uncharacterized metalloprotease ycal
LF82_0323	CU651637.1	920210	920893	+	684	2017	1448	568	603	170	132	178	216	322	367	7.79	7.59	6.62	6.77	7.29	7.43	7.38	7.16	7.81	7.76	0.436	0.00935	~	cmk	Cytidylate kinase
LF82_1968	CU651637.1	921004	922677	+	1674	93760	90445	15657	13165	2112	1651	4065	5230	9927	13650	12	12.23	10.04	9.87	9.6	9.75	10.56	10.42	11.43	11.65	1.88	4.78e-29	U	rpsA	30S ribosomal protein S1
LF82_1095	CU651637.1	922837	923121	+	285	11733	11864	4706	5759	1036	455	2465	3749	962	1180	11.56	11.85	10.86	11.22	11.12	10.44	12.39	12.49	10.62	10.67	-0.173	0.144	~	ihfB	Integration host factor subunit beta
LF82_2673	CU651637.1	923327	925591	+	2265	490	431	399	383	73	39	58	77	134	143	4.38	4.45	4.63	4.64	4.62	4.32	4.39	4.31	5.02	4.9	0.576	0.00583	~	ycaI	Uncharacterized protein ycaI
LF82_1398	CU651637.1	925628	927376	+	1749	4241	3781	856	847	192	116	149	183	402	499	7.51	7.62	5.9	5.96	6.17	5.97	5.86	5.67	6.81	6.87	0.81	2.31e-06	u	msbA	Lipid A export ATP-binding/permease protein msbA
LF82_1229	CU651637.1	927373	928359	+	987	333	237	153	114	63	35	11	12	53	57	4.89	4.72	4.49	4.22	5.46	5.16	3.58	3.37	4.91	4.79	-0.563	0.0236	~	lpxK	Tetraacyldisaccharide 4'-kinase
LF82_2677	CU651637.1	928396	929628	+	1233	158	126	119	106	15	16	10	19	34	30	3.85	3.81	3.98	3.92	3.63	4.02	3.33	3.56	4.16	3.87	0.291	0.137	~	ycaQ	Uncharacterized protein ycaQ
LF82_2678	CU651637.1	929680	929862	+	183	545	368	64	76	51	19	37	55	33	45	7.8	7.52	5.47	5.76	7.45	6.57	7.03	7.1	6.47	6.67	-0.559	0.0399	~	ycaR	UPF0434 protein ycaR
LF82_1151	CU651637.1	929859	930605	+	747	908	818	225	209	103	45	99	118	103	111	6.56	6.67	5.28	5.25	6.48	5.84	6.45	6.21	6.11	5.99	-0.179	0.143	~	kdsB	3-deoxy-manno-octulosonate cytidylyltransferase
LF82_2682	CU651637.1	930759	931652	+	894	370	285	1309	1171	125	82	46	81	89	112	5.14	5.05	7.4	7.32	6.49	6.4	5.21	5.48	5.68	5.76	-0.788	0.00013	d	ycbJ	Uncharacterized protein ycbJ
LF82_2680	CU651637.1	931629	932408	-	780	43	31	34	20	8	1	8	7	9	7	3.18	3.09	3.31	3	3.49	2.61	3.51	3.16	3.37	3.09	0.135	0.227	~	ycbC	Uncharacterized protein ycbC
LF82_2146	CU651637.1	932544	933329	+	786	359	289	75	77	15	19	25	25	41	49	5.27	5.23	3.97	4.05	4.06	4.7	4.63	4.24	4.87	4.88	0.635	0.0312	~	smtA	Protein smtA
LF82_1414	CU651637.1	933326	934648	+	1323	454	441	193	154	49	31	31	53	49	90	4.91	5.11	4.42	4.23	4.78	4.66	4.29	4.5	4.48	4.99	0.0392	0.236	~	mukF	chromosome partition protein mukF
LF82_1413	CU651637.1	934656	935333	+	678	180	141	67	46	30	17	11	11	12	28	4.61	4.55	4.01	3.7	5	4.74	3.92	3.6	3.73	4.41	-0.985	0.00891	d	mukE	chromosome partition protein mukE
LF82_1412	CU651637.1	935333	939793	+	4461	915	792	404	337	114	103	24	44	73	75	4.32	4.37	3.92	3.8	4.36	4.65	3.06	3.22	3.66	3.54	-1.32	4.89e-08	D	mukB	chromosome partition protein mukB
LF82_2679	CU651637.1	940054	941901	+	1848	1734	1580	2098	2263	892	553	279	428	257	337	6.2	6.33	7.05	7.22	8.22	8.05	6.63	6.73	6.12	6.26	-2.02	1.13e-32	D	ycbB	Uncharacterized protein ycbB
LF82_2683	CU651637.1	942082	942630	+	549	1162	840	860	959	653	411	119	171	308	279	7.32	7.13	7.5	7.72	9.51	9.36	7.13	7.14	8.06	7.68	-1.58	3.65e-15	D	ycbK	Uncharacterized protein ycbK
LF82_2684	CU651637.1	942657	943304	+	648	1112	880	585	543	433	172	80	98	211	254	7.03	6.97	6.73	6.7	8.69	7.88	6.35	6.16	7.29	7.32	-1.07	3.16e-05	D	ycbL	Uncharacterized protein ycbL
LF82_0174	CU651637.1	943354	944544	-	1191	21656	20854	8628	8254	1163	763	659	878	834	1022	10.39	10.6	9.68	9.68	9.23	9.13	8.45	8.36	8.37	8.42	-0.796	2.56e-08	d	aspC	Aspartate aminotransferase
LF82_1561	CU651637.1	944729	945817	-	1089	203161	207572	105613	112697	4012	1897	15184	23367	3891	5157	13.74	14.04	13.41	13.58	11.14	10.57	13.08	13.2	10.7	10.87	-0.0921	0.189	~	ompF	Outer membrane protein F
LF82_0168	CU651637.1	946399	947799	-	1401	5807	5155	1336	1411	512	288	257	369	442	480	8.27	8.37	6.81	6.95	7.83	7.52	6.9	6.91	7.25	7.13	-0.516	0.00139	~	asnS	Asparaginyl-tRNA synthetase
LF82_1677	CU651637.1	947968	949170	-	1203	1817	1616	421	565	99	86	159	161	287	353	6.85	6.95	5.47	5.92	5.78	6.07	6.45	5.99	6.86	6.91	1.02	5.28e-05	U	pncB	Nicotinate phosphoribosyltransferase
LF82_1615	CU651637.1	949436	952048	+	2613	1623	1414	625	461	511	355	223	330	158	189	5.66	5.73	4.99	4.69	6.96	6.94	5.86	5.92	5.05	5.06	-2.07	6.88e-28	D	pepN	Aminopeptidase N
LF82_2189	CU651637.1	952243	953010	-	768	22	10	30	24	2	2	4	6	9	11	2.83	2.62	3.23	3.12	2.72	2.86	3.04	3.07	3.39	3.41	1.57	0.0302	~	ssuB	aliphatic sulfonates import ATP-binding protein ssuB
LF82_2190	CU651637.1	953007	953798	-	792	2	0	8	6	0	1	0	2	1	2	2.37	2.32	2.62	2.56	2.32	2.61	2.32	2.61	2.48	2.58	0.785	0.188	~	ssuC	aliphatic sulfonates transport permease protein ssu
LF82_2191	CU651637.1	953810	954955	-	1146	4	3	6	8	2	6	1	2	4	1	2.39	2.39	2.48	2.54	2.6	3.26	2.47	2.53	2.73	2.42	-1.48	0.0557	~	ssuD	alkanesulfonate monooxygenase
LF82_2188	CU651637.1	954952	955911	-	960	5	4	9	13	2	4	1	2	2	1	2.43	2.42	2.6	2.72	2.65	3.11	2.5	2.56	2.58	2.44	-1.78	0.0474	~	ssuA	aliphatic sulfonates-binding protein
LF82_2192	CU651637.1	955904	956479	-	576	4	9	12	6	1	6	1	3	3	8	2.46	2.67	2.88	2.64	2.6	3.81	2.6	2.86	2.89	3.39	-0.227	0.219	~	ssuE	FMN reductase
LF82_1793	CU651637.1	956716	957726	+	1011	1964	1950	143	148	6	3	32	58	78	71	7.2	7.46	4.38	4.48	3.11	2.92	4.62	4.91	5.35	5.03	3.31	8.25e-10	U	pyrD	Dihydroorotate dehydrogenase
LF82_2685	CU651637.1	957900	958442	+	543	1300	1231	945	1164	40	38	857	1202	480	617	7.5	7.68	7.65	8.01	5.64	6.04	9.95	9.93	8.7	8.82	3.05	5.91e-33	U	ycbW	Uncharacterized protein ycbW
LF82_2686	CU651637.1	958439	959548	-	1110	454	376	80	81	30	27	19	37	22	39	5.13	5.13	3.71	3.77	4.42	4.71	3.97	4.29	3.83	4.23	-0.672	0.0204	~	ycbX	Uncharacterized protein ycbX
LF82_1894	CU651637.1	959646	961754	+	2109	910	875	352	315	85	68	93	98	116	164	5.19	5.38	4.57	4.5	4.89	5.04	5.02	4.66	4.94	5.15	0.107	0.184	~	rlmL	UPF0020/UPF0064 protein ycbY
LF82_2394	CU651637.1	961766	963673	+	1908	2615	2635	1256	1256	154	81	119	196	279	345	6.72	6.99	6.3	6.37	5.76	5.39	5.45	5.64	6.19	6.25	0.682	0.000791	u	uup	ABC transporter ATP-binding protein uup
LF82_1711	CU651637.1	963803	965056	+	1254	858	746	555	548	66	50	43	62	69	78	5.79	5.85	5.77	5.82	5.21	5.31	4.72	4.74	4.94	4.88	-0.409	0.0319	~	pqiA	Paraquat-inducible protein A
LF82_1712	CU651637.1	965061	966701	+	1641	1966	2041	1036	889	105	96	45	76	97	141	6.54	6.85	6.24	6.11	5.46	5.8	4.46	4.66	5.02	5.28	-0.535	0.0131	~	pqiB	Paraquat-inducible protein B
LF82_3533	CU651637.1	966698	967261	+	564	1787	1605	517	484	116	71	64	98	78	93	7.89	8.01	6.75	6.73	7.03	6.84	6.24	6.34	6.12	6.13	-0.869	3.64e-05	d	ymbA	Uncharacterized lipoprotein ymbA
LF82_1903	CU651637.1	967517	967684	+	168	8247	6373	85724	81229	33396	1589	13020	19605	10601	12209	11.81	11.72	15.81	15.8	16.89	13.01	15.56	15.64	14.84	14.8	-1.16	0.084	~	rmf	ribosome modulation factor
LF82_0604	CU651637.1	967754	968272	-	519	12237	9516	1381	1308	290	148	873	1213	756	887	10.76	10.67	8.25	8.24	8.43	7.98	10.04	10.01	9.42	9.4	1.19	1.41e-11	U	fabA	3-hydroxydecanoyl-[acyl-carrier-protein] dehydratase
LF82_2687	CU651637.1	968341	970101	-	1761	1309	1153	682	709	168	55	90	162	145	168	5.89	5.98	5.6	5.72	5.98	5.01	5.2	5.5	5.44	5.41	-0.187	0.158	~	ycbZ	protease La homolog
LF82_2681	CU651637.1	970287	970739	+	453	2477	2430	1624	1593	57	45	377	655	207	303	8.66	8.91	8.67	8.71	6.35	6.51	9.03	9.32	7.77	8.07	1.56	2.04e-10	U	ycbG	UPF0268 protein ycbG
LF82_1559	CU651637.1	970817	971857	-	1041	120861	101933	16904	15140	4110	3979	10741	14806	12036	13605	13.06	13.08	10.84	10.75	11.23	11.7	12.65	12.61	12.4	12.33	0.879	6.3e-07	u	ompA	Outer membrane protein A
LF82_2208	CU651637.1	972213	972722	-	510	919	824	247	306	124	91	288	390	1016	1183	7.1	7.21	5.89	6.24	7.26	7.32	8.48	8.41	9.86	9.84	2.6	9.66e-41	U	sulA	Cell division inhibitor
LF82_2211	CU651637.1	972941	973570	+	630	1378	1343	1014	933	71	50	129	194	378	479	7.37	7.6	7.54	7.49	6.2	6.21	7.05	7.13	8.15	8.25	2.07	7.43e-23	U	sxy	Uncharacterized protein yccR
LF82_2693	CU651637.1	973533	975686	-	2154	694	618	501	410	43	28	41	52	60	78	4.84	4.93	4.96	4.78	4.1	4.03	4.07	3.96	4.17	4.27	0.211	0.133	~	yccS	Inner membrane protein yccS
LF82_2689	CU651637.1	975705	976151	-	447	1274	1118	139	173	17	10	76	130	102	133	7.74	7.82	5.32	5.66	4.82	4.61	6.79	7.05	6.8	6.93	2.37	2.18e-11	U	yccF	Inner membrane protein yccF
LF82_0974	CU651637.1	976274	978328	+	2055	1552	1433	882	837	334	128	127	165	146	166	5.92	6.06	5.73	5.73	6.7	5.89	5.44	5.33	5.25	5.2	-1.25	3.41e-06	D	helD	Helicase IV
LF82_1342	CU651637.1	978360	978818	-	459	3892	3023	1677	1680	173	61	198	295	130	117	9.29	9.2	8.7	8.77	7.87	6.91	8.09	8.16	7.1	6.72	-0.593	0.0179	~	mgsA	Methylglyoxal synthase
LF82_2694	CU651637.1	978914	979576	-	663	80	78	85	97	22	19	10	9	11	7	3.79	3.95	4.28	4.48	4.66	4.9	3.85	3.45	3.67	3.19	-1.94	5.23e-05	D	yccT	UPF0319 protein yccT
LF82_2695	CU651637.1	979749	980162	+	414	205	199	112	114	635	127	19	27	33	45	5.37	5.57	5.14	5.23	9.88	8.08	5.07	5.07	5.4	5.58	-3.91	2.78e-16	D	yccU	Uncharacterized protein yccU
LF82_1041	CU651637.1	980207	980524	-	318	954	774	520	518	1427	648	66	94	202	211	7.81	7.78	7.56	7.62	11.42	10.79	7.07	7.07	8.23	8.06	-3.02	1.55e-37	D	hspQ	Uncharacterized protein yccV
LF82_2696	CU651637.1	980582	981772	-	1191	536	411	231	261	179	69	33	44	78	82	5.25	5.15	4.74	4.95	6.59	5.79	4.47	4.41	5.15	5	-1.32	6.87e-06	D	yccW	UPF0064 protein yccW
LF82_2697	CU651637.1	981867	982145	+	279	243	249	279	304	158	66	34	65	37	50	6.1	6.39	6.87	7.06	8.45	7.72	6.34	6.74	6.06	6.24	-2.07	1.18e-10	D	yccX	acylphosphatase
LF82_2691	CU651637.1	982142	982471	-	330	911	816	289	333	47	24	91	170	90	136	7.7	7.81	6.69	6.96	6.52	6.09	7.46	7.85	7.04	7.39	0.929	0.00079	u	yccK	Sulfurtransferase tusE
LF82_2688	CU651637.1	982563	983222	-	660	9439	9288	1752	1949	1084	551	1268	1692	547	691	10.04	10.29	8.24	8.47	9.97	9.51	10.23	10.14	8.61	8.7	-1.12	5.64e-08	D	yccA	Inner membrane protein yccA
LF82_t2119	CU651637.1	983429	983516	-	88	35	24	6	7	0	0	16	22	9	15	5.09	4.87	3.66	3.85	2.32	2.32	6.88	6.84	5.72	6.17	5.25	0.000303	U	serT	tRNA-Ser
LF82_757	CU651637.1	983530	983700	-	171	52	49	152	160	3	1	16	24	12	13	4.77	4.92	6.71	6.85	3.97	3.33	5.98	6.06	5.24	5.13	1.9	0.00882	U	NA	NA
LF82_1049	CU651637.1	983942	985060	+	1119	26	18	960	1148	110	61	16	52	11	27	2.74	2.68	6.66	6.98	6.02	5.71	3.8	4.66	3.26	3.86	-2.91	1.58e-12	D	hyaA	hydrogenase-1 small chain
LF82_1050	CU651637.1	985057	986850	+	1794	14	5	407	368	128	36	2	6	6	6	2.48	2.39	4.93	4.87	5.6	4.49	2.51	2.69	2.71	2.66	-4.43	6.72e-14	D	hyaB	hydrogenase-1 large chain
LF82_1051	CU651637.1	986869	987576	+	708	11	13	201	175	43	19	6	7	2	6	2.62	2.73	5.2	5.1	5.39	4.82	3.36	3.22	2.66	3.06	-3.68	2.21e-09	D	hyac	Ni/Fe-hydrogenase 1 B-type cytochrome subunit
LF82_1052	CU651637.1	987573	988160	+	588	3	1	119	101	28	20	1	4	5	3	2.43	2.36	4.79	4.66	5.09	5.11	2.6	3	3.16	2.81	-3.33	9.08e-08	D	hyad	hydrogenase 1 maturation protease
LF82_1053	CU651637.1	988157	988555	+	399	11	12	111	101	20	7	5	6	6	4	2.81	2.94	5.18	5.12	5.15	4.34	3.68	3.53	3.58	3.16	-2.14	0.000358	D	hyae	hydrogenase-1 operon protein hyae
LF82_1054	CU651637.1	988552	989409	+	858	12	9	400	378	37	6	6	8	10	17	2.59	2.57	5.84	5.83	4.97	3.47	3.22	3.18	3.38	3.68	-1.34	0.00498	D	hyaF	hydrogenase-1 operon protein hyaF
LF82_0102	CU651637.1	989543	991087	+	1545	72	40	353	337	47	32	22	39	35	48	3.07	2.87	4.94	4.94	4.56	4.52	3.79	4.01	3.96	4.11	-0.679	0.013	~	appC	Cytochrome bd-II oxidase subunit 1
LF82_0101	CU651637.1	991099	992235	+	1137	126	68	465	398	42	29	28	47	35	34	3.71	3.36	5.67	5.53	4.78	4.76	4.34	4.53	4.27	4.07	-0.782	0.00928	d	appB	Cytochrome bd-II oxidase subunit 2
LF82_0100	CU651637.1	992390	993730	+	1341	42	32	222	193	33	19	10	21	22	17	2.87	2.83	4.56	4.46	4.32	4.11	3.27	3.57	3.66	3.32	-1.14	0.00164	D	appA	Periplasmic appA protein
LF82_0376	CU651637.1	993718	993930	-	213	63	25	36	33	0	3	9	10	20	16	4.74	3.94	4.58	4.54	2.32	4.11	4.97	4.68	5.61	5.11	2.82	0.00168	U	cspH	Cold shock-like protein cspH
LF82_0375	CU651637.1	994216	994428	+	213	7782	8416	1215	1595	168	107	11823	17264	5698	7812	11.39	11.77	9.33	9.8	8.92	8.79	15.07	15.12	13.6	13.82	4.87	5.5e-95	U	cspG	Cold shock-like protein cspG
LF82_3534	CU651637.1	994602	994832	+	231	544	395	37	67	12	8	421	538	372	415	7.47	7.29	4.52	5.29	5.2	5.13	10.15	10	9.56	9.48	4.55	9.26e-30	U	ymcE	Protein sfa
LF82_0906	CU651637.1	994822	994995	+	174	2335	2073	1343	1291	10	12	1019	1586	276	276	9.95	10.05	9.77	9.78	5.32	6.02	11.83	11.97	9.54	9.3	3.9	2.06e-28	U	gnsA	Protein gnsA
LF82_2692	CU651637.1	995044	996117	-	1074	146	130	252	275	6	8	45	66	31	54	3.9	3.97	4.97	5.14	3.07	3.52	4.96	5	4.2	4.63	1.83	6.35e-05	U	yccM	electron transport protein yccM
LF82_2288	CU651637.1	996200	998932	-	2733	299	212	288	288	55	30	35	34	40	63	3.7	3.57	4.07	4.12	4.11	3.86	3.7	3.39	3.56	3.81	-0.465	0.0459	~	torS	Sensor protein torS
LF82_094	CU651637.1	999027	1000100	-	1074	1149	951	899	950	87	56	75	127	66	96	6.38	6.38	6.63	6.77	5.76	5.65	5.6	5.83	5.07	5.33	-0.569	0.00695	~	GALLYPH_18	Integrase
LF82_095	CU651637.1	1000078	1000296	-	219	32	22	3	10	2	4	5	7	12	6	3.97	3.8	2.71	3.38	3.4	4.38	4.26	4.25	4.93	3.98	0.828	0.105	~	GALLYPH_19	excisionase
LF82_096	CU651637.1	1000402	1000746	-	345	99	114	301	360	3	5	17	25	19	26	4.7	5.1	6.69	7	3.36	4.14	5.16	5.2	4.94	5.12	1.73	0.00236	U	GALLYPH_20	hypothetical protein
LF82_097	CU651637.1	1000774	1000941	-	168	107	96	279	247	4	2	44	63	21	27	5.69	5.8	7.58	7.48	4.29	3.94	7.39	7.4	5.98	6.09	2.25	0.000346	U	GALLYPH_21	hypothetical protein
LF82_758	CU651637.1	1001096	1001374	-	279	133	144	192	176	17	8	101	173	41	60	5.32	5.66	6.36	6.31	5.4	4.9	7.85	8.11	6.2	6.49	1.27	0.000621	U	GALLYPH_22	hypothetical protein
LF82_098	CU651637.1	1001374	1002177	-	804	108	103	55	49	10	13	31	41	24	39	3.89	4.03	3.66	3.61	3.65	4.25	4.86	4.77	4.24	4.59	0.678	0.0416	~	GALLYPH_23	EaA
LF82_099	CU651637.1	1002179	1002730	-	552	61	43	45	37	8	5	16	14	9	16	3.71	3.57	3.82	3.69	3.79	3.69	4.52	4.01	3.65	4.04	0.19	0.203	~	GALLYPH_24	EaD
LF82_100	CU651637.1	1002727	1003242	-	516	41	50	69	36	6	6	5	9	20	25	3.44	3.76	4.32	3.73	3.59	3.92	3.46	3.66	4.53	4.59	1.14	0.0222	~	GALLYPH_25	EaE
LF82_101	CU651637.1	1003420	1003734	-	315	20	25	20	38	2	1	6	7	15	41	3.27	3.59	3.6	4.27	3.15	2.96	4.07	3.88	4.76	5.81	3.45	0.000264	U	GALLYPH_26	Anti-RecBCD protein 1
LF82_102	CU651637.1	1003746	1004186	-	441	31	25	43	42	4	4	19	14	39	38	3.34	3.32	3.99	4.02	3.4	3.69	4.99	4.24	5.53	5.28	2.52	2.45e-05	U	GALLYPH_27	Bacteriophage Mu Gam like protein
LF82_103	CU651637.1	1004212	1005123	-	912	96	94	113	134	5	18	37	64	62	84	3.67	3.82	4.24	4.48	3.06	4.47	4.92	5.16	5.2	5.37	1.84	2.95e-05	U	GALLYPH_28	Protein RecT
LF82_759	CU651637.1	1005120	1005431	-	312	39	49	65	64	2	4	9	27	11	17	3.82	4.24	4.83	4.87	3.15	4.01	4.52	5.42	4.42	4.72	1.45	0.0204	~	GALLYPH_29	hypothetical protein
LF82_104	CU651637.1	1005923	1006372	-	450	176	180	539	466	13	5	91	123	118	129	5.07	5.34	7.12	6.99	4.5	3.87	7.03	6.96	6.99	6.88	3.04	4.26e-14	U	GALLYPH_30	hypothetical protein
LF82_105	CU651637.1	1006431	1006682	-	252	47	34	108	137	4	4	55	107	30	28	4.22	4.08	5.73	6.11	3.87	4.23	7.14	7.58	5.92	5.61	2.11	0.000272	U	GALLYPH_31	hypothetical protein
LF82_106	CU651637.1	1006691	1006990	-	300	22	27	26	32	0	2	48	64	11	22	3.37	3.7	3.88	4.14	2.32	3.43	6.71	6.62	4.46	5.08	3.27	0.00137	U	GALLYPH_32	N regulatory protein
LF82_107	CU651637.1	1007393	1008043	-	651	15892	15447	8457	8408	1027	358	4204	6050	3184	4076	10.81	11.04	10.51	10.58	9.92	8.92	11.97	11.99	11.16	11.27	1.72	2.27e-09	U	GALLYPH_33	C2
LF82_108	CU651637.1	1008124	1008309	+	186	80	35	19	21	0	5	17	22	9	13	5.19	4.44	4.04	4.2	2.32	4.83	5.95	5.83	4.78	5.02	1.33	0.0392	~	GALLYPH_34	Cro protein
LF82_109	CU651637.1	1008418	1008711	+	294	38	42	47	37	2	0	36	44	22	31	3.86	4.14	4.52	4.31	3.19	2.32	6.34	6.14	5.32	5.54	3.98	0.000133	U	GALLYPH_35	C1
LF82_110	CU651637.1	1008734	1009006	+	273	48	31	33	32	1	4	38	39	30	32	4.16	3.91	4.21	4.24	2.85	4.15	6.52	6.08	5.81	5.68	2.87	4.66e-05	U	GALLYPH_36	hypothetical protein
LF82_111	CU651637.1	1009069	1009956	+	888	89	107	91	65	15	11	48	62	36	51	3.63	3.97	4.04	3.77	3.93	3.98	5.27	5.15	4.58	4.79	0.987	0.00765	u	GALLYPH_37	Bacteriophage replication protein O
LF82_112	CU651637.1	1009953	1011329	+	1377	75	81	81	77	16	16	14	22	21	45	3.17	3.35	3.54	3.54	3.59	3.92	3.5	3.59	3.6	4.16	0.26	0.156	~	GALLYPH_38	bacteriophage replication protein P, helicase loader
LF82_760	CU651637.1	1011623	1011931	+	309	71	82	108	133	8	3	65	63	40	43	4.45	4.83	5.47	5.8	4.38	3.75	7.08	6.56	6.03	5.9	2.18	3.71e-05	U	GALLYPH_39	similar to P22 EaD protein
LF82_761	CU651637.1	1012131	1012541	+	411	46	40	72	78	1	12	6	8	3	8	3.72	3.77	4.62	4.78	2.7	4.92	3.82	3.76	3.07	3.66	-1.13	0.0527	~	GALLYPH_40	similar to NinB protein
LF82_113	CU651637.1	1012538	1012714	+	177	12	9	17	22	2	3	1	4	5	2	3.32	3.25	3.98	4.3	3.57	4.3	3.09	3.9	4.18	3.24	-0.267	0.213	~	GALLYPH_41	NinE protein
LF82_114	CU651637.1	1012717	1013118	+	402	41	39	89	82	5	1	5	8	9	13	3.64	3.76	4.9	4.86	3.65	2.84	3.67	3.78	3.95	4.15	1.14	0.0441	~	GALLYPH_42	hypothetical protein
LF82_115	CU651637.1	1013111	1013287	+	177	14	10	8	11	4	2	5	4	6	4	3.43	3.32	3.33	3.62	4.23	3.89	4.5	3.9	4.38	3.8	0.0109	0.254	~	GALLYPH_43	NinF rotein
LF82_116	CU651637.1	1013280	1014002	+	723	50	59	64	58	7	8	9	19	17	11	3.33	3.61	3.9	3.85	3.45	3.87	3.67	4.05	3.99	3.46	0.151	0.213	~	GALLYPH_44	Phage antirepressor protein Roi
LF82_117	CU651637.1	1014002	1014292	+	291	23	19	19	12	4	4	0	0	2	2	3.43	3.43	3.62	3.3	3.74	4.08	2.32	2.32	3.04	2.95	-1.76	0.032	~	GALLYPH_45	hypothetical protein
LF82_118	CU651637.1	1014289	1014651	+	363	6	10	19	24	7	1	1	1	3	5	2.63	2.9	3.44	3.68	4.07	2.89	2.75	2.63	3.15	3.38	-0.701	0.134	~	GALLYPH_46	Holiday-junction resolvase
LF82_119	CU651637.1	1014648	1014836	+	189	5	5	9	11	1	3	0	2	2	0	2.79	2.88	3.37	3.57	3.04	4.23	2.32	3.27	3.31	2.32	-1.78	0.0731	~	GALLYPH_47	NinH
LF82_120	CU651637.1	1014833	1015456	+	624	188	170	80	76	19	9	28	40	15	45	4.76	4.86	4.28	4.28	4.56	4.13	5.04	5.05	4.02	5.06	0.341	0.135	~	GALLYPH_48	Q antiterminator
LF82_121	CU651637.1	1015890	1016213	+	324	50	42	24	22	3	4	3	4	9	1	4.03	4.04	3.73	3.7	3.41	3.98	3.43	3.38	4.16	2.64	-0.218	0.215	~	GALLYPH_49	Holin
LF82_122	CU651637.1	1016236	1016673	+	438	36	35	26	25	6	7	5	9	1	12	3.46	3.59	3.54	3.55	3.74	4.24	3.6	3.81	2.6	3.98	-0.808	0.0865	~	GALLYPH_50	Phage Lysozyme
LF82_123	CU651637.1	1016670	1017107	+	438	34	33	22	25	3	9	3	0	3	6	3.42	3.54	3.41	3.55	3.2	4.51	3.21	2.32	3.03	3.38	-1.25	0.0449	~	GALLYPH_51	Rz lysis protein
LF82_124	CU651637.1	1017104	1017247	+	144	139	52	204	197	1	2	2	1	7	4	6.24	5.21	7.36	7.38	3.21	4.09	3.77	3.01	4.79	3.99	1.13	0.0894	~	GALLYPH_52	hypothetical protein
LF82_125	CU651637.1	1017450	1017968	+	519	60	41	33	38	6	4	3	6	6	8	3.75	3.58	3.6	3.77	3.59	3.55	3.1	3.33	3.38	3.47	-0.263	0.194	~	GALLYPH_53	Rha transcriptional regulator
LF82_126	CU651637.1	1018565	1018807	+	243	68	70	107	113	5	4	22	23	9	6	4.67	4.93	5.77	5.9	4.13	4.27	5.94	5.54	4.48	3.88	-0.00567	0.254	~	GALLYPH_54	hypothetical protein
LF82_762	CU651637.1	1018809	1018988	+	180	41	40	45	37	8	1	9	19	6	8	4.44	4.63	5.05	4.87	5	3.3	5.17	5.68	4.36	4.49	-0.0812	0.238	~	GALLYPH_55	hypothetical protein
LF82_763	CU651637.1	1019012	1019434	+	423	43	36	28	18	4	8	6	8	2	6	3.64	3.65	3.64	3.33	3.43	4.42	3.79	3.73	2.85	3.4	-1.39	0.0283	~	GALLYPH_1	Terminase small subunit
LF82_127	CU651637.1	1019431	1020843	+	1413	115	83	67	57	29	28	4	9	13	17	3.45	3.35	3.37	3.29	4.13	4.47	2.76	2.96	3.21	3.28	-1.69	2.66e-05	D	GALLYPH_2	Terminase large subunit
LF82_128	CU651637.1	1020846	1022972	+	2127	221	179	131	153	36	50	18	33	32	39	3.66	3.64	3.57	3.75	3.94	4.67	3.36	3.56	3.59	3.61	-1.08	0.00132	D	GALLYPH_3	Portal protein
LF82_129	CU651637.1	1022986	1023870	+	885	168	148	65	72	16	27	6	9	6	10	4.24	4.31	3.73	3.87	4	4.98	3.2	3.24	3.03	3.24	-2.24	1.67e-05	D	GALLYPH_4	scaffolding protein Phage_P22_Gp8_scaffold
LF82_130	CU651637.1	1023882	1025153	+	1272	632	619	497	475	34	40	354	430	225	239	5.37	5.59	5.61	5.62	4.41	5.01	7.48	7.26	6.45	6.3	1.88	1.41e-12	U	GALLYPH_5	major capsid protein
LF82_131	CU651637.1	1025356	1025838	+	483	113	96	121	111	16	11	36	42	28	41	4.47	4.5	5.05	5.01	4.65	4.63	5.68	5.43	5	5.26	0.601	0.0449	~	GALLYPH_6	Adaptor
LF82_132	CU651637.1	1025847	1027265	+	1419	221	190	113	120	28	15	18	32	51	93	4.04	4.08	3.8	3.91	4.09	3.83	3.69	3.9	4.44	4.94	0.991	0.00215	u	GALLYPH_7	head closure
LF82_133	CU651637.1	1027265	1028218	+	954	144	127	76	69	15	10	11	16	29	30	4.01	4.07	3.8	3.76	3.87	3.82	3.6	3.63	4.26	4.12	0.496	0.0768	~	GALLYPH_8	Sf6-type phage tail needle knob
LF82_134	CU651637.1	1028218	1028673	+	456	26	29	15	14	8	2	0	4	4	7	3.2	3.41	3.12	3.11	3.97	3.14	2.32	3.14	3.18	3.46	-0.581	0.138	~	GALLYPH_9	DUF2824 containging protein
LF82_135	CU651637.1	1028676	1029368	+	693	7	10	11	7	6	7	0	4	2	1	2.52	2.65	2.76	2.63	3.36	3.78	2.32	2.91	2.67	2.48	-2.89	0.0035	D	GALLYPH_10	injection protein
LF82_136	CU651637.1	1029378	1030766	+	1389	51	32	50	43	13	19	4	2	12	11	2.94	2.82	3.18	3.11	3.42	4.08	2.76	2.49	3.17	3.02	-1.26	0.00722	D	GALLYPH_11	injection protein
LF82_137	CU651637.1	1030766	1032763	+	1998	225	173	123	121	33	17	34	48	55	64	3.73	3.66	3.57	3.6	3.91	3.63	3.96	3.96	4.15	4.14	0.515	0.0359	~	GALLYPH_12	injection protein
LF82_138	CU651637.1	1032854	1033369	-	516	1608	1630	1170	1283	62	34	1033	1477	454	481	7.87	8.15	8.02	8.22	6.29	5.96	10.29	10.3	8.7	8.54	2.55	4.7e-27	U	GALLYPH_13	hypothetical protein
LF82_139	CU651637.1	1033474	1033893	+	420	5157	5512	5355	4277	48	11	1407	1960	600	765	9.82	10.19	10.49	10.24	6.22	4.79	11.03	11	9.39	9.5	3.84	1.4e-31	U	GALLYPH_14	hypothetical protein
LF82_764	CU651637.1	1033910	1034161	-	252	166	133	269	280	4	2	190	318	198	198	5.74	5.69	6.96	7.09	3.87	3.57	8.89	9.12	8.53	8.3	5.31	2.53e-17	U	GALLYPH_15	Mnt repressor
LF82_140	CU651637.1	1034308	1036707	+	2400	716	762	972	913	41	26	384	546	1097	1306	4.75	5.05	5.66	5.64	3.95	3.85	6.71	6.71	7.77	7.78	4.42	9.39e-72	U	GALLYPH_16	tailspike protein
LF82_765	CU651637.1	1036948	1037235	+	288	237	207	325	309	4	6	118	153	203	304	6.03	6.1	7.04	7.04	3.75	4.53	8.02	7.89	8.38	8.72	4.9	1.27e-22	U	GALLYPH_17	hypothetical protein
LF82_2289	CU651637.1	1037697	1038725	+	1029	101	59	160	146	21	16	46	53	45	54	3.61	3.33	4.49	4.44	4.12	4.21	5.04	4.79	4.66	4.68	0.668	0.0244	~	torT	Periplasmic protein torT
LF82_2287	CU651637.1	1038698	1039390	-	693	63	62	51	43	9	7	6	7	34	32	3.54	3.69	3.73	3.62	3.69	3.78	3.38	3.24	4.8	4.53	1.3	0.00347	U	torR	TorCad operon transcriptional regulatory protein torR
LF82_2285	CU651637.1	1039520	1040692	+	1173	66	63	43	49	8	6	12	18	13	19	3.19	3.29	3.19	3.31	3.19	3.24	3.51	3.55	3.34	3.51	0.439	0.127	~	torC	Cytochrome c-type protein torC
LF82_2284	CU651637.1	1040692	1043238	+	2547	32	21	29	35	14	5	3	7	11	9	2.57	2.52	2.65	2.73	3.06	2.75	2.52	2.63	2.81	2.68	-0.637	0.0908	~	torA	Trimethylamine-N-oxide reductase 1
LF82_2286	CU651637.1	1043235	1043834	+	600	12	15	28	20	5	4	0	4	10	10	2.69	2.85	3.36	3.16	3.33	3.43	2.32	2.99	3.67	3.53	0.404	0.165	~	torD	chaperone protein torD
LF82_0269	CU651637.1	1044190	1044495	-	306	35	11	115	101	122	62	2	5	8	5	3.74	3.03	5.56	5.46	7.95	7.5	3.18	3.6	4.1	3.51	-4.53	2.88e-17	D	cbpM	chaperone-modulator protein cbpM
LF82_0268	CU651637.1	1044495	1045415	-	921	678	578	1036	1118	506	342	149	208	113	154	5.88	5.92	7.04	7.21	8.41	8.36	6.72	6.7	5.96	6.15	-2.42	1.41e-41	D	cbpA	Curved DNA-binding protein
LF82_0053	CU651637.1	1045950	1047191	+	1242	358	326	1237	1215	611	200	59	73	90	95	4.71	4.82	6.87	6.91	8.25	7.18	5.11	4.94	5.28	5.13	-2.79	4.87e-17	D	agp	glucose-1-phosphatase
LF82_2690	CU651637.1	1047229	1047456	-	228	1682	1725	5728	5843	1375	592	493	754	267	342	9.09	9.4	11.46	11.57	11.84	11.14	10.4	10.51	9.1	9.22	-2.39	2.88e-21	D	yccJ	Uncharacterized protein yccJ
LF82_2432	CU651637.1	1047477	1048073	-	597	1334	1129	1541	1552	1179	550	134	235	136	172	7.4	7.43	8.2	8.28	10.24	9.65	7.18	7.47	6.79	6.89	-3.19	2.8e-41	D	wrbA	Flavoprotein wrbA
LF82_3538	CU651637.1	1048446	1048619	+	174	205	188	1417	1634	3911	1561	1350	2146	2003	1984	6.51	6.65	9.84	10.12	13.74	12.93	12.24	12.4	12.39	12.13	-1.13	2.09e-05	D	ymdF	Uncharacterized protein ymdF
LF82_2055	CU651637.1	1048702	1050030	-	1329	39	22	55	54	9	8	3	5	6	18	2.84	2.69	3.27	3.29	3.19	3.35	2.68	2.73	2.83	3.37	-0.283	0.178	~	rutG	pyrimidine permease rutG
LF82_2054	CU651637.1	1050051	1050545	-	495	1	1	1	0	2	1	0	0	1	0	2.36	2.37	2.39	2.32	2.9	2.76	2.32	2.32	2.57	2.32	-2.29	0.0882	~	rutF	flavin reductase rutF
LF82_2053	CU651637.1	1050556	1051146	-	591	0	0	3	3	0	1	0	0	1	0	2.32	2.32	2.48	2.49	2.32	2.69	2.32	2.32	2.53	2.32	-0.803	0.208	~	rutE	NadH dehydrogenase/Nad(P)H nitroreductase rutE
LF82_2052	CU651637.1	1051156	1051956	-	801	0	1	4	2	0	1	0	0	2	0	2.32	2.35	2.48	2.4	2.32	2.61	2.32	2.32	2.62	2.32	0.245	0.239	~	rutD	Protein rutD
LF82_2051	CU651637.1	1051964	1052350	-	387	2	1	3	0	0	0	0	0	0	1	2.43	2.39	2.55	2.32	2.32	2.32	2.32	2.32	2.32	2.59	0.648	0.226	~	rutC	UPF0076 protein rutC
LF82_2050	CU651637.1	1052362	1053054	-	693	1	0	2	0	1	0	2	0	0	2	2.35	2.32	2.41	2.32	2.56	2.32	2.76	2.32	2.32	2.62	0.211	0.242	~	rutB	isochorismatase family protein rutB
LF82_2049	CU651637.1	1053054	1054202	-	1149	3	5	10	10	3	2	3	0	1	7	2.38	2.43	2.58	2.59	2.72	2.7	2.73	2.32	2.43	2.89	-0.107	0.24	~	rutA	monooxygenase rutA
LF82_2056	CU651637.1	1054433	1055071	+	639	368	277	173	133	81	50	36	59	55	62	5.56	5.44	5.14	4.89	6.36	6.19	5.32	5.51	5.49	5.43	-0.901	0.000382	d	rutR	HTH-type transcriptional regulator rutR
LF82_1787	CU651637.1	1055111	1059073	-	3963	189	114	462	313	706	958	13	24	35	31	3.09	2.92	4.18	3.84	6.83	7.75	2.82	2.94	3.19	3.01	-5.47	1.5e-45	D	putA	bifunctional protein putA
LF82_1788	CU651637.1	1059496	1061004	+	1509	459	388	440	378	115	282	54	82	87	93	4.77	4.8	5.24	5.11	5.68	7.39	4.77	4.85	4.99	4.87	-2.02	4.09e-06	D	putP	Sodium/proline symporter
LF82_0548	CU651637.1	1061224	1062054	+	831	1340	915	37	44	48	36	39	58	139	126	6.94	6.68	3.32	3.49	5.33	5.41	5.09	5.15	6.37	6.01	0.918	0.000518	u	efeU	Ferrous iron permease efeU
LF82_2699	CU651637.1	1062112	1063239	+	1128	1807	1642	491	425	114	88	122	151	223	241	6.94	7.07	5.75	5.63	6.06	6.19	6.17	5.99	6.6	6.48	0.449	0.00985	~	ycdO	UPF0409 protein ycdO
LF82_2698	CU651637.1	1063245	1064516	+	1272	591	571	315	297	66	60	36	52	110	127	5.29	5.48	5.04	5.03	5.19	5.52	4.5	4.52	5.5	5.47	0.149	0.155	~	ycdB	Peroxidase ycdB
LF82_1659	CU651637.1	1065007	1065930	+	924	348	396	841	814	3558	1601	165	212	254	313	5.03	5.42	6.74	6.77	11.2	10.56	6.86	6.72	7.05	7.11	-3.88	4.3e-52	D	phoH	Protein phoH
LF82_1628	CU651637.1	1065980	1066393	-	414	143	92	151	164	6	5	160	261	143	153	4.92	4.63	5.52	5.69	3.79	3.95	7.94	8.14	7.37	7.23	4	2.65e-16	U	pgad	biofilm PGA synthesis protein pgad
LF82_1627	CU651637.1	1066395	1067720	-	1326	56	47	72	80	4	4	30	48	76	92	3.02	3.02	3.47	3.6	2.77	2.93	4.25	4.38	4.99	5.01	3.64	1.22e-10	U	pgac	biofilm PGA synthesis N-glycosyltransferase pgac
LF82_1626	CU651637.1	1067713	1069731	-	2019	123	100	220	233	2	5	70	123	168	239	3.24	3.23	4.11	4.22	2.49	2.84	4.73	4.99	5.45	5.69	5.1	5.1e-18	U	pgaB	biofilm PGA synthesis lipoprotein pgaB
LF82_1625	CU651637.1	1069740	1072163	-	2424	214	216	222	185	8	6	351	524	294	361	3.52	3.69	3.93	3.81	2.81	2.84	6.57	6.64	5.94	5.99	4.8	5.98e-29	U	pgaA	biofilm PGA synthesis protein pgaA
LF82_2700	CU651637.1	1072751	1074118	+	1368	390	366	763	770	24	10	187	276	309	352	4.69	4.84	6.08	6.16	3.97	3.5	6.49	6.55	6.78	6.73	3.54	8.1e-32	U	ycdT	Inner membrane protein ycdT
LF82_t2123	CU651637.1	1074223	1074310	-	88	31	19	36	51	1	2	10	12	9	10	4.95	4.59	5.67	6.2	3.58	4.63	6.24	6.02	5.72	5.64	1.91	0.0198	~	serX	tRNA-Ser
LF82_0825	CU651637.1	1074544	1075482	+	939	870	769	125	125	41	26	134	187	165	186	6.19	6.28	4.32	4.37	4.98	4.86	6.55	6.53	6.44	6.37	1.65	2.57e-11	U	ghrA	2-hydroxyacid dehydrogenase ycdW
LF82_2701	CU651637.1	1075537	1076274	+	738	1356	1240	231	264	95	50	92	141	86	85	7.13	7.26	5.33	5.56	6.38	6	6.37	6.47	5.89	5.65	-0.484	0.0213	~	ycdX	hydrolase ycdX
LF82_2702	CU651637.1	1076298	1076852	+	555	829	702	140	136	38	38	18	24	30	39	6.84	6.87	5.06	5.08	5.55	6.01	4.65	4.58	4.91	5.03	-0.907	0.00152	d	ycdY	Uncharacterized protein ycdY
LF82_2703	CU651637.1	1076954	1077445	+	492	211	157	97	96	11	10	25	24	39	46	5.19	5.06	4.76	4.81	4.22	4.5	5.19	4.72	5.39	5.39	1.26	0.00123	U	ycdZ	Inner membrane protein ycdZ
LF82_0366	CU651637.1	1077510	1078343	-	834	101	119	35	43	24	13	18	19	27	26	3.79	4.14	3.28	3.47	4.49	4.21	4.2	3.91	4.33	4.11	-0.21	0.175	~	csgG	Curli production assembly/transport component csgG
LF82_0365	CU651637.1	1078370	1078786	-	417	8	7	1	3	4	4	4	2	4	6	2.68	2.7	2.4	2.55	3.44	3.74	3.45	2.83	3.24	3.41	-0.447	0.172	~	csgF	Curli production assembly/transport component csgF
LF82_0364	CU651637.1	1078811	1079200	-	390	11	10	20	14	7	7	20	21	67	85	2.82	2.86	3.43	3.21	3.99	4.36	5.2	4.84	6.41	6.5	2.68	1.96e-08	U	csgE	Curli production assembly/transport component csgE
LF82_0363	CU651637.1	1079205	1079855	-	651	98	121	76	89	39	27	105	121	171	195	4	4.42	4.18	4.4	5.37	5.36	6.72	6.43	6.99	6.94	1.73	7.26e-09	U	csgD	csgAB operon transcriptional regulatory
LF82_0361	CU651637.1	1080608	1081063	+	456	23	17	13	22	1	1	11	20	23	30	3.12	3.05	3.04	3.42	2.66	2.79	4.32	4.6	4.83	4.95	3.97	0.000165	U	csgB	Minor curlin subunit
LF82_0360	CU651637.1	1081104	1081559	+	456	77	56	44	41	11	2	18	38	15	27	4.12	3.99	3.98	3.96	4.3	3.14	4.88	5.38	4.34	4.82	0.962	0.0316	~	csgA	Major curlin subunit
LF82_0362	CU651637.1	1081618	1081950	+	333	729	299	138	95	2	1	4	4	5	3	7.37	6.4	5.69	5.27	3.11	2.93	3.64	3.36	3.58	3.1	0.681	0.152	~	csgC	curli production protein csgC
LF82_3535	CU651637.1	1082071	1082382	+	312	546	510	157	171	10	11	34	46	25	39	7.06	7.23	5.94	6.12	4.62	5.16	6.18	6.12	5.4	5.76	0.843	0.0179	~	ymdA	Uncharacterized protein ymdA
LF82_3536	CU651637.1	1082477	1083010	+	534	267	165	119	105	91	33	36	58	34	37	5.38	5.02	4.91	4.82	6.77	5.88	5.55	5.72	5.11	5.01	-1.5	1.7e-05	D	ymdB	UPF0189 protein ymdB
LF82_3537	CU651637.1	1083012	1084433	+	1422	194	202	169	132	160	69	36	31	31	52	3.91	4.14	4.2	4	6.2	5.56	4.37	3.86	3.92	4.28	-2.18	4.86e-10	D	ymdC	Uncharacterized protein ymdC
LF82_1288	CU651637.1	1084441	1085598	-	1158	358	327	86	69	5	8	32	69	102	135	4.79	4.91	3.74	3.59	2.93	3.46	4.47	4.96	5.52	5.67	3.42	3.93e-13	U	mdoC	glucans biosynthesis protein C
LF82_1290	CU651637.1	1085992	1087527	+	1536	2570	2208	1329	1346	449	235	218	320	328	359	7	7.05	6.67	6.76	7.52	7.11	6.54	6.59	6.71	6.6	-0.708	7.98e-05	d	mdoG	glucans biosynthesis protein G
LF82_1291	CU651637.1	1087520	1090063	+	2544	1010	793	1178	901	348	176	24	45	92	71	5.09	5.03	5.83	5.55	6.46	6.02	3.44	3.67	4.45	4	-2.38	2.36e-17	D	mdoH	glucans biosynthesis glucosyltransferase H
LF82_2712	CU651637.1	1090235	1090462	+	228	24	24	46	31	6	7	3	8	6	6	3.67	3.84	4.79	4.4	4.39	4.99	3.72	4.35	4.11	3.94	-0.88	0.0688	~	yceK	Uncharacterized protein yceK
LF82_1403	CU651637.1	1090463	1090837	-	375	350	298	431	449	444	397	29	44	63	60	6.2	6.24	7.07	7.19	9.5	9.85	5.73	5.82	6.38	6.09	-3.54	7.16e-52	D	msyB	acidic protein msyB
LF82_1298	CU651637.1	1090920	1092146	-	1227	95	85	107	113	18	16	9	10	19	32	3.42	3.48	3.89	3.99	3.8	4.03	3.26	3.1	3.61	3.93	-0.181	0.183	~	mdtG	Multidrug resistance protein mdtG
LF82_1230	CU651637.1	1092318	1093238	-	921	468	345	136	125	69	49	29	24	40	42	5.4	5.25	4.43	4.39	5.66	5.68	4.62	4.04	4.66	4.52	-1.27	8.91e-06	D	lpxL	Lipid A biosynthesis lauroyl acyltransferase
LF82_2704	CU651637.1	1093463	1094515	+	1053	1079	1135	479	499	107	57	76	93	84	89	6.32	6.65	5.81	5.93	6.06	5.7	5.64	5.45	5.4	5.26	-0.646	0.00546	d	yceA	UPF0176 protein yceA
LF82_2710	CU651637.1	1094557	1095132	-	576	2376	2458	412	467	183	158	144	204	132	156	8.26	8.58	6.41	6.65	7.63	7.93	7.33	7.32	6.8	6.8	-1.01	4.01e-06	D	yceI	Protein yceI
LF82_2711	CU651637.1	1095136	1095702	-	567	205	129	39	33	27	26	23	29	17	26	4.98	4.65	3.67	3.57	5.09	5.49	4.92	4.78	4.24	4.53	-1.07	0.0029	D	yceJ	Cytochrome b561 homolog 2
LF82_2715	CU651637.1	1095964	1096104	-	141	6	7	27	38	1	0	3	6	3	9	3.02	3.23	4.73	5.2	3.22	2.32	4.19	4.56	3.9	4.91	2.81	0.026	~	yceO	Uncharacterized protein yceO
LF82_2154	CU651637.1	1096125	1097243	-	1119	323	275	144	117	48	44	33	51	70	67	4.71	4.74	4.28	4.12	4.96	5.29	4.54	4.64	5.09	4.84	-0.182	0.15	~	solA	N-methyl-L-tryptophan oxidase
LF82_0247	CU651637.1	1097358	1097612	-	255	10873	11086	12420	13896	2706	1279	3570	5250	1877	2155	11.61	11.91	12.42	12.65	12.66	12.09	13.09	13.14	11.74	11.7	-0.682	0.00113	d	bssS	biofilm regulator bssS
LF82_0490	CU651637.1	1097902	1098147	-	246	496	422	425	354	22	14	208	323	637	675	7.26	7.29	7.64	7.45	5.89	5.77	9.05	9.18	10.24	10.08	4.45	6.73e-52	U	dinI	DNA-damage-inducible protein I
LF82_1792	CU651637.1	1098221	1099267	-	1047	375	294	102	95	20	22	13	23	25	27	4.97	4.9	3.99	3.97	4.06	4.54	3.67	3.87	4.01	3.92	-0.456	0.0729	~	pyrC	Dihydroorotase
LF82_2705	CU651637.1	1099373	1099933	-	561	3109	3159	1559	1835	255	118	347	514	310	471	8.68	8.98	8.31	8.61	8.14	7.55	8.61	8.67	8.03	8.39	0.347	0.0605	~	yceB	Uncharacterized lipoprotein yceB
LF82_0927	CU651637.1	1100067	1100714	-	648	1368	1209	712	1025	1786	440	115	158	131	162	7.32	7.41	7	7.58	10.72	9.22	6.85	6.81	6.63	6.69	-3.56	6.56e-18	D	grxB	glutaredoxin-2
LF82_1299	CU651637.1	1100778	1101986	-	1209	126	73	172	155	75	42	4	15	19	28	3.66	3.37	4.39	4.33	5.42	5.14	2.82	3.38	3.62	3.82	-2.05	1.39e-08	D	mdtH	Multidrug resistance protein mdtH
LF82_1887	CU651637.1	1102222	1102806	+	585	716	623	288	295	106	71	65	75	52	57	6.57	6.63	5.91	6.01	6.85	6.79	6.21	5.94	5.54	5.44	-1.44	2.23e-09	D	rimJ	ribosomal-protein-alanine acetyltransferase
LF82_2709	CU651637.1	1102817	1103464	+	648	103	100	117	91	70	48	12	16	37	43	4.06	4.22	4.66	4.43	6.15	6.12	4.05	3.98	4.98	4.96	-1.31	7.29e-06	D	yceH	Uncharacterized protein yceH
LF82_2713	CU651637.1	1103466	1104389	+	924	87	58	176	176	68	35	8	14	16	20	3.57	3.4	4.72	4.78	5.64	5.24	3.38	3.54	3.71	3.76	-2.24	6.36e-10	D	yceM	Virulence factor mviM homolog
LF82_2714	CU651637.1	1104499	1106034	+	1536	141	128	123	92	23	13	11	9	25	27	3.55	3.63	3.81	3.59	3.82	3.63	3.24	2.92	3.65	3.57	-0.206	0.173	~	ycen	Virulence factor mviN homolog
LF82_0691	CU651637.1	1106074	1106490	-	417	3298	2545	1189	1158	40	47	279	397	416	439	9.19	9.09	8.34	8.38	5.99	6.69	8.72	8.72	8.87	8.71	2.53	2.16e-27	U	flgN	flagella synthesis protein flgN
LF82_0690	CU651637.1	1106495	1106788	-	294	1524	1097	283	307	26	56	67	117	62	105	8.59	8.39	6.82	7	5.88	7.41	7.2	7.49	6.69	7.19	0.161	0.192	~	flgM	Negative regulator of flagellin synthesis
LF82_0678	CU651637.1	1106864	1107523	-	660	1304	1061	54	41	2	1	3	4	4	4	7.23	7.2	3.83	3.62	2.78	2.66	2.97	2.94	2.97	2.88	0.669	0.148	~	flgA	flagella basal body P-ring formation protein flgA
LF82_0679	CU651637.1	1107678	1108094	+	417	563	497	90	97	3	3	0	3	1	3	6.7	6.79	4.87	5.02	3.23	3.49	2.32	3.03	2.61	2.97	-1.34	0.0577	~	flgB	flagellar basal-body rod protein flgB
LF82_0680	CU651637.1	1108098	1108502	+	405	386	254	32	22	3	0	0	4	3	2	6.23	5.92	3.79	3.51	3.25	2.32	2.32	3.22	3.08	2.8	0.00926	0.254	~	flgC	flagellar basal-body rod protein flgC
LF82_0681	CU651637.1	1108514	1109209	+	696	568	536	66	54	7	3	1	3	4	3	6.02	6.19	3.97	3.82	3.48	3.13	2.56	2.78	2.94	2.74	-1.25	0.0364	~	flgD	Basal-body rod modification protein flgD
LF82_0682	CU651637.1	1109234	1110439	+	1206	1066	1085	112	70	15	2	6	4	3	6	6.12	6.4	3.95	3.57	3.65	2.69	3.02	2.69	2.62	2.8	-1.63	0.00771	D	flgE	flagellar hook protein flgE
LF82_0683	CU651637.1	1110459	1111214	+	756	310	255	38	23	4	0	1	0	1	0	5.13	5.12	3.41	3.1	3.04	2.32	2.54	2.32	2.49	2.32	-2.72	0.0355	~	flgF	flagellar basal-body rod protein flgF
LF82_0684	CU651637.1	1111386	1112168	+	783	629	576	122	87	7	1	1	2	3	6	6	6.13	4.49	4.18	3.38	2.61	2.53	2.61	2.76	3	-0.564	0.136	~	flgG	flagellar basal-body rod protein flgG
LF82_0685	CU651637.1	1112221	1112919	+	699	238	189	30	32	3	1	2	0	5	5	4.9	4.86	3.3	3.38	2.93	2.64	2.76	2.32	3.06	2.97	0.583	0.152	~	flgH	flagellar L-ring protein
LF82_0686	CU651637.1	1112931	1114028	+	1098	300	224	65	49	7	2	2	3	7	3	4.65	4.53	3.54	3.36	3.15	2.72	2.62	2.63	2.99	2.6	-0.569	0.131	~	flgI	flagellar P-ring protein
LF82_0687	CU651637.1	1114028	1114969	+	942	220	178	54	43	5	1	2	2	3	3	4.47	4.44	3.52	3.38	3.04	2.57	2.66	2.57	2.7	2.64	-0.732	0.125	~	flgJ	Peptidoglycan hydrolase flgJ
LF82_0688	CU651637.1	1115035	1116678	+	1644	3060	2568	844	662	36	42	59	105	109	172	7.14	7.16	5.97	5.72	4.2	4.77	4.77	5.04	5.16	5.53	1.06	0.000172	U	flgK	flagellar hook-associated protein 1
LF82_0689	CU651637.1	1116691	1117644	+	954	8062	7045	2146	2189	48	54	103	156	274	379	9.29	9.36	8.01	8.11	5.16	5.76	6.17	6.26	7.12	7.33	1.9	8.8e-16	U	flgl	flagellar hook-associated protein 3
LF82_1909	CU651637.1	1117839	1121024	-	3186	2763	2105	1210	995	277	298	296	488	284	342	6.1	5.99	5.57	5.39	5.86	6.43	5.97	6.17	5.54	5.56	-0.673	0.00176	d	rne	ribonuclease E
LF82_2716	CU651637.1	1121159	1121479	+	321	18	5	19	16	1	0	5	7	2	3	3.19	2.67	3.54	3.44	2.79	2.32	3.88	3.86	2.98	3.12	1.57	0.106	~	yceQ	Uncharacterized protein yceQ
LF82_1899	CU651637.1	1121597	1122556	+	960	1368	1091	275	337	28	20	58	84	103	98	6.77	6.72	5.22	5.54	4.51	4.53	5.41	5.44	5.78	5.5	1.33	8.94e-06	U	rluC	ribosomal large subunit pseudouridine synthase C
LF82_2707	CU651637.1	1122667	1123251	-	585	1728	1449	854	948	176	142	144	202	131	204	7.79	7.81	7.4	7.62	7.56	7.75	7.3	7.29	6.77	7.15	-0.697	0.000491	d	yceF	Maf-like protein yceF
LF82_s1755	CU651637.1	1123245	1123413	+	169	7633	3305	834	1165	81	56	680	1138	545	640	11.69	10.76	9.13	9.68	8.21	8.19	11.29	11.53	10.56	10.55	2.37	2.75e-12	U	psrD	Novel sRNA, function unknown
LF82_2706	CU651637.1	1123450	1123971	+	522	47525	40546	7186	7600	611	483	7577	10464	6380	8942	12.7	12.75	10.6	10.75	9.49	9.66	13.14	13.1	12.48	12.72	3.04	4.33e-84	U	yceD	Uncharacterized protein yceD
LF82_1953	CU651637.1	1124023	1124196	+	174	30681	26383	3675	4332	373	305	1458	2031	792	987	13.66	13.71	11.21	11.52	10.36	10.58	12.35	12.32	11.05	11.13	0.625	0.000164	u	rpmF	50S ribosomal protein L32
LF82_1673	CU651637.1	1124277	1125347	+	1071	4064	3491	1803	1635	118	86	191	291	340	443	8.15	8.2	7.6	7.53	6.17	6.22	6.86	6.96	7.26	7.39	1.19	1.64e-11	U	plsX	Fatty acid/phospholipid synthesis protein plsX
LF82_0609	CU651637.1	1125415	1126368	+	954	1887	1604	815	686	104	145	154	198	266	315	7.23	7.27	6.66	6.49	6.16	7.1	6.72	6.58	7.07	7.08	0.405	0.0537	~	fabH	3-oxoacyl-[acyl-carrier-protein] synthase 3
LF82_0606	CU651637.1	1126384	1127313	+	930	1643	1392	637	513	155	140	72	103	139	159	7.07	7.1	6.36	6.13	6.73	7.09	5.73	5.74	6.22	6.18	-0.754	0.000185	d	fabD	Malonyl CoA-acyl carrier protein transacylase
LF82_0608	CU651637.1	1127326	1128060	+	735	10737	8460	3086	2985	690	430	220	239	209	253	10.07	10	8.9	8.92	9.17	9	7.58	7.2	7.1	7.13	-2.01	1.61e-29	D	fabG	3-oxoacyl-[acyl-carrier-protein] reductase
LF82_0021	CU651637.1	1128271	1128507	+	237	121016	109527	42071	45807	2276	1117	6250	9239	3388	4399	15.19	15.32	14.28	14.48	12.52	12	14	14.06	12.7	12.84	0.488	0.00654	~	acpP	acyl carrier protein
LF82_0607	CU651637.1	1128595	1129836	+	1242	7665	7108	1214	1164	456	354	742	864	1189	1372	8.84	9	6.84	6.85	7.84	7.98	8.56	8.28	8.82	8.78	0.904	3.16e-08	u	fabF	3-oxoacyl-[acyl-carrier-protein] synthase 2
LF82_1588	CU651637.1	1129956	1130765	+	810	918	796	205	185	88	61	86	123	102	99	6.46	6.52	5.06	5	6.15	6.14	6.15	6.16	5.99	5.73	-0.309	0.0581	~	pabC	Aminodeoxychorismate lyase
LF82_2708	CU651637.1	1130768	1131790	+	1023	170	139	108	102	48	29	6	17	29	36	4.1	4.09	4.07	4.07	5.07	4.89	3.11	3.62	4.19	4.24	-0.985	0.00117	d	yceG	Uncharacterized protein yceG
LF82_2273	CU651637.1	1131780	1132421	+	642	142	129	63	96	54	21	9	13	25	23	4.41	4.51	4	4.5	5.81	5.06	3.78	3.79	4.53	4.26	-1.34	0.000622	D	tmk	Thymidylate kinase
LF82_1026	CU651637.1	1132418	1133422	+	1005	152	130	115	77	42	23	24	34	24	34	4.01	4.04	4.16	3.81	4.93	4.64	4.31	4.31	4.01	4.19	-0.903	0.00502	d	holB	DNA polymerase III subunit delta'
LF82_2718	CU651637.1	1133433	1134230	+	798	767	747	762	829	396	217	85	107	95	116	6.24	6.46	6.81	7	8.26	7.91	6.15	5.99	5.92	5.96	-2.26	2.99e-24	D	ycfH	Uncharacterized deoxyribonuclease ycfH
LF82_1768	CU651637.1	1134525	1135958	+	1434	5029	4457	1228	1078	113	106	59	139	144	145	8.03	8.13	6.66	6.55	5.73	6.11	4.93	5.57	5.69	5.49	-0.367	0.0559	~	ptsG	PTS system glucose-specific EIICB component
LF82_0654	CU651637.1	1136018	1138207	-	2190	3417	2907	163	145	29	17	177	274	137	146	6.9	6.94	3.74	3.68	3.71	3.55	5.79	5.9	5.09	4.97	1.88	1.07e-11	U	fhuE	FhuE receptor
LF82_0995	CU651637.1	1138541	1138900	+	360	1273	1116	239	253	105	83	144	241	116	118	8.05	8.13	6.31	6.46	7.51	7.68	7.99	8.22	7.28	7.07	-0.435	0.0186	~	hinT	HIT-like protein ycfF
LF82_2720	CU651637.1	1138903	1139280	+	378	530	489	134	141	84	65	33	57	42	59	6.75	6.9	5.48	5.62	7.13	7.27	5.89	6.15	5.83	6.05	-1.32	3.71e-07	D	ycfL	Uncharacterized protein ycfL
LF82_2721	CU651637.1	1139294	1139935	+	642	446	371	153	136	127	119	16	17	43	42	5.8	5.81	4.99	4.91	6.97	7.38	4.36	4.05	5.18	4.94	-2.3	2.72e-17	D	ycfM	Uncharacterized protein ycfM
LF82_2253	CU651637.1	1139916	1140740	+	825	149	150	116	92	23	19	15	19	39	32	4.19	4.4	4.38	4.18	4.46	4.64	4.03	3.92	4.76	4.34	0.0131	0.25	~	thiK	Thiamine kinase
LF82_1445	CU651637.1	1140751	1141776	+	1026	591	416	423	392	106	79	58	92	83	98	5.56	5.35	5.68	5.65	6.09	6.17	5.33	5.47	5.41	5.41	-0.783	0.000274	d	nagZ	Beta-hexosaminidase
LF82_2722	CU651637.1	1141799	1142341	+	543	675	541	490	510	194	137	32	66	65	79	6.59	6.54	6.73	6.86	7.8	7.81	5.38	5.86	5.92	5.96	-1.95	1.39e-18	D	ycfP	UPF0227 protein ycfP
LF82_1473	CU651637.1	1142741	1144045	+	1305	1550	1388	134	112	35	26	192	229	79	73	6.52	6.63	4.05	3.92	4.42	4.48	6.59	6.36	5.05	4.76	0.575	0.0178	~	ndh	NadH dehydrogenase
LF82_2719	CU651637.1	1144272	1144811	+	540	54	45	228	171	1095	284	53	72	178	192	3.62	3.63	5.71	5.41	10.28	8.85	6.04	5.99	7.31	7.18	-2.53	7.72e-11	D	ycfJ	Uncharacterized protein ycfJ
LF82_2723	CU651637.1	1144873	1145505	-	633	256	161	77	72	49	42	30	37	33	46	5.11	4.78	4.22	4.2	5.7	5.97	5.11	4.94	4.87	5.07	-0.97	0.0011	d	ycfQ	Uncharacterized HTH-type transcriptional regulator
LF82_0232	CU651637.1	1145746	1146003	+	258	1112	1127	140	152	890	243	216	310	451	559	8.33	8.61	6.04	6.22	11.04	9.69	9.04	9.05	9.68	9.74	-0.812	0.0105	~	bhsA	UPF0379 protein ycfR
LF82_2724	CU651637.1	1146086	1147045	-	960	223	197	413	296	218	141	110	129	97	124	4.46	4.53	5.74	5.37	7.16	7.05	6.25	6	5.7	5.8	-1.44	3.8e-10	D	ycfS	Uncharacterized protein ycfS
LF82_1337	CU651637.1	1147191	1150637	-	3447	1094	967	412	394	195	144	31	44	59	59	4.82	4.9	4.2	4.21	5.3	5.37	3.4	3.41	3.7	3.55	-2.27	4.67e-25	D	mfd	Transcription-repair-coupling factor
LF82_2725	CU651637.1	1150765	1151838	-	1074	46	31	24	26	8	5	9	9	13	20	3.02	2.92	2.91	2.97	3.25	3.18	3.35	3.12	3.41	3.62	0.593	0.0959	~	ycfT	Inner membrane protein ycfT
LF82_1213	CU651637.1	1152099	1153298	+	1200	879	674	200	209	46	24	24	39	31	44	5.87	5.77	4.57	4.68	4.83	4.48	4.12	4.27	4.09	4.28	-0.639	0.0153	~	lolC	Lipoprotein-releasing system transmembrane protein lolC
LF82_1214	CU651637.1	1153291	1153992	+	702	227	192	105	73	39	35	0	4	6	5	4.84	4.87	4.45	4.11	5.28	5.59	2.32	2.91	3.17	2.96	-3.51	6.47e-11	D	lolD	Lipoprotein-releasing system ATP-binding protein lolD
LF82_1215	CU651637.1	1153992	1155236	+	1245	939	820	757	747	153	80	48	76	60	75	5.91	5.98	6.19	6.24	6.32	5.93	4.86	4.99	4.78	4.84	-1.51	9.2e-11	D	lolE	Lipoprotein-releasing system transmembrane protein lolE
LF82_1444	CU651637.1	1155265	1156176	+	912	318	270	217	192	73	70	17	12	28	32	4.93	4.96	4.99	4.9	5.75	6.16	4.05	3.43	4.27	4.23	-2.02	7.89e-11	D	nagK	N-acetyl-D-glucosamine kinase
LF82_2726	CU651637.1	1157151	1157939	-	789	110	59	58	49	2	0	22	43	27	42	3.93	3.54	3.73	3.62	2.71	2.32	4.48	4.85	4.39	4.7	4.36	3.78e-05	U	ycfZ	Inner membrane protein ycfZ
LF82_3539	CU651637.1	1157936	1158397	-	462	42	32	33	26	1	3	2	9	9	13	3.54	3.48	3.7	3.54	2.66	3.41	2.94	3.76	3.81	4.01	1.68	0.0213	~	ymfA	Inner membrane protein ymfA
LF82_1687	CU651637.1	1158455	1159501	-	1047	873	707	457	386	199	117	25	39	47	52	6.05	6.02	5.75	5.6	6.92	6.67	4.31	4.41	4.69	4.62	-2.41	1.05e-23	D	potD	Spermidine/putrescine-binding periplasmic protein
LF82_1686	CU651637.1	1159498	1160292	-	795	168	165	83	80	22	17	11	11	9	11	4.36	4.55	4.06	4.08	4.45	4.56	3.77	3.47	3.36	3.38	-1.72	0.000137	D	potC	Spermidine/putrescine transport system permease protein
LF82_1685	CU651637.1	1160289	1161116	-	828	209	174	76	72	15	8	7	6	17	12	4.55	4.56	3.94	3.93	4	3.74	3.36	3.03	3.86	3.42	-0.395	0.125	~	potB	Spermidine/putrescine transport system permease protein
LF82_1684	CU651637.1	1161130	1162266	-	1137	497	365	175	175	28	16	52	96	161	170	5.21	5.06	4.48	4.53	4.32	4.11	5.06	5.39	6.15	6	2.18	3.95e-13	U	potA	Spermidine/putrescine import ATP-binding protein potA
LF82_1618	CU651637.1	1162516	1163742	+	1227	2768	2482	1186	1072	616	320	390	606	254	315	7.41	7.52	6.83	6.76	8.28	7.86	7.66	7.79	6.66	6.73	-1.44	7.85e-14	D	pepT	Peptidase T
LF82_2717	CU651637.1	1163791	1164912	-	1122	854	744	467	414	295	206	63	87	65	92	5.93	5.99	5.69	5.6	7.37	7.36	5.32	5.28	5	5.22	-2.43	1.36e-33	D	ycfD	Uncharacterized protein ycfD
LF82_1661	CU651637.1	1164988	1166448	-	1461	475	462	480	476	93	56	106	168	193	233	4.85	5.04	5.39	5.44	5.45	5.26	5.65	5.79	6.06	6.08	0.776	0.000165	u	phoQ	Sensor protein phoQ
LF82_1660	CU651637.1	1166448	1167119	-	672	1683	1534	442	447	146	89	562	763	315	383	7.56	7.69	6.3	6.38	7.1	6.91	9.04	8.97	7.8	7.84	0.831	2.08e-06	u	phoP	Transcriptional regulatory protein phoP
LF82_1774	CU651637.1	1167289	1168659	-	1371	691	637	206	143	29	36	10	8	13	20	5.39	5.53	4.45	4.11	4.16	4.8	3.25	2.92	3.23	3.43	-1.77	1.34e-05	D	purB	adenylosuccinate lyase
LF82_0990	CU651637.1	1168663	1169304	-	642	126	82	50	44	21	21	6	6	15	28	4.28	4.03	3.78	3.71	4.64	5.06	3.43	3.19	3.99	4.47	-0.746	0.0301	~	hflD	UPF0274 protein ycfC
LF82_1359	CU651637.1	1169340	1170446	-	1107	1016	791	286	293	51	44	118	147	117	154	6.18	6.09	5.09	5.18	5.05	5.3	6.16	5.98	5.76	5.9	0.751	0.000819	u	mnmA	hypothetical protein
LF82_1536	CU651637.1	1170500	1170961	-	462	62	43	21	29	15	10	1	0	5	11	3.89	3.73	3.34	3.63	4.63	4.57	2.67	2.32	3.33	3.84	-1.4	0.00743	D	nudJ	Uncharacterized Nudix hydrolase ymfB
LF82_1901	CU651637.1	1170971	1171624	-	654	150	104	113	122	11	8	23	41	35	28	4.45	4.25	4.61	4.76	3.93	3.97	4.75	5.02	4.9	4.45	0.992	0.0118	~	rluE	ribosomal large subunit pseudouridine synthase E
LF82_1086	CU651637.1	1171796	1173046	+	1251	8538	8251	4679	3989	3348	2071	1843	2461	1300	1541	8.98	9.2	8.73	8.58	10.68	10.5	9.85	9.76	8.93	8.94	-1.66	4.42e-27	D	icd	Isocitrate dehydrogenase [NadP]
LF82_141	CU651637.1	1173160	1174302	-	1143	118	99	117	127	2	1	126	173	130	144	3.65	3.66	4.04	4.18	2.6	2.53	6.2	6.16	5.86	5.77	5.77	2.05e-11	U	PERCE_31	Integrase
LF82_142	CU651637.1	1174292	1174528	-	237	6	5	4	8	0	1	5	9	17	12	2.78	2.78	2.79	3.17	2.32	3.12	4.18	4.44	5.26	4.64	4.11	0.00267	U	PERCE_32	Excisionase
LF82_143	CU651637.1	1174668	1174907	-	240	3	1	2	2	0	0	0	0	1	1	2.56	2.42	2.57	2.58	2.32	2.32	2.32	2.32	2.79	2.73	1.68	0.14	~	PERCE_33	hypothetical protein
LF82_144	CU651637.1	1174955	1175173	-	219	3	3	2	7	1	0	1	0	0	1	2.59	2.64	2.59	3.13	2.96	2.32	2.97	2.32	2.32	2.76	-0.747	0.204	~	PERCE_34	dksA/traR C4-type zinc finger
LF82_145	CU651637.1	1175272	1175553	-	282	6	1	5	1	0	0	1	4	3	1	2.71	2.41	2.81	2.44	2.32	2.32	2.85	3.49	3.31	2.68	2.71	0.0562	~	PERCE_35	putative viral DNA-binding protein
LF82_146	CU651637.1	1175564	1175755	-	192	3	1	4	3	0	0	1	2	1	0	2.62	2.45	2.88	2.77	2.32	2.32	3.04	3.26	2.89	2.32	0.691	0.208	~	PERCE_36	hypothetical protein
LF82_147	CU651637.1	1175728	1175916	-	189	5	1	5	3	2	0	0	0	1	0	2.79	2.45	2.99	2.78	3.52	2.32	2.32	2.32	2.9	2.32	-1.63	0.135	~	PERCE_37	hypothetical protein
LF82_148	CU651637.1	1175907	1176587	-	681	3	4	6	6	0	2	0	1	3	1	2.41	2.46	2.58	2.59	2.32	2.92	2.32	2.5	2.82	2.48	0.203	0.234	~	PERCE_38	Exonuclease
LF82_149	CU651637.1	1176584	1177369	-	786	15	11	11	11	1	1	6	3	1	5	2.68	2.64	2.72	2.73	2.53	2.61	3.28	2.74	2.48	2.91	0.809	0.156	~	PERCE_39	Bet recombination protein (Red beta)
LF82_150	CU651637.1	1177375	1177671	-	297	3	4	1	4	0	0	0	0	1	1	2.52	2.63	2.43	2.72	2.32	2.32	2.32	2.32	2.72	2.66	1.68	0.138	~	PERCE_40	RecBCD inhibitor protein Gam
LF82_151	CU651637.1	1177747	1178166	-	420	8	5	10	9	0	0	0	1	5	4	2.68	2.6	2.94	2.91	2.32	2.32	2.32	2.6	3.4	3.13	3.85	0.009	U	PERCE_41	FtsZ inhibitor protein Kil
LF82_152	CU651637.1	1178432	1178938	-	507	3742	3482	5270	5619	669	200	582	918	537	630	9.09	9.26	10.19	10.36	9.66	8.44	9.49	9.64	8.96	8.95	-0.228	0.144	~	PERCE_42	transmembrane protein
LF82_153	CU651637.1	1178960	1179982	-	1023	2327	2429	6991	6522	53	15	195	273	185	205	7.42	7.75	9.59	9.57	5.19	4.15	6.95	6.93	6.48	6.39	1.82	1.01e-09	U	PERCE_43	Hypothetical protein
LF82_154	CU651637.1	1180105	1180797	-	693	2343	2102	786	829	80	61	250	370	144	192	7.98	8.1	7.05	7.19	6.23	6.35	7.84	7.9	6.67	6.83	0.496	0.00763	~	PERCE_44	CI repressor
LF82_766	CU651637.1	1180908	1181135	+	228	5	6	4	7	1	0	1	2	0	1	2.72	2.87	2.8	3.11	2.94	2.32	2.95	3.14	2.32	2.75	-0.751	0.2	~	PERCE_45	hypothetical protein
LF82_155	CU651637.1	1181160	1181705	+	546	5	4	1	8	0	1	0	6	5	4	2.5	2.5	2.38	2.75	2.32	2.72	2.32	3.3	3.21	2.98	2.4	0.0581	~	PERCE_46	CII regulatory protein
LF82_156	CU651637.1	1181702	1182721	+	1020	27	22	24	26	4	2	5	4	7	7	2.79	2.79	2.93	3	2.89	2.74	3.01	2.75	3.03	2.94	0.485	0.158	~	PERCE_47	replication protein O
LF82_157	CU651637.1	1182718	1183419	+	702	8	2	8	6	1	0	0	4	4	4	2.54	2.39	2.65	2.59	2.55	2.32	2.32	2.91	2.94	2.86	2.26	0.0608	~	PERCE_48	helicase loader P
LF82_158	CU651637.1	1183416	1183718	+	303	33	21	62	47	0	1	24	35	26	23	3.7	3.48	4.81	4.54	2.32	2.98	5.76	5.8	5.49	5.12	4.86	0.000364	U	PERCE_49	Putative protein RenD
LF82_0556	CU651637.1	1183786	1184118	+	333	293	285	233	232	9	7	87	123	39	60	6.12	6.34	6.38	6.45	4.42	4.54	7.39	7.38	5.9	6.25	1.87	1.16e-05	U	PERCE_50	Multidrug transporter EmrE
LF82_2573	CU651637.1	1184374	1185900	+	1527	54	61	241	210	11	6	90	122	169	188	2.92	3.09	4.51	4.41	3.23	3.07	5.38	5.32	5.82	5.74	3.65	4.74e-19	U	PERCE_51	Large serine recombinase
LF82_159	CU651637.1	1186250	1187293	-	1044	1650	1665	266	258	27	15	203	364	145	191	6.92	7.19	5.07	5.09	4.38	4.13	6.98	7.3	6.12	6.27	2.26	2.72e-13	U	PERCE_52	alpha/beta hydrolase
LF82_2576	CU651637.1	1187741	1188196	+	456	10	17	11	7	0	0	14	12	30	44	2.72	3.05	2.95	2.77	2.32	2.32	4.59	4.05	5.15	5.43	6.87	3.6e-06	U	PERCE_53	Recombination mediator Orf
LF82_1494	CU651637.1	1188196	1188366	+	171	0	1	0	0	0	0	2	1	3	5	2.32	2.46	2.32	2.32	2.32	2.32	3.62	2.92	3.72	4.04	3.66	0.0195	~	PERCE_54	NinE
LF82_2577	CU651637.1	1188359	1188649	+	291	2	1	1	1	0	0	1	1	3	7	2.46	2.41	2.43	2.43	2.32	2.32	2.84	2.7	3.29	3.85	3.97	0.00962	U	PERCE_55	uncharacterized protein YbcO
LF82_2048	CU651637.1	1188646	1189008	+	363	4	4	1	1	0	0	0	1	4	6	2.54	2.58	2.41	2.41	2.32	2.32	2.32	2.63	3.34	3.52	3.99	0.00903	U	PERCE_56	endodeoxyribonuclease RusA
LF82_3527	CU651637.1	1189005	1189145	+	141	2	1	3	7	0	1	0	1	0	1	2.59	2.49	2.89	3.44	2.32	3.48	2.32	3.02	2.32	2.96	-0.808	0.199	~	PERCE_57	hypothetical protein
LF82_2578	CU651637.1	1189231	1189614	+	384	1186	1082	3136	2392	59	28	1092	1567	449	464	7.85	7.99	9.85	9.53	6.62	6.09	10.79	10.81	9.1	8.91	2.67	7.44e-27	U	PERCE_58	Antitermination protein Q
LF82_1505	CU651637.1	1189803	1190885	-	1083	1195	1230	24836	20810	212	11	235	299	144	196	6.42	6.72	11.33	11.15	6.96	3.79	7.13	6.98	6.06	6.25	0.0509	0.248	~	PERCE_59	Outer membrane porin
LF82_0578	CU651637.1	1191475	1191690	+	216	27	27	11	21	2	0	21	55	29	35	3.82	4.01	3.42	4.04	3.41	2.32	6.03	6.87	6.08	6.1	4.26	6.92e-05	U	PERCE_60	Lysis protein S
LF82_767	CU651637.1	1191695	1192009	+	315	40	27	50	45	5	1	7	17	28	29	3.84	3.65	4.51	4.45	3.87	2.96	4.23	4.84	5.54	5.37	2.52	0.00016	U	PERCE_61	hypothetical protein
LF82_2835	CU651637.1	1192380	1192913	+	534	7	14	13	5	4	0	4	8	16	21	2.58	2.87	2.95	2.61	3.26	2.32	3.27	3.53	4.24	4.36	2.5	0.00326	U	PERCE_62	Endolysin
LF82_2080	CU651637.1	1192910	1193371	+	462	10	6	9	8	6	1	0	1	4	7	2.72	2.62	2.85	2.82	3.69	2.78	2.32	2.57	3.17	3.45	-0.0584	0.246	~	PERCE_63	Rz spanin
LF82_0244	CU651637.1	1193403	1193696	-	294	1111	920	954	679	8	4	1017	1203	1337	1457	8.14	8.14	8.53	8.12	4.43	4.07	11.07	10.81	11.05	10.93	7.12	1.85e-52	U	PERCE_64	Bor lipoprotein
LF82_160	CU651637.1	1194177	1194503	+	327	122	130	269	246	23	22	35	50	46	45	5.02	5.33	6.6	6.55	5.58	5.99	6.16	6.17	6.14	5.89	0.261	0.133	~	PERCE_65	TonB fragment
LF82_1506	CU651637.1	1195456	1196001	+	546	16	15	34	17	6	9	1	0	9	5	2.84	2.89	3.58	3.12	3.55	4.27	2.62	2.32	3.66	3.1	-0.872	0.0768	~	PERCE_1	Terminase small subunit
LF82_161	CU651637.1	1196165	1197901	+	1737	29	16	17	22	6	3	4	2	17	13	2.64	2.54	2.61	2.7	2.83	2.7	2.69	2.46	3.26	2.99	1.01	0.0499	~	PERCE_2	Terminase large subunit
LF82_162	CU651637.1	1197898	1198104	+	207	0	0	2	0	0	0	0	2	1	3	2.32	2.32	2.61	2.32	2.32	2.32	2.32	3.21	2.86	3.42	2.63	0.0875	~	PERCE_3	head-to-tail adaptor Ad1
LF82_163	CU651637.1	1198101	1199702	+	1602	11	8	13	10	3	2	0	2	12	11	2.46	2.44	2.56	2.52	2.62	2.61	2.32	2.47	3.09	2.95	1.46	0.0317	~	PERCE_4	Portal
LF82_164	CU651637.1	1199683	1201014	+	1332	5	6	7	5	0	0	0	1	2	0	2.4	2.43	2.48	2.44	2.32	2.32	2.32	2.41	2.51	2.32	1.72	0.124	~	PERCE_5	capsid assembly protein
LF82_165	CU651637.1	1201024	1201356	+	333	10	11	5	7	2	1	0	1	1	1	2.85	2.99	2.74	2.9	3.11	2.93	2.32	2.66	2.68	2.63	-1.32	0.117	~	PERCE_6	capsid decoration protein
LF82_166	CU651637.1	1201412	1202437	+	1026	19	11	7	9	1	1	6	5	10	5	2.67	2.57	2.53	2.59	2.48	2.55	3.11	2.84	3.25	2.79	2.18	0.0268	~	PERCE_7	major capsid protein
LF82_167	CU651637.1	1202479	1202874	+	396	17	4	10	5	12	0	2	1	2	3	3.03	2.56	2.97	2.7	4.55	2.32	3.02	2.61	2.88	3	-1.87	0.042	~	PERCE_8	DNA packaging protein
LF82_168	CU651637.1	1202886	1203239	+	354	10	5	11	7	7	3	1	4	1	2	2.82	2.64	3.09	2.87	4.09	3.63	2.76	3.32	2.66	2.85	-2.47	0.0107	~	PERCE_9	head closure protein Hc1
LF82_169	CU651637.1	1203251	1203829	+	579	6	5	11	6	4	6	1	2	3	6	2.53	2.53	2.83	2.64	3.2	3.81	2.6	2.7	2.89	3.18	-0.95	0.0859	~	PERCE_10	Neck protein
LF82_170	CU651637.1	1203826	1204221	+	396	3	1	13	5	2	0	0	1	2	9	2.47	2.39	3.12	2.7	3.01	2.32	2.32	2.61	2.88	3.8	1.72	0.075	~	PERCE_11	tail completion Tc1
LF82_171	CU651637.1	1204229	1204969	+	741	3	8	13	12	1	3	0	2	3	1	2.41	2.57	2.8	2.79	2.54	3.09	2.32	2.63	2.78	2.47	-0.783	0.154	~	PERCE_12	tail tube protein TTP
LF82_172	CU651637.1	1204985	1205407	+	423	4	1	6	3	1	0	0	1	2	0	2.51	2.38	2.72	2.55	2.69	2.32	2.32	2.59	2.85	2.32	0.314	0.232	~	PERCE_13	tail assembly chaperone
LF82_173	CU651637.1	1205389	1205823	+	435	3	3	4	1	3	3	0	0	1	1	2.46	2.49	2.59	2.4	3.2	3.46	2.32	2.32	2.6	2.56	-2.35	0.0372	~	PERCE_14	Minor tail protein T
LF82_174	CU651637.1	1205816	1208377	+	2562	10	6	49	26	3	2	1	5	3	11	2.4	2.38	2.84	2.63	2.51	2.51	2.39	2.55	2.47	2.74	0.71	0.133	~	PERCE_15	tail length tape measure protein TMP
LF82_175	CU651637.1	1208374	1208703	+	330	8	1	2	4	0	1	0	0	1	1	2.76	2.4	2.51	2.69	2.32	2.93	2.32	2.32	2.68	2.63	0.198	0.241	~	PERCE_16	Minor tail protein
LF82_176	CU651637.1	1208703	1209401	+	699	3	1	6	4	0	0	1	3	1	2	2.41	2.36	2.58	2.5	2.32	2.32	2.56	2.78	2.5	2.61	2.25	0.0782	~	PERCE_17	Minor tail protein
LF82_177	CU651637.1	1209475	1210149	+	675	0	0	1	0	0	0	0	0	1	0	2.32	2.32	2.37	2.32	2.32	2.32	2.32	2.32	2.51	2.32	0.765	0.232	~	PERCE_18	tail fibre assembly protein
LF82_178	CU651637.1	1210086	1210718	+	633	2	3	10	9	3	1	4	0	2	1	2.39	2.44	2.76	2.74	2.98	2.67	3.16	2.32	2.69	2.49	-1.12	0.124	~	PERCE_19	Tail assembly protein
LF82_179	CU651637.1	1210779	1214192	+	3414	49	35	69	41	11	2	38	41	45	43	2.6	2.56	2.86	2.68	2.8	2.46	3.58	3.36	3.48	3.32	2.05	7.21e-05	U	PERCE_20	host specificity protein J
LF82_180	CU651637.1	1214262	1214861	+	600	8	8	6	6	7	3	0	1	0	4	2.58	2.63	2.61	2.63	3.6	3.22	2.32	2.52	2.32	2.93	-2.07	0.0205	~	PERCE_21	Lom membrane protein
LF82_181	CU651637.1	1214920	1216986	+	2067	69	64	76	90	6	4	93	162	220	264	2.9	2.95	3.19	3.34	2.76	2.74	5.04	5.3	5.77	5.79	4.85	9.64e-22	U	PERCE_22	tail fiber protein
LF82_182	CU651637.1	1216983	1217261	+	279	40	30	40	34	3	4	60	98	72	85	3.95	3.86	4.4	4.28	3.53	4.13	7.12	7.31	6.97	6.96	3.73	4.04e-10	U	PERCE_23	hypothetical protein
LF82_183	CU651637.1	1217274	1217567	+	294	54	54	35	37	2	3	31	52	35	32	4.21	4.41	4.2	4.31	3.19	3.79	6.14	6.37	5.92	5.58	3	1.92e-05	U	PERCE_24	hypothetical protein
LF82_184	CU651637.1	1217659	1218516	-	858	1717	1500	272	249	36	29	70	109	89	139	7.24	7.32	5.34	5.29	4.93	5.1	5.8	5.92	5.74	6.1	1.05	6.19e-05	U	PERCE_25	iron/manganese ABC transporter substrate-binding protein SitD
LF82_185	CU651637.1	1218513	1219370	-	858	1112	1063	53	57	46	15	15	24	45	54	6.64	6.84	3.58	3.68	5.23	4.34	3.99	4.11	4.88	4.9	-0.0105	0.251	~	PERCE_26	iron/manganese ABC transporter substrate-binding protein SitC
LF82_186	CU651637.1	1219367	1220194	-	828	2389	2298	100	120	91	62	78	136	111	119	7.76	7.97	4.21	4.47	6.17	6.13	5.99	6.27	6.07	5.94	-0.154	0.152	~	PERCE_27	iron/manganese ABC transporter substrate-binding protein SitB
LF82_187	CU651637.1	1220194	1221108	-	915	5632	5410	82	62	150	83	1720	3011	574	635	8.83	9.05	3.91	3.7	6.71	6.39	10.2	10.5	8.21	8.12	1.65	6.37e-14	U	PERCE_28	iron/manganese ABC transporter substrate-binding protein SitA
LF82_188	CU651637.1	1221387	1221671	+	285	20	22	7	15	7	1	7	15	14	8	3.34	3.57	2.96	3.49	4.32	3.01	4.34	4.81	4.8	4	0.78	0.0996	~	PERCE_29	hypothetical protein
LF82_189	CU651637.1	1221795	1222565	+	771	1650	1742	1198	1047	21	15	274	429	219	278	7.34	7.68	7.49	7.37	4.43	4.45	7.82	7.96	7.1	7.2	3.04	2.29e-22	U	PERCE_30	hypothetical protein
LF82_2737	CU651637.1	1223451	1223855	-	405	145	130	154	138	3	0	31	32	58	70	4.97	5.06	5.57	5.5	3.25	2.32	5.72	5.31	6.16	6.19	4.67	7.52e-08	U	ycgX	Uncharacterized protein ycgX
LF82_2728	CU651637.1	1224076	1224807	-	732	947	709	143	152	68	42	159	285	114	159	6.64	6.5	4.75	4.88	5.94	5.78	7.13	7.46	6.28	6.5	0.564	0.00983	~	ycgE	Uncharacterized HTH-type transcriptional regulator
LF82_2729	CU651637.1	1225012	1226301	-	1290	452	498	164	209	51	28	54	57	67	76	4.94	5.29	4.27	4.59	4.86	4.58	4.96	4.61	4.87	4.82	0.126	0.192	~	ycgF	Uncharacterized protein ycgF
LF82_2738	CU651637.1	1226537	1226773	+	237	256	197	435	406	142	64	283	375	281	374	6.39	6.3	7.72	7.7	8.53	7.9	9.55	9.45	9.12	9.29	0.949	1.44e-05	u	ycgZ	Uncharacterized protein ycgZ
LF82_3540	CU651637.1	1226816	1227088	+	273	89	59	402	289	104	43	113	150	132	161	4.85	4.59	7.41	7.02	7.89	7.15	8.04	7.94	7.85	7.89	0.288	0.1	~	ymgA	ncharacterized protein ymgA
LF82_3541	CU651637.1	1227117	1227383	+	267	62	65	907	615	495	75	141	174	101	99	4.46	4.73	8.59	8.11	10.15	7.96	8.38	8.18	7.5	7.24	-2.1	3.59e-05	D	ymgB	Uncharacterized protein ymgB
LF82_3542	CU651637.1	1227496	1227744	+	249	62	63	418	278	41	37	47	59	55	89	4.54	4.78	7.6	7.1	6.72	7.07	6.93	6.77	6.75	7.19	0.106	0.204	~	ymgC	Uncharacterized protein ymgC
LF82_190	CU651637.1	1228084	1228935	+	852	4	2	10	11	0	3	3	0	9	22	2.42	2.38	2.66	2.71	2.32	3.01	2.85	2.32	3.31	3.92	2.53	0.0074	U	NA	hypothetical protein
LF82_3545	CU651637.1	1229031	1229285	+	255	170	114	129	107	5	1	18	36	28	41	5.75	5.48	5.95	5.77	4.08	3.07	5.61	6.06	5.81	6.09	2.78	2.15e-05	U	ymgF	Uncharacterized protein ymgF
LF82_191	CU651637.1	1230152	1230529	+	378	13	8	42	22	3	4	32	33	56	85	2.91	2.78	4.13	3.57	3.3	3.83	5.85	5.44	6.21	6.55	3.56	2.58e-08	U	NA	hypothetical protein
LF82_192	CU651637.1	1230675	1231202	+	528	42	32	43	23	2	4	9	12	27	38	3.44	3.37	3.82	3.34	2.87	3.53	3.96	3.9	4.85	5.06	2.67	8.61e-05	U	NA	hypothetical protein
LF82_3543	CU651637.1	1231261	1231596	-	336	522	526	300	290	26	11	160	249	398	563	6.89	7.17	6.72	6.74	5.7	5.06	8.23	8.37	9.12	9.38	3.96	4.79e-37	U	ymgD	Uncharacterized protein ymgD
LF82_3546	CU651637.1	1231600	1231884	-	285	535	464	164	167	4	3	64	131	95	149	7.16	7.22	6.12	6.21	3.76	3.82	7.18	7.69	7.32	7.72	4.36	4.04e-13	U	ymgG	Uncharacterized protein ymgG
LF82_3547	CU651637.1	1231946	1232119	-	174	71	37	20	32	4	1	19	61	20	38	5.13	4.57	4.16	4.74	4.25	3.32	6.19	7.31	5.87	6.51	2.79	0.000307	U	ymgI	hypothetical protein ymgI
LF82_193	CU651637.1	1232220	1232405	+	186	9	4	18	19	1	0	5	9	12	14	3.1	2.79	3.99	4.09	3.05	2.32	4.44	4.71	5.13	5.11	3.95	0.00345	U	NA	hypothetical protein ymgJ
LF82_2730	CU651637.1	1232537	1232863	+	327	19	14	32	33	5	4	2	3	11	20	3.21	3.14	4	4.08	3.84	3.97	3.14	3.17	4.37	4.86	1.02	0.0432	~	ycgI	uncharacterized protein ycgI
LF82_1351	CU651637.1	1233234	1233500	-	267	3013	2948	3416	2903	147	70	241	397	282	321	9.7	9.94	10.49	10.33	8.41	7.86	9.14	9.36	8.96	8.9	0.759	0.000441	u	minE	Cell division topological specificity factor
LF82_1350	CU651637.1	1233504	1234316	-	813	8087	7850	2598	2688	399	314	142	259	186	253	9.52	9.75	8.51	8.63	8.25	8.41	6.83	7.18	6.8	6.99	-1.47	2.55e-13	D	minD	Septum site-determining protein minD
LF82_1349	CU651637.1	1234340	1235035	-	696	861	717	317	322	214	190	44	72	129	137	6.58	6.59	5.81	5.9	7.59	7.92	5.47	5.65	6.51	6.37	-1.37	2.85e-11	D	minC	Septum site-determining protein minC
LF82_194	CU651637.1	1235175	1235402	+	228	99	65	34	66	5	2	43	47	51	53	5.2	4.92	4.44	5.29	4.2	3.66	6.93	6.58	6.77	6.59	3.16	1.07e-06	U	NA	hypothetical protein
LF82_2731	CU651637.1	1235555	1235923	+	369	1169	1216	1642	1549	18	10	157	279	132	161	7.89	8.21	8.98	8.97	5.12	4.84	8.07	8.39	7.42	7.47	2.64	2.63e-14	U	ycgJ	Uncharacterized protein ycgJ
LF82_2732	CU651637.1	1236026	1236427	-	402	940	1001	2246	2892	66	31	667	1000	552	695	7.46	7.82	9.3	9.74	6.71	6.17	10.02	10.1	9.33	9.42	2.96	4.31e-27	U	ycgK	Uncharacterized protein ycgK
LF82_2733	CU651637.1	1236636	1236962	+	327	738	716	360	395	32	15	101	139	121	169	7.41	7.64	7.01	7.21	6.01	5.49	7.62	7.58	7.47	7.7	1.88	2.53e-10	U	ycgl	Uncharacterized protein ycgl
LF82_2734	CU651637.1	1237034	1237693	+	660	460	388	134	125	39	22	67	81	98	86	5.81	5.83	4.8	4.77	5.36	5.09	6.09	5.88	6.21	5.81	0.866	0.00141	u	ycgM	Uncharacterized protein ycgM
LF82_2735	CU651637.1	1237770	1238231	+	462	1086	995	202	211	69	40	102	182	280	372	7.47	7.61	5.76	5.88	6.58	6.33	7.15	7.47	8.17	8.33	1.84	3.81e-15	U	ycgN	UPF0260 protein ycgN
LF82_195	CU651637.1	1238438	1238719	-	282	24	14	33	32	1	0	11	27	18	23	3.49	3.23	4.18	4.2	2.84	2.32	4.87	5.55	5.12	5.21	4.6	0.000754	U	NA	truncated hemolysin E
LF82_2381	CU651637.1	1239024	1239443	+	420	186	193	84	87	12	4	194	275	401	518	5.23	5.51	4.78	4.88	4.49	3.73	8.19	8.19	8.81	8.94	5.1	2.89e-35	U	umuD	Protein umuD
LF82_2380	CU651637.1	1239443	1240711	+	1269	96	78	51	51	11	8	40	55	212	251	3.4	3.38	3.25	3.28	3.36	3.39	4.62	4.58	6.37	6.37	3.86	1.49e-23	U	umuC	Protein umuC
LF82_0522	CU651637.1	1240756	1241286	-	531	1187	933	207	214	30	16	52	62	63	84	7.4	7.33	5.61	5.72	5.3	4.96	6.04	5.81	5.91	6.07	0.933	0.00102	u	dsbB	Disulfide bond formation protein B
LF82_1485	CU651637.1	1241432	1242973	-	1542	814	621	273	240	67	43	31	59	82	106	5.45	5.35	4.64	4.55	4.98	4.87	4.13	4.44	4.89	5	0.0272	0.238	~	nhaB	Na(+)/H(+) antiporter 2
LF82_0622	CU651637.1	1243195	1243914	+	720	1076	926	382	383	109	75	41	45	49	57	6.84	6.89	6.01	6.08	6.6	6.58	5.34	5.02	5.2	5.18	-1.54	1.1e-10	D	fadR	Fatty acid metabolism regulator protein
LF82_2727	CU651637.1	1244077	1245609	-	1533	1351	1299	2331	2187	4078	1340	300	439	211	253	6.12	6.32	7.46	7.44	10.67	9.58	6.98	7.03	6.11	6.13	-4.21	3.1e-40	D	ycgB	Uncharacterized protein ycgB
LF82_0433	CU651637.1	1245939	1247237	+	1299	48	33	348	258	885	667	44	61	117	134	2.95	2.86	5.13	4.83	8.71	8.82	4.7	4.68	5.55	5.51	-3.38	2.03e-60	D	dadA	D-amino acid dehydrogenase small subunit
LF82_0434	CU651637.1	1247247	1248317	+	1071	17	12	222	154	251	223	9	23	36	39	2.62	2.58	4.82	4.46	7.21	7.54	3.35	3.85	4.37	4.27	-3.43	3.32e-29	D	dadX	lanine racemase, catabolic
LF82_0394	CU651637.1	1248374	1250110	-	1737	632	475	1279	1225	75	49	53	101	54	47	4.98	4.87	6.45	6.46	4.97	4.88	4.58	4.93	4.28	3.97	-1.03	7.13e-05	D	cvrA	Cell volume regulation protein A
LF82_1171	CU651637.1	1250205	1251119	-	915	328	299	85	91	40	28	39	32	54	44	4.97	5.08	3.95	4.07	4.98	4.98	4.98	4.35	5.02	4.58	-0.207	0.156	~	ldcA	Muramoyltetrapeptide carboxypeptidase
LF82_0560	CU651637.1	1251105	1251830	+	726	241	187	83	95	34	32	14	26	37	43	4.87	4.8	4.16	4.35	5.07	5.44	4.09	4.37	4.84	4.82	-0.486	0.0476	~	emtA	Membrane-bound lytic murein transglycosylase E
LF82_2736	CU651637.1	1251832	1252566	-	735	497	339	286	285	12	16	55	66	36	29	5.77	5.52	5.6	5.67	3.9	4.58	5.69	5.47	4.8	4.36	0.457	0.0827	~	ycgR	Uncharacterized protein ycgR
LF82_3544	CU651637.1	1252767	1253021	+	255	27	27	26	37	197	93	5	6	2	9	3.67	3.85	4.04	4.47	8.89	8.33	4.1	3.94	3.11	4.24	-5.44	7.92e-24	D	ymgE	UPF0410 protein ymge
LF82_196	CU651637.1	1253071	1255041	-	1971	177	167	222	237	27	6	26	43	33	35	3.53	3.64	4.14	4.26	3.74	2.93	3.72	3.86	3.68	3.58	0.338	0.122	~	NA	outer membrane receptor
LF82_197	CU651637.1	1255067	1255921	-	855	14	9	4	9	1	0	0	0	2	2	2.63	2.57	2.47	2.64	2.51	2.32	2.32	2.32	2.61	2.57	1.26	0.141	~	NA	pyrophosphorylase modD (EC 242-)
LF82_198	CU651637.1	1255918	1256730	-	813	0	2	6	5	10	2	0	0	3	0	2.32	2.38	2.54	2.52	3.64	2.84	2.32	2.32	2.75	2.32	-2.61	0.0164	~	NA	hypothetical protein
LF82_199	CU651637.1	1256740	1257498	-	759	2	1	7	3	1	0	2	0	1	0	2.38	2.36	2.59	2.45	2.54	2.32	2.73	2.32	2.49	2.32	-0.719	0.205	~	NA	iron compound ABC transporter
LF82_200	CU651637.1	1257495	1258475	-	981	3	4	14	9	2	0	0	0	1	2	2.39	2.42	2.72	2.6	2.64	2.32	2.32	2.32	2.45	2.54	-0.121	0.244	~	NA	iron compound ABC transporter,permease protein
LF82_201	CU651637.1	1258475	1259497	-	1023	3	2	7	8	8	0	6	2	0	3	2.38	2.37	2.53	2.57	3.29	2.32	3.11	2.55	2.32	2.62	-2.08	0.0417	~	NA	hypothetical protein
LF82_2297	CU651637.1	1259834	1261531	-	1698	51	49	141	110	149	141	12	14	19	20	2.85	2.92	3.84	3.66	5.87	6.27	3.23	3.11	3.35	3.27	-3.67	2.99e-27	D	treA	Periplasmic trehalase
LF82_0481	CU651637.1	1261851	1263269	-	1419	591	532	161	181	104	45	23	31	26	43	5.15	5.26	4.15	4.33	5.63	5.02	3.91	3.87	3.76	4.08	-1.83	1.11e-08	D	dhaM	PTS-dependent dihydroxyacetone kinase, phosphotransferase
LF82_0480	CU651637.1	1263280	1263912	-	633	125	134	40	51	66	31	6	10	18	20	4.28	4.57	3.6	3.86	6.1	5.57	3.45	3.58	4.19	4.12	-2.07	1.08e-07	D	dhal	PTS-dependent dihydroxyacetone kinase, adP-binding
LF82_0479	CU651637.1	1263923	1264993	-	1071	353	273	112	93	118	59	20	36	25	26	4.87	4.79	4.06	3.93	6.17	5.72	4.05	4.3	3.99	3.86	-2.51	2.33e-15	D	dhaK	PTS-dependent dihydroxyacetone kinase
LF82_0482	CU651637.1	1265221	1267140	+	1920	186	182	80	92	30	27	23	32	71	82	3.6	3.74	3.27	3.41	3.86	4.11	3.64	3.62	4.47	4.45	0.666	0.0125	~	dhaR	PTS-dependent dihydroxyacetone kinase operon regulatory
LF82_2741	CU651637.1	1267545	1268636	-	1092	5800	4966	1021	1055	332	199	295	481	298	319	8.62	8.67	6.78	6.9	7.57	7.35	7.43	7.63	7.04	6.91	-0.512	0.00158	~	ychF	GTP-dependent nucleic acid-binding protein engD
LF82_1764	CU651637.1	1268753	1269337	-	585	484	374	131	128	32	18	17	34	53	53	6.04	5.95	4.91	4.95	5.26	4.99	4.53	4.93	5.56	5.35	0.35	0.0884	~	pth	Peptidyl-tRNA hydrolase
LF82_2742	CU651637.1	1269615	1269893	+	279	1375	928	9508	8229	5542	1704	170	247	277	312	8.52	8.23	11.9	11.77	13.56	12.37	8.58	8.62	8.87	8.8	-4.27	9.95e-37	D	ychH	Uncharacterized protein ychH
LF82_2744	CU651637.1	1269948	1271600	-	1653	139	121	103	80	15	12	6	12	21	33	3.48	3.52	3.58	3.42	3.4	3.5	2.86	3.03	3.45	3.68	0.24	0.163	~	ychM	sulfate transporter ychM
LF82_1744	CU651637.1	1271752	1272699	-	948	5481	5030	1599	1441	216	169	140	223	221	312	8.74	8.89	7.6	7.53	7.17	7.32	6.6	6.76	6.83	7.07	-0.296	0.0397	~	prs	ribose-phosphate pyrophosphokinase
LF82_1128	CU651637.1	1272850	1273701	-	852	2425	2160	1686	1321	194	170	105	160	172	178	7.74	7.84	7.83	7.55	7.17	7.48	6.35	6.45	6.63	6.45	-0.819	6.06e-05	d	ispE	4-diphosphocytidyl-2-C-methyl-D-erythritol kinase
LF82_1212	CU651637.1	1273701	1274324	-	624	617	482	168	177	109	65	25	36	43	46	6.28	6.2	5.14	5.27	6.8	6.58	4.9	4.92	5.21	5.09	-1.7	4.88e-11	D	lolB	Outer-membrane lipoprotein lolB
LF82_0975	CU651637.1	1274538	1275794	+	1257	1555	1326	488	528	112	49	75	101	141	183	6.58	6.62	5.6	5.77	5.89	5.28	5.4	5.33	5.84	5.96	0.29	0.0766	~	hemA	glutamyl-tRNA reductase
LF82_1714	CU651637.1	1275836	1276918	+	1083	735	648	296	258	43	24	16	22	28	53	5.77	5.86	5.16	5.05	4.87	4.6	3.83	3.8	4.09	4.6	-0.475	0.0483	~	prfA	Peptide chain release factor 1
LF82_1725	CU651637.1	1276918	1277751	+	834	131	109	52	51	16	4	4	4	4	8	4.05	4.05	3.58	3.61	4.06	3.2	3	2.83	2.85	3.13	-1.46	0.00829	D	prmC	Protein methyltransferase hemK
LF82_2747	CU651637.1	1277748	1278140	+	393	124	78	32	38	5	7	4	20	3	11	4.81	4.5	3.82	4.04	3.67	4.36	3.5	4.77	3.1	4	-0.581	0.128	~	ychQ	Protein sirB2
LF82_2739	CU651637.1	1278144	1278953	+	810	1130	1052	578	604	67	61	146	199	117	184	6.74	6.91	6.41	6.54	5.79	6.14	6.87	6.82	6.17	6.56	0.456	0.0236	~	ychA	Protein sirB1
LF82_1150	CU651637.1	1278989	1279843	+	855	2245	1863	622	554	219	166	100	148	142	187	7.63	7.63	6.44	6.35	7.33	7.44	6.28	6.34	6.36	6.51	-0.985	2.26e-08	d	kdsA	2-dehydro-3-deoxyphosphooctonate aldolase
LF82_1174	CU651637.1	1279992	1280099	-	108	143	144	125	142	25	13	46	55	56	74	6.67	6.94	7.08	7.32	7.19	6.78	8.08	7.83	7.94	8.1	1.03	0.00137	U	ldrA	toxic polypeptide, small
LF82_s1830	CU651637.1	1280147	1280214	+	68	109	99	49	35	4	8	85	104	36	33	6.94	7.07	6.42	6.04	5.35	6.74	9.61	9.4	7.97	7.61	1.77	0.000298	U	rdlA	Antisense sRNA RdlA affects LdrA translation; proposed addiction module in LDR-A repeat, with toxic peptide LdrA
LF82_0287	CU651637.1	1280505	1281605	-	1101	1006	971	222	206	33	20	462	678	210	281	6.17	6.38	4.79	4.76	4.54	4.38	8.05	8.1	6.55	6.72	2.46	2.15e-20	U	chaA	Calcium/proton antiporter
LF82_0288	CU651637.1	1281875	1282105	+	231	367	379	843	794	169	50	162	237	205	200	6.92	7.23	8.7	8.68	8.82	7.59	8.78	8.83	8.71	8.43	0.231	0.144	~	chaB	Cation transport regulator chaB
LF82_0289	CU651637.1	1282242	1282958	+	717	569	394	365	372	245	149	149	203	187	219	5.98	5.75	5.96	6.05	7.74	7.54	7.07	7.01	6.98	6.97	-0.692	0.000175	d	chac	Cation transport protein chac
LF82_2745	CU651637.1	1283002	1283355	-	354	2700	2378	1292	1491	88	67	113	140	80	126	9.14	9.23	8.7	8.97	7.29	7.4	7.67	7.48	6.78	7.18	-0.354	0.0512	~	ychN	Protein ychN
LF82_2746	CU651637.1	1283540	1284934	+	1395	746	673	210	200	67	27	55	62	65	91	5.47	5.58	4.45	4.45	5.1	4.45	4.88	4.61	4.74	4.94	0.0096	0.25	~	ychO	Uncharacterized protein ychO
LF82_1464	CU651637.1	1284935	1285585	-	651	488	411	171	138	50	56	48	75	79	95	5.91	5.93	5.11	4.91	5.69	6.32	5.67	5.79	5.94	5.96	-0.0642	0.218	~	narL	Nitrate/nitrite response regulator protein narL
LF82_1470	CU651637.1	1285578	1287374	-	1797	1072	877	612	607	107	72	119	125	192	191	5.61	5.59	5.43	5.49	5.37	5.32	5.53	5.15	5.77	5.55	0.36	0.037	~	narX	Nitrate/nitrite sensor protein narX
LF82_1463	CU651637.1	1287713	1289104	+	1392	8065	5923	341	320	15	14	129	314	160	239	8.75	8.58	5.02	5.01	3.53	3.78	5.97	6.7	5.87	6.18	3.01	2.74e-15	U	narK	Nitrite extrusion protein 1
LF82_1459	CU651637.1	1289497	1293240	+	3744	4471	3168	223	188	48	41	61	124	117	184	6.53	6.32	3.55	3.45	3.68	3.86	3.92	4.29	4.29	4.61	0.984	0.000259	u	narG	Respiratory nitrate reductase 1 alpha chain
LF82_1460	CU651637.1	1293237	1294775	+	1539	2013	1391	243	170	21	14	21	39	27	28	6.66	6.41	4.51	4.17	3.73	3.69	3.75	4.01	3.72	3.6	-0.0906	0.219	~	narH	Respiratory nitrate reductase 1 beta chain
LF82_1462	CU651637.1	1294772	1295482	+	711	844	546	132	127	11	7	9	12	14	17	6.52	6.19	4.69	4.71	3.85	3.76	3.69	3.63	3.82	3.85	0.0383	0.243	~	narJ	Respiratory nitrate reductase 1 delta chain
LF82_1461	CU651637.1	1295482	1296159	+	678	1811	1174	359	292	13	12	21	36	23	21	7.65	7.31	6.01	5.8	4.06	4.35	4.6	4.82	4.38	4.1	0.0653	0.232	~	nari	Respiratory nitrate reductase 1 gamma chain
LF82_202	CU651637.1	1296271	1297278	+	1008	124	72	62	62	5	6	3	15	16	18	3.81	3.5	3.57	3.62	3	3.35	2.78	3.53	3.63	3.59	0.866	0.054	~	NA	hypothetical protein
LF82_203	CU651637.1	1297275	1298291	+	1017	52	38	73	59	4	4	6	12	5	14	3.13	3.05	3.71	3.57	2.89	3.07	3.12	3.35	2.87	3.38	0.476	0.145	~	NA	hypothetical protein
LF82_204	CU651637.1	1298269	1299075	+	807	6	8	5	9	0	0	2	0	2	2	2.47	2.56	2.51	2.66	2.32	2.32	2.71	2.32	2.62	2.58	2.68	0.0513	~	NA	gumP homolog
LF82_205	CU651637.1	1299072	1300358	+	1287	27	16	37	17	2	1	1	3	2	7	2.71	2.61	3.04	2.71	2.57	2.5	2.45	2.59	2.52	2.84	0.821	0.138	~	NA	hypothetical protein
LF82_206	CU651637.1	1300343	1300957	+	615	3	6	8	12	1	0	0	0	4	4	2.42	2.55	2.69	2.87	2.58	2.32	2.32	2.32	3	2.92	2.26	0.0604	~	NA	hypothetical protein
LF82_207	CU651637.1	1300950	1302074	+	1125	57	65	69	97	17	5	13	17	23	26	3.12	3.34	3.57	3.92	3.83	3.15	3.61	3.54	3.86	3.82	0.442	0.115	~	NA	hypothetical protein
LF82_208	CU651637.1	1302061	1303152	+	1092	112	96	162	156	17	15	21	30	44	31	3.65	3.68	4.44	4.45	3.86	4.08	4.08	4.09	4.57	4.02	0.488	0.0704	~	NA	hypothetical protein
LF82_s2045	CU651637.1	1303169	1303321	-	153	1	2	0	2	1	1	0	0	8	2	2.45	2.62	2.32	2.71	3.17	3.42	2.32	2.32	4.87	3.34	1.62	0.0918	~	rttR	rtT sRNA, processed from tyrT transcript; encodes Tpr protein; RNA itself may modulate the stringent response
LF82_2294	CU651637.1	1303190	1303279	-	90	0	0	0	0	0	0	0	0	0	0	2.32	2.32	2.32	2.32	2.32	2.32	2.32	2.32	2.32	2.32	NA	NA	~	tpr	hypothetical protein
LF82_t2345	CU651637.1	1303347	1303431	-	85	23	10	18	17	6	2	6	4	13	18	4.63	3.95	4.85	4.84	5.58	4.67	5.61	4.68	6.25	6.46	1.22	0.0323	~	tyrV	tRNA-Tyr
LF82_t2343	CU651637.1	1303465	1303549	-	85	111	46	65	73	2	6	5	10	9	17	6.65	5.73	6.5	6.73	4.27	6.05	5.38	5.82	5.76	6.39	0.893	0.073	~	tyrT	tRNA-Tyr
LF82_1786	CU651637.1	1303709	1304551	-	843	4251	4060	849	850	63	48	68	119	87	109	8.55	8.75	6.88	6.95	5.66	5.77	5.79	6.06	5.73	5.8	0.0662	0.212	~	purU	Formyltetrahydrofolate deformylase
LF82_2743	CU651637.1	1304601	1305059	-	459	5112	4851	1406	1771	66	40	279	444	194	238	9.68	9.88	8.45	8.85	6.53	6.33	8.58	8.74	7.66	7.71	1.29	2.19e-07	U	ychJ	UPF0225 protein ychJ
LF82_2030	CU651637.1	1305133	1306077	+	945	751	594	1653	1965	125	130	80	214	82	136	5.98	5.92	7.65	7.97	6.42	6.96	5.85	6.7	5.5	5.95	-1.03	0.00107	D	rssA	UPF0028 protein ychK
LF82_2031	CU651637.1	1306169	1307182	+	1014	782	650	775	727	354	141	84	122	127	156	5.94	5.95	6.5	6.49	7.77	6.98	5.82	5.85	5.98	6.03	-1.5	1.24e-08	D	rssB	Protein hnr
LF82_0800	CU651637.1	1307384	1308292	+	909	7423	7104	825	881	228	183	334	474	386	449	9.24	9.45	6.74	6.9	7.3	7.49	7.87	7.87	7.66	7.64	0.264	0.0473	~	galU	UTP--glucose-1-phosphate uridylyltransferase
LF82_1013	CU651637.1	1308436	1308849	-	414	117525	119662	39160	47565	1504	1126	47041	66970	24277	34627	14.34	14.64	13.37	13.73	11.11	11.21	16.11	16.11	14.74	15.01	3.72	2.28e-80	U	hns	DNA-binding protein H-NS
LF82_2239	CU651637.1	1309453	1310070	+	618	1334	1345	625	639	14	6	293	427	196	246	7.35	7.63	6.89	6.99	4.23	3.75	8.23	8.27	7.25	7.34	3.72	4.35e-23	U	tdk	Thymidine kinase
LF82_1117	CU651637.1	1310197	1311402	-	1206	37	21	35	25	23	12	8	10	44	42	2.86	2.71	3.05	2.9	4.05	3.77	3.19	3.11	4.46	4.23	0.572	0.0563	~	insG	Transposase insG for insertion sequence element IS4
LF82_0035	CU651637.1	1311528	1314203	-	2676	8679	7466	2232	2255	1063	921	306	430	279	320	7.92	7.98	6.62	6.71	7.95	8.25	6.25	6.24	5.74	5.7	-2.5	1.15e-51	D	adhE	aldehyde-alcohol dehydrogenase
LF82_2740	CU651637.1	1314680	1315327	+	648	525	442	513	512	34	26	171	279	125	186	6.01	6.03	6.55	6.62	5.21	5.32	7.4	7.6	6.57	6.88	1.61	1.32e-09	U	ychE	UPF0056 membrane protein yhcE
LF82_209	CU651637.1	1315485	1315781	-	297	33	29	135	109	7	2	23	28	28	39	3.72	3.77	5.81	5.59	4.27	3.44	5.73	5.53	5.61	5.82	2.15	0.000102	U	NA	hypothetical protein
LF82_1570	CU651637.1	1316065	1317696	+	1632	1819	1845	1665	1693	383	369	353	594	434	529	6.44	6.72	6.9	6.99	7.21	7.65	7.12	7.36	7.01	7.05	-0.428	0.0179	~	oppA	Periplasmic oligopeptide-binding protein
LF82_1571	CU651637.1	1317782	1318702	+	921	160	110	153	160	30	41	5	14	16	24	4.15	3.96	4.56	4.67	4.63	5.45	3.07	3.54	3.71	3.93	-1.63	4.48e-05	D	oppB	Oligopeptide transport system permease protein oppB
LF82_1572	CU651637.1	1318717	1319625	+	909	182	180	143	137	42	40	19	45	22	37	4.3	4.49	4.5	4.51	5.05	5.43	4.17	4.74	4.02	4.39	-1.25	0.000202	D	oppC	Oligopeptide transport system permease protein oppC
LF82_1573	CU651637.1	1319637	1320650	+	1014	106	114	127	100	56	49	9	31	29	34	3.66	3.9	4.25	4.06	5.27	5.55	3.39	4.2	4.19	4.19	-1.5	1.77e-05	D	oppD	Oligopeptide transport ATP-binding protein oppD
LF82_1574	CU651637.1	1320647	1321651	+	1005	181	157	125	100	86	78	12	22	12	24	4.19	4.24	4.24	4.07	5.84	6.18	3.63	3.87	3.4	3.85	-2.97	3.98e-17	D	oppF	Oligopeptide transport ATP-binding protein oppF
LF82_2763	CU651637.1	1321704	1322033	-	330	953	857	98	126	26	20	60	80	47	58	7.76	7.88	5.26	5.65	5.73	5.85	6.88	6.8	6.16	6.21	0.438	0.0607	~	yciU	UPF0263 protein yciU
LF82_0322	CU651637.1	1322068	1323528	-	1461	545	394	190	175	105	76	18	33	46	38	5.02	4.85	4.29	4.26	5.61	5.65	3.66	3.9	4.3	3.93	-1.85	1.33e-11	D	cls	Cardiolipin synthetase
LF82_210	CU651637.1	1323560	1323844	+	285	10228	4849	7141	6794	113	34	2107	2988	710	702	11.36	10.56	11.46	11.46	7.95	6.76	12.17	12.17	10.19	9.93	2.6	7.37e-13	U	NA	hypothetical protein yciY
LF82_1141	CU651637.1	1323899	1325152	-	1254	1703	1695	1988	2172	82	46	163	234	196	292	6.71	6.96	7.51	7.71	5.49	5.2	6.42	6.44	6.28	6.59	1.19	6e-07	U	kch	potassium channel protein
LF82_2755	CU651637.1	1325453	1325749	-	297	5625	4866	1784	2133	91	58	287	430	140	187	10.44	10.51	9.41	9.74	7.58	7.45	9.24	9.32	7.81	7.98	0.387	0.0316	~	yciI	Protein yciI
LF82_2281	CU651637.1	1325973	1326692	+	720	1369	761	110	78	52	37	126	155	181	202	7.17	6.62	4.47	4.15	5.61	5.63	6.83	6.63	6.93	6.85	1.36	3.25e-06	U	tonB	Protein tonB
LF82_2748	CU651637.1	1326732	1327130	-	399	899	754	261	240	13	10	94	155	153	187	7.41	7.43	6.29	6.25	4.63	4.74	7.24	7.45	7.52	7.57	3.14	5.02e-19	U	yciA	acyl-CoA thioester hydrolase yciA
LF82_2749	CU651637.1	1327235	1327774	-	540	868	732	324	322	64	40	38	54	56	46	6.94	6.97	6.18	6.24	6.27	6.12	5.61	5.61	5.74	5.27	-0.76	0.00236	d	yciB	intracellular septation protein
LF82_2750	CU651637.1	1327804	1328547	-	744	1112	997	245	317	97	36	113	144	86	109	6.84	6.95	5.39	5.79	6.4	5.56	6.64	6.49	5.88	5.97	-0.149	0.176	~	yciC	UPF0259 membrane protein yciC
LF82_1566	CU651637.1	1328903	1329541	+	639	46	50	1064	1055	45	68	15	39	47	68	3.36	3.58	7.58	7.64	5.58	6.61	4.29	4.99	5.29	5.55	-0.803	0.0132	~	ompW	Outer membrane protein W
LF82_2751	CU651637.1	1329600	1330106	-	507	88	91	137	137	7	7	81	110	337	358	4.15	4.39	5.14	5.21	3.75	4.09	6.7	6.65	8.3	8.14	4.89	1.91e-29	U	yciE	Protein yciE
LF82_2752	CU651637.1	1330152	1330652	-	501	25	21	32	43	3	4	30	48	39	52	3.11	3.12	3.6	3.92	3.11	3.58	5.4	5.55	5.37	5.52	2.94	1.75e-06	U	yciF	Protein yciF
LF82_2753	CU651637.1	1330738	1330941	-	204	29	22	255	216	42	29	69	96	80	81	3.95	3.86	7.18	7.02	7.03	7.01	7.75	7.72	7.55	7.33	0.439	0.0417	~	yciG	Uncharacterized protein yciG
LF82_2309	CU651637.1	1331298	1332104	-	807	39	48	46	46	110	47	10	16	11	17	3.09	3.36	3.51	3.55	6.46	5.8	3.67	3.77	3.5	3.73	-3.2	2.79e-14	D	trpA	Tryptophan synthase alpha chain
LF82_2310	CU651637.1	1332104	1333297	-	1194	31	55	48	26	168	64	12	21	16	27	2.79	3.18	3.25	2.92	6.5	5.69	3.49	3.67	3.49	3.8	-3.13	3.25e-11	D	trpB	Tryptophan synthase beta chain
LF82_2311	CU651637.1	1333309	1334667	-	1359	46	59	53	50	97	54	23	23	17	28	2.9	3.14	3.23	3.22	5.6	5.3	3.96	3.63	3.44	3.71	-2.48	7.34e-12	D	trpC	Tryptophan biosynthesis protein trpCF
LF82_2312	CU651637.1	1334671	1336266	-	1596	73	54	23	23	33	19	28	26	22	25	3.06	3	2.73	2.74	4.14	3.94	3.99	3.6	3.51	3.48	-0.882	0.00947	d	trpD	Anthranilate synthase component II
LF82_2313	CU651637.1	1336266	1337828	-	1563	5749	4182	14	12	15	20	132	189	95	99	8.1	7.92	2.59	2.56	3.44	4.01	5.85	5.86	5.06	4.9	1.71	1.15e-07	U	trpE	Anthranilate synthase component 1
LF82_2314	CU651637.1	1338102	1338983	+	882	392	267	116	126	26	26	35	48	45	34	5.23	4.99	4.3	4.45	4.52	4.94	4.89	4.85	4.85	4.33	-0.149	0.187	~	trpH	Protein trpH
LF82_2759	CU651637.1	1338980	1339600	+	621	869	840	332	298	90	50	57	98	113	126	6.75	6.96	6.02	5.95	6.54	6.23	5.96	6.21	6.49	6.41	0.0409	0.229	~	yciO	Uncharacterized protein yciO
LF82_2760	CU651637.1	1339628	1341517	+	1890	430	388	382	461	53	30	93	122	121	156	4.44	4.53	4.79	5.08	4.46	4.23	5.15	5.06	5.12	5.23	0.998	8.82e-05	u	yciQ	Uncharacterized protein yciQ
LF82_1898	CU651637.1	1341730	1342605	+	876	1429	1135	267	243	57	46	65	87	108	139	6.96	6.9	5.29	5.24	5.48	5.66	5.68	5.6	5.96	6.08	0.505	0.0116	~	rluB	ribosomal large subunit pseudouridine synthase B
LF82_0253	CU651637.1	1342645	1343235	-	591	98	58	97	91	31	25	9	18	11	23	4.1	3.78	4.55	4.53	5.21	5.38	3.85	4.2	3.77	4.34	-1.49	0.00021	D	btuR	Cob(I)yrinic acid a,c-diamide adenosyltransferase
LF82_2756	CU651637.1	1343232	1343990	-	759	440	390	211	245	38	50	83	170	79	107	5.57	5.66	5.18	5.43	5.15	5.96	6.19	6.69	5.74	5.92	0.278	0.12	~	yciK	Uncharacterized oxidoreductase yciK
LF82_2151	CU651637.1	1344210	1345259	+	1050	1607	1448	762	743	107	85	138	168	108	136	6.87	6.99	6.43	6.47	6.07	6.24	6.44	6.23	5.72	5.81	-0.412	0.0187	~	sohB	protease sohB
LF82_2758	CU651637.1	1345295	1345546	-	252	5851	5074	1290	1417	258	125	688	1046	347	369	10.74	10.8	9.18	9.39	9.3	8.77	10.73	10.83	9.34	9.18	0.195	0.11	~	yciN	Protein yciN
LF82_2282	CU651637.1	1345926	1348523	+	2598	8243	7423	1761	1613	437	340	315	338	893	1114	7.89	8.01	6.34	6.29	6.75	6.89	6.33	5.95	7.37	7.44	0.607	0.000321	u	topA	DNA topoisomerase 1
LF82_0410	CU651637.1	1348733	1349707	+	975	1635	1396	960	929	435	290	205	313	199	210	7	7.04	6.85	6.88	8.11	8.04	7.08	7.19	6.64	6.49	-1.56	1.69e-22	D	cysB	HTH-type transcriptional regulator cysB
LF82_3548	CU651637.1	1350002	1350166	+	165	696	475	249	356	43	46	85	150	87	103	8.3	8.02	7.45	8.02	7.36	7.95	8.35	8.66	7.97	7.97	0.315	0.103	~	ymiA	hypothetical protein
LF82_2765	CU651637.1	1350169	1350336	+	168	328	300	829	1104	33	36	72	87	63	88	7.21	7.35	9.13	9.61	6.96	7.58	8.08	7.86	7.49	7.72	0.348	0.0893	~	yciX	hypothetical protein
LF82_0018	CU651637.1	1350695	1353370	+	2676	493	402	826	677	6210	1164	112	164	136	178	4.21	4.19	5.31	5.12	10.47	8.58	4.95	4.99	4.84	4.96	-5.17	2.85e-29	D	acnA	aconitate hydratase 1
LF82_1877	CU651637.1	1353434	1354024	-	591	1805	1684	944	1066	54	31	183	239	139	154	7.84	8.01	7.53	7.77	5.92	5.66	7.63	7.51	6.84	6.75	1.05	1.58e-05	U	ribA	GTP cyclohydrolase-2
LF82_1634	CU651637.1	1354194	1354958	+	765	1199	1126	438	446	117	75	93	116	109	144	6.91	7.08	6.11	6.21	6.62	6.49	6.33	6.16	6.16	6.31	-0.348	0.0383	~	pgpB	Phosphatidylglycerophosphatase B
LF82_2761	CU651637.1	1355107	1355415	+	309	2364	1994	827	863	125	79	189	269	124	183	9.14	9.17	8.25	8.39	7.97	7.83	8.59	8.59	7.58	7.9	-0.16	0.13	~	yciS	Inner membrane protein yciS
LF82_2757	CU651637.1	1355422	1356591	+	1170	1140	1003	1070	1072	103	87	113	161	141	165	6.26	6.34	6.75	6.82	5.87	6.12	6.02	6.03	5.93	5.92	-0.0714	0.198	~	yciM	Uncharacterized protein yciM
LF82_1795	CU651637.1	1356782	1357519	+	738	198	189	172	122	18	16	14	11	39	48	4.62	4.79	4.96	4.62	4.31	4.58	4.07	3.53	4.89	4.94	0.596	0.0442	~	pyrF	Orotidine 5'-phosphate decarboxylase
LF82_2754	CU651637.1	1357519	1357845	+	327	87	86	73	71	8	3	5	1	11	16	4.61	4.82	4.91	4.94	4.31	3.7	3.86	2.66	4.37	4.6	0.557	0.112	~	yciH	Uncharacterized protein yciH
LF82_1576	CU651637.1	1357971	1358189	-	219	724	729	1913	1765	2261	951	471	594	814	917	7.95	8.23	9.94	9.9	12.62	11.88	10.39	10.22	10.76	10.69	-1.58	2.75e-10	D	osmB	Osmotically-inducible lipoprotein B
LF82_2762	CU651637.1	1358458	1359207	-	750	788	677	418	472	28	21	137	191	139	185	6.36	6.41	6.08	6.31	4.79	4.87	6.89	6.87	6.51	6.67	1.97	1.57e-12	U	yciT	Uncharacterized HTH-type transcriptional regulator
LF82_2766	CU651637.1	1359297	1359470	-	174	335	228	192	213	24	17	34	60	63	46	7.19	6.92	7.01	7.22	6.48	6.49	6.98	7.29	7.44	6.77	0.68	0.0238	~	yciZ	hypothetical protein yciZ
LF82_0904	CU651637.1	1359618	1361603	-	1986	765	717	726	818	592	435	266	400	271	389	5.05	5.21	5.52	5.74	7.54	7.61	6.46	6.54	6.1	6.36	-1.4	2.48e-14	D	gmr	Uncharacterized protein yciR
LF82_1906	CU651637.1	1361837	1363771	-	1935	808	703	385	360	90	62	50	63	106	122	5.15	5.22	4.77	4.75	5.06	5.04	4.4	4.27	4.93	4.9	-0.161	0.135	~	rnb	exoribonuclease 2
LF82_2764	CU651637.1	1363839	1364966	-	1128	67	37	18	19	46	80	27	39	27	41	3.23	2.98	2.76	2.8	4.9	6.06	4.31	4.33	4.01	4.27	-1.74	3.83e-05	D	yciW	Uncharacterized protein yciW
LF82_0610	CU651637.1	1365111	1365899	-	789	43818	42575	3272	3588	1036	786	1552	2271	793	1127	11.99	12.22	8.88	9.08	9.65	9.77	10.26	10.31	8.89	9.15	-0.692	4.18e-05	d	fabi	enoyl-[acyl-carrier-protein] reductase [NadH]
LF82_211	CU651637.1	1366376	1366942	+	567	352	302	150	149	14	10	70	100	109	103	5.66	5.71	5.12	5.17	4.32	4.35	6.35	6.36	6.56	6.26	2.4	3e-11	U	NA	transcriptional repressor
LF82_212	CU651637.1	1367058	1368212	+	1155	50	22	29	24	3	0	11	14	20	21	3.03	2.74	2.97	2.9	2.72	2.32	3.45	3.37	3.71	3.6	3.05	0.000688	U	NA	acriflavine resistance protein A
LF82_213	CU651637.1	1368212	1371319	+	3108	58	44	53	61	12	9	4	10	26	30	2.67	2.64	2.79	2.87	2.88	2.91	2.54	2.68	3.15	3.14	0.666	0.0514	~	NA	acriflavine resistance protein B
LF82_214	CU651637.1	1371323	1372696	+	1374	42	20	42	23	3	3	3	1	11	10	2.86	2.65	3.08	2.8	2.66	2.79	2.67	2.41	3.13	2.98	1.06	0.0669	~	NA	outer membrane channel protein
LF82_215	CU651637.1	1372705	1373868	+	1164	186	175	156	157	30	17	22	29	38	25	4.06	4.19	4.32	4.39	4.37	4.14	4.07	3.99	4.34	3.75	-0.298	0.127	~	NA	membrane transport protein
LF82_2087	CU651637.1	1373916	1374722	-	807	50	48	48	57	33	21	2	0	5	2	3.25	3.36	3.55	3.74	4.9	4.79	2.71	2.32	2.98	2.58	-3.68	1.57e-08	D	sapF	Peptide transport system ATP-binding protein sapF
LF82_2086	CU651637.1	1374724	1375716	-	993	174	155	176	174	37	25	10	12	15	32	4.16	4.23	4.64	4.68	4.79	4.75	3.49	3.36	3.59	4.14	-1.16	0.000719	D	sapD	Peptide transport system ATP-binding protein sapD
LF82_2085	CU651637.1	1375716	1376606	-	891	26	21	52	39	16	8	1	3	4	3	2.84	2.83	3.53	3.35	3.99	3.68	2.51	2.7	2.83	2.66	-2.5	0.000257	D	sapC	Peptide transport system permease protein sapC
LF82_2084	CU651637.1	1376593	1377558	-	966	151	119	100	77	51	18	6	11	12	11	4.04	3.99	4.05	3.85	5.22	4.41	3.15	3.32	3.43	3.25	-2.28	4.72e-07	D	sapB	Peptide transport system permease protein sapB
LF82_2083	CU651637.1	1377555	1379198	-	1644	213	141	200	185	120	71	16	37	23	35	3.86	3.65	4.22	4.19	5.63	5.41	3.47	3.89	3.53	3.74	-2.46	3.14e-15	D	sapA	Peptide transport periplasmic protein sapA
LF82_3549	CU651637.1	1379511	1379756	-	246	429	311	43	65	12	13	23	23	18	21	7.05	6.87	4.62	5.18	5.12	5.67	5.98	5.52	5.29	5.27	-0.123	0.213	~	ymjA	Uncharacterized protein ymjA
LF82_1753	CU651637.1	1380183	1381160	-	978	334	335	128	137	25	22	22	20	37	42	4.91	5.14	4.3	4.43	4.36	4.62	4.25	3.8	4.5	4.45	-0.00776	0.252	~	pspF	Psp operon transcriptional activator
LF82_1748	CU651637.1	1381326	1381994	+	669	3583	3880	1920	2111	1849	735	42852	61562	60451	78803	8.63	9.02	8.35	8.56	10.72	9.91	15.28	15.3	15.36	15.5	5.07	2.52e-77	U	pspA	Phage shock protein A
LF82_1749	CU651637.1	1382048	1382272	+	225	221	212	71	73	185	65	3220	4610	8219	10917	6.27	6.47	5.34	5.44	8.98	8	13.12	13.13	14.05	14.22	5.57	8.93e-91	U	pspB	Phage shock protein B
LF82_1750	CU651637.1	1382272	1382631	+	360	136	139	47	43	154	63	1159	1505	2136	2633	5.03	5.29	4.3	4.26	8.05	7.3	10.97	10.84	11.43	11.49	3.75	3.45e-52	U	pspC	Phage shock protein C
LF82_1751	CU651637.1	1382640	1382861	+	222	46	30	16	27	70	33	191	276	895	971	4.34	4.08	3.71	4.27	7.62	7.07	9.08	9.1	10.88	10.75	3.46	4.22e-42	U	pspD	Phage shock protein D
LF82_1752	CU651637.1	1382936	1383250	+	315	605	703	946	920	290	102	395	522	906	1073	7.19	7.66	8.42	8.45	9.14	8.16	9.62	9.51	10.39	10.39	1.66	2.6e-08	U	pspE	Phage shock protein E
LF82_2769	CU651637.1	1383460	1385139	+	1680	52	46	53	54	7	1	62	59	321	411	2.86	2.89	3.09	3.14	2.91	2.46	4.8	4.35	6.55	6.66	5.78	1.38e-24	U	ycjM	sucrose phosphorylase
LF82_2770	CU651637.1	1385153	1386445	+	1293	6	8	19	20	3	0	1	3	19	52	2.42	2.47	2.73	2.77	2.68	2.32	2.45	2.59	3.57	4.38	3.81	6.57e-05	U	ycjN	ABC transporter periplasmic-binding protein ycjN
LF82_2771	CU651637.1	1386466	1387347	+	882	0	0	7	5	0	0	0	1	2	9	2.32	2.32	2.56	2.5	2.32	2.32	2.32	2.46	2.6	3.17	4.08	0.0101	~	ycjO	Inner membrane ABC transporter permease protein ycjO
LF82_2772	CU651637.1	1387334	1388176	+	843	2	3	4	1	0	2	1	2	2	5	2.37	2.41	2.47	2.36	2.32	2.82	2.52	2.59	2.61	2.87	0.963	0.145	~	ycjP	Inner membrane ABC transporter permease protein ycjP
LF82_2773	CU651637.1	1388207	1389259	+	1053	5	3	11	4	3	3	1	4	0	1	2.42	2.39	2.63	2.45	2.75	2.9	2.48	2.74	2.32	2.43	-3.35	0.0187	~	ycjQ	Uncharacterized zinc-type alcohol dehydrogenase-like
LF82_2774	CU651637.1	1389278	1390066	+	789	5	2	6	10	0	1	0	0	3	2	2.45	2.39	2.55	2.7	2.32	2.61	2.32	2.32	2.76	2.58	1.55	0.116	~	ycjR	Uncharacterized protein ycjR
LF82_2775	CU651637.1	1390076	1391131	+	1056	3	3	10	7	1	1	0	0	4	2	2.38	2.39	2.6	2.53	2.48	2.54	2.32	2.32	2.76	2.52	0.85	0.157	~	ycjS	oxidoreductase ycjS
LF82_2776	CU651637.1	1391128	1393395	+	2268	16	10	31	26	6	2	2	4	10	13	2.46	2.43	2.71	2.67	2.72	2.53	2.47	2.53	2.82	2.86	0.791	0.0867	~	ycjT	Uncharacterized glycosyl hydrolase ycjT
LF82_2777	CU651637.1	1393392	1394051	+	660	1	0	4	3	0	0	0	1	0	1	2.35	2.32	2.51	2.47	2.32	2.32	2.32	2.5	2.32	2.48	0.657	0.216	~	ycjU	beta-phosphoglucomutase
LF82_2778	CU651637.1	1394065	1395147	+	1083	8	10	25	19	1	2	8	10	10	13	2.47	2.54	2.92	2.82	2.48	2.72	3.26	3.18	3.22	3.28	2.18	0.0103	~	ycjV	Uncharacterized ABC transporter ATP-binding protein ycjV
LF82_1562	CU651637.1	1395192	1396097	+	906	22	20	39	31	1	4	46	59	70	81	2.76	2.8	3.3	3.18	2.5	3.14	5.19	5.07	5.36	5.33	4.16	2.03e-09	U	ompG	Outer membrane protein G
LF82_2779	CU651637.1	1396148	1397146	-	999	647	553	190	259	20	9	38	59	64	132	5.71	5.76	4.72	5.15	4.1	3.68	4.84	4.95	5.12	5.83	2	7.71e-07	U	ycjW	Uncharacterized HTH-type transcriptional regulator
LF82_2780	CU651637.1	1397301	1398698	+	1398	142	101	109	88	57	54	33	25	23	27	3.64	3.51	3.78	3.64	4.9	5.27	4.3	3.68	3.66	3.66	-1.92	7.03e-08	D	ycjX	Uncharacterized protein ycjX
LF82_2767	CU651637.1	1398695	1399756	+	1062	46	34	123	89	26	24	5	5	9	13	3.03	2.97	4.17	3.9	4.32	4.62	2.99	2.82	3.16	3.3	-1.95	1.65e-05	D	ycjF	UPF0283 membrane protein ycjF
LF82_2341	CU651637.1	1399904	1401445	+	1542	2057	1890	848	857	223	137	142	211	118	137	6.68	6.83	6.06	6.14	6.54	6.36	5.96	6.02	5.34	5.32	-1.23	7.98e-11	D	tyrR	Transcriptional regulatory protein tyrR
LF82_2295	CU651637.1	1401489	1401995	-	507	11138	9353	1281	1423	773	374	369	464	329	336	10.66	10.68	8.17	8.39	9.87	9.34	8.84	8.67	8.26	8.05	-1.48	1.47e-11	D	tpx	Thiol peroxidase
LF82_2768	CU651637.1	1402072	1403079	+	1008	380	314	156	145	94	57	34	46	41	61	5.03	5.03	4.48	4.46	5.95	5.76	4.7	4.64	4.58	4.85	-1.31	2.79e-07	D	ycjG	Uncharacterized protein ycjG
LF82_1382	CU651637.1	1403054	1403842	-	789	81	67	106	81	28	23	35	39	33	23	3.65	3.65	4.33	4.1	4.73	4.92	5.03	4.74	4.61	4.04	-0.607	0.0395	~	mpaA	Uncharacterized protein ycjI
LF82_216	CU651637.1	1404073	1404711	-	639	169	194	200	181	23	12	67	114	95	107	4.61	4.99	5.33	5.26	4.75	4.41	6.13	6.38	6.21	6.15	1.79	1.57e-07	U	NA	hypothetical protein
LF82_2781	CU651637.1	1404782	1405714	-	933	168	172	108	106	32	24	21	41	31	47	4.19	4.41	4.17	4.2	4.69	4.77	4.25	4.6	4.36	4.63	-0.28	0.125	~	ycjY	Uncharacterized protein ycjY
LF82_2782	CU651637.1	1405840	1406739	+	900	442	427	184	232	26	20	143	185	152	175	5.36	5.56	4.8	5.15	4.5	4.6	6.7	6.57	6.39	6.35	2.08	5.81e-12	U	ycjZ	Uncharacterized HTH-type transcriptional regulator
LF82_1384	CU651637.1	1407076	1408689	+	1614	827	772	452	398	89	86	118	146	217	293	5.41	5.57	5.19	5.09	5.27	5.68	5.66	5.48	6.08	6.26	0.765	0.000334	u	mppA	Periplasmic murein peptide-binding protein
LF82_3550	CU651637.1	1408740	1409771	-	1032	2123	2048	2215	2575	46	27	562	930	618	779	7.28	7.5	7.94	8.23	5.01	4.79	8.42	8.64	8.15	8.24	3.51	2.87e-43	U	ynaI	MscS family inner membrane protein ynaI
LF82_3551	CU651637.1	1410015	1410272	+	258	6771	5909	6270	6411	879	260	1761	2298	805	876	10.91	10.99	11.42	11.52	11.02	9.78	12.05	11.93	10.51	10.39	-0.0855	0.214	~	ynaJ	Uncharacterized protein ynaJ
LF82_2391	CU651637.1	1410322	1411272	-	951	6320	5561	5636	6434	1810	693	447	700	522	557	8.94	9.03	9.39	9.65	10.19	9.32	8.22	8.36	8.03	7.88	-1.89	8.07e-12	D	uspE	Universal stress protein E
LF82_0719	CU651637.1	1411424	1412176	-	753	9784	9165	2826	3235	778	415	1242	1681	989	1183	9.9	10.08	8.74	9	9.31	8.92	10.01	9.94	9.27	9.28	0.147	0.132	~	fnr	Fumarate and nitrate reduction regulatory protein
LF82_1558	CU651637.1	1412371	1412886	-	516	1396	1075	88	83	23	14	86	123	121	138	7.67	7.57	4.59	4.58	5.01	4.84	6.76	6.77	6.83	6.78	2.06	8.13e-12	U	ogt	Methylated-DNA--protein-cysteine methyltransferase
LF82_217	CU651637.1	1412897	1413088	-	192	24	23	11	11	1	1	6	2	10	16	3.82	3.96	3.51	3.56	3.03	3.25	4.61	3.26	4.87	5.24	2.94	0.00487	U	NA	hypothetical protein
LF82_218	CU651637.1	1413418	1414122	-	705	243	151	247	189	18	4	109	177	207	271	4.92	4.58	5.47	5.2	4.36	3.31	6.66	6.85	7.15	7.29	3.71	9.62e-21	U	NA	transcriptional regulator, Arac family
LF82_219	CU651637.1	1414316	1414624	+	309	3	11	22	17	3	1	4	6	28	20	2.51	3.03	3.7	3.52	3.45	2.97	3.71	3.76	5.56	4.93	2.87	0.000683	U	NA	hypothetical protein
LF82_220	CU651637.1	1414609	1415007	+	399	9	15	13	7	1	0	10	12	23	37	2.73	3.06	3.11	2.82	2.71	2.32	4.36	4.18	4.99	5.37	5.14	0.000228	U	NA	hypothetical protein
LF82_2783	CU651637.1	1415202	1415765	+	564	518	436	147	152	53	37	97	128	153	211	6.18	6.2	5.1	5.2	5.96	5.95	6.81	6.71	7.04	7.25	1.26	7.36e-08	U	ydal	Uncharacterized protein ydal
LF82_2784	CU651637.1	1415786	1417018	-	1233	953	1105	430	545	97	73	32	40	47	47	5.95	6.4	5.46	5.84	5.73	5.82	4.4	4.26	4.51	4.32	-1.6	1.36e-07	D	ydaM	Uncharacterized protein ydaM
LF82_2785	CU651637.1	1417273	1418256	+	984	2689	2205	822	708	192	107	282	365	379	407	7.68	7.67	6.63	6.49	6.95	6.64	7.52	7.39	7.53	7.39	0.669	0.000157	u	ydaN	Zinc transport protein zntB
LF82_0442	CU651637.1	1418734	1420107	+	1374	117	112	98	75	81	48	8	9	18	26	3.49	3.61	3.7	3.52	5.35	5.14	3.11	2.98	3.47	3.64	-2.29	1.84e-11	D	dbpA	ATP-independent RNA helicase dbpA
LF82_2329	CU651637.1	1420236	1421171	-	936	577	499	167	166	23	13	50	73	48	66	5.65	5.71	4.65	4.7	4.32	4.09	5.26	5.29	4.85	5.03	0.917	0.00252	u	ttcA	UPF0021 protein ydaO
LF82_221	CU651637.1	1421223	1421531	-	309	94	53	63	53	2	3	17	40	35	37	4.77	4.34	4.8	4.66	3.16	3.75	5.29	5.95	5.85	5.7	3.1	1.61e-05	U	NA	hypothetical protein
LF82_2392	CU651637.1	1423498	1423932	-	435	1790	1494	4912	6870	451	341	239	330	154	195	8.26	8.27	10.31	10.87	9.31	9.42	8.44	8.4	7.41	7.5	-1.94	1.49e-17	D	uspF	Universal stress protein F
LF82_1563	CU651637.1	1424073	1425206	-	1134	101	72	70	92	2	1	40	58	133	156	3.53	3.41	3.58	3.87	2.6	2.53	4.75	4.78	5.9	5.89	5.84	1.91e-11	U	ompN	Outer membrane protein N
LF82_s1347	CU651637.1	1425434	1425542	+	109	2	1	7	7	0	0	4	6	6	11	2.67	2.54	3.61	3.65	2.32	2.32	4.8	4.86	4.94	5.48	4.75	0.00136	U	micC	MicC sRNA regulator of OmpC translation
LF82_2789	CU651637.1	1425572	1429096	-	3525	183	146	307	329	215	128	28	30	37	53	3.14	3.12	3.88	4	5.4	5.19	3.31	3.13	3.31	3.45	-2.67	1.22e-25	D	ydbK	pyruvate-flavodoxin oxidoreductase
LF82_2788	CU651637.1	1429370	1429636	+	267	922	785	636	706	66	87	118	146	131	150	8.01	8.05	8.09	8.31	7.28	8.17	8.13	7.93	7.87	7.82	0.0763	0.212	~	ydbJ	Uncharacterized protein ydbJ
LF82_1036	CU651637.1	1429633	1430055	-	423	353	389	363	338	225	47	89	177	225	255	6.05	6.43	6.66	6.63	8.36	6.67	7.09	7.56	7.98	7.92	0.193	0.184	~	hslJ	Heat shock protein hslJ
LF82_1173	CU651637.1	1430166	1431155	-	990	3013	2981	429	399	180	107	150	170	172	245	7.83	8.09	5.74	5.72	6.85	6.63	6.63	6.33	6.42	6.68	-0.203	0.111	~	ldhA	D-lactate dehydrogenase
LF82_2787	CU651637.1	1431363	1434002	+	2640	401	343	507	533	78	34	35	51	40	49	4.01	4.04	4.73	4.85	4.52	4.02	3.73	3.75	3.59	3.62	-1.05	0.000155	D	ydbH	Uncharacterized protein ydbH
LF82_3556	CU651637.1	1433999	1434184	+	186	80	88	246	261	10	4	21	24	13	13	5.19	5.55	7.26	7.41	5.24	4.57	6.23	5.94	5.23	5.02	0.159	0.209	~	ynbE	Uncharacterized protein ynbE
LF82_2790	CU651637.1	1434189	1434518	+	330	312	299	409	412	8	8	34	37	31	56	6.21	6.41	7.17	7.25	4.3	4.7	6.11	5.76	5.61	6.17	1.68	0.00013	U	ydbL	Uncharacterized protein ydbL
LF82_222	CU651637.1	1434894	1442474	+	7581	1549	1248	2326	2216	179	117	727	909	1437	1866	4.32	4.29	5.3	5.3	4.28	4.2	6.01	5.85	6.54	6.67	2.73	2.62e-63	U	NA	entS entS/YbdA MFS transporter
LF82_2786	CU651637.1	1442693	1443553	+	861	175	112	454	391	40	54	19	39	67	78	4.31	4.05	6	5.87	5.06	5.89	4.23	4.64	5.37	5.35	-0.174	0.171	~	ydbC	oxidoreductase ydbC
LF82_3552	CU651637.1	1443852	1444457	+	606	84	77	104	99	3	2	58	61	128	174	3.92	4.02	4.6	4.6	3	2.98	6.01	5.62	6.69	6.88	5.16	6.4e-14	U	ynbA	Inner membrane protein ynbA
LF82_3553	CU651637.1	1444457	1445353	+	897	19	12	36	34	3	2	6	15	23	37	2.71	2.63	3.25	3.24	2.81	2.79	3.2	3.62	4.08	4.41	2.83	9.5e-05	U	ynbB	Uncharacterized protein ynbB
LF82_3554	CU651637.1	1445369	1447126	+	1758	71	46	48	44	10	14	7	13	19	33	2.99	2.87	3.01	2.99	3.08	3.58	2.9	3.04	3.33	3.63	0.325	0.144	~	ynbC	Uncharacterized protein ynbC
LF82_3555	CU651637.1	1447140	1448432	+	1293	45	25	33	32	7	9	5	17	30	38	2.92	2.75	2.98	2.99	3.05	3.47	2.89	3.43	3.98	4.05	1.31	0.00498	U	ynbD	Uncharacterized protein ynbD
LF82_0201	CU651637.1	1448486	1449091	-	606	709	630	58	73	43	19	32	67	37	48	6.5	6.6	3.98	4.26	5.59	5.01	5.24	5.74	5.06	5.18	-0.271	0.129	~	azoR	FMN-dependent NadH-azoreductase
LF82_1032	CU651637.1	1449292	1453194	+	3903	784	699	539	496	238	86	110	214	127	164	4.3	4.38	4.36	4.32	5.4	4.59	4.49	4.86	4.33	4.43	-0.841	0.00269	d	hrpA	ATP-dependent RNA helicase hrpA
LF82_2792	CU651637.1	1453467	1454267	+	801	530	479	215	212	353	111	87	117	89	116	5.74	5.86	5.13	5.18	8.1	6.97	6.18	6.11	5.83	5.95	-1.85	2.75e-08	D	ydcF	Protein ydcF
LF82_0064	CU651637.1	1454464	1455903	+	1440	138	136	352	320	269	383	79	118	110	111	3.59	3.74	5.02	4.97	6.89	7.88	5.29	5.35	5.34	5.14	-2.38	1.29e-13	D	aldA	aldehyde dehydrogenase A
LF82_0802	CU651637.1	1455945	1456889	-	945	456	253	1112	1360	150	95	249	444	311	306	5.33	4.84	7.1	7.45	6.67	6.53	7.4	7.72	7.31	7.05	0.605	0.0106	~	gapC	glyceraldehyde-3-phosphate dehydrogenase c
LF82_0397	CU651637.1	1457078	1457608	+	531	1014	795	341	363	61	70	133	206	146	185	7.18	7.1	6.27	6.42	6.23	6.9	7.33	7.45	7.06	7.15	0.552	0.0105	~	cybB	Cytochrome b561
LF82_s2063	CU651637.1	1457619	1457682	-	64	15	24	35	33	1	0	12	8	9	13	4.47	5.26	6.05	6.04	3.86	2.32	6.93	5.9	6.14	6.41	3.7	0.0057	U	rydC	sRNA regulator of yejABEF; over-expression causes a thermosensitive growth phenotype on minimal glycerol, maltose, or ribose media
LF82_2791	CU651637.1	1457853	1458026	+	174	79	87	197	237	7	11	16	34	44	54	5.26	5.62	7.04	7.37	4.88	5.91	5.96	6.5	6.94	6.99	1.67	0.000154	U	ydcA	Uncharacterized protein ydcA
LF82_223	CU651637.1	1458183	1458653	+	471	102	80	154	122	10	13	19	26	42	42	4.38	4.32	5.38	5.15	4.16	4.86	4.91	4.87	5.54	5.33	1.11	0.00338	U	NA	hypothetical protein
LF82_2794	CU651637.1	1458691	1459614	-	924	479	438	830	770	226	163	143	260	242	302	5.43	5.55	6.73	6.69	7.27	7.31	6.66	7	6.99	7.06	-0.269	0.0525	~	ydcI	Uncharacterized HTH-type transcriptional regulator
LF82_2795	CU651637.1	1459831	1461174	+	1344	174	145	262	270	149	173	91	126	128	155	3.86	3.86	4.75	4.84	6.18	6.87	5.56	5.53	5.62	5.65	-0.986	6.9e-05	d	ydcJ	Uncharacterized protein ydcJ
LF82_1289	CU651637.1	1461399	1463054	+	1656	1207	1158	513	504	160	113	73	114	100	109	5.87	6.06	5.31	5.36	6	6.01	5.02	5.14	5.05	4.95	-1.13	3.79e-08	D	mdoD	glucans biosynthesis protein D
LF82_2793	CU651637.1	1463194	1463418	+	225	1386	1366	229228	205990	2843	560	1255	2312	1006	1144	8.83	9.08	16.8	16.72	12.91	11.08	11.76	12.14	11.03	10.97	-1.27	0.0019	D	ydch	Uncharacterized protein ydch
LF82_1889	CU651637.1	1463481	1464020	+	540	1741	1546	12037	14161	251	76	251	381	235	306	7.91	8.01	11.29	11.6	8.17	6.99	8.2	8.3	7.7	7.83	0.0575	0.228	~	rimL	ribosomal-protein-serine acetyltransferase
LF82_2796	CU651637.1	1464012	1464992	-	981	181	188	288	313	158	54	26	47	21	43	4.21	4.46	5.25	5.41	6.69	5.72	4.42	4.7	3.9	4.48	-2.42	6.19e-10	D	ydcK	Uncharacterized acetyltransferase ydcK
LF82_2240	CU651637.1	1465116	1466108	+	993	518	404	286	257	33	31	27	38	48	50	5.43	5.36	5.22	5.15	4.66	5.01	4.45	4.44	4.78	4.63	-0.142	0.178	~	tehA	Tellurite resistance protein tehA
LF82_2241	CU651637.1	1466105	1466698	+	594	3706	4062	1126	1369	73	38	88	152	129	110	8.85	9.25	7.77	8.11	6.32	5.92	6.6	6.87	6.73	6.28	0.397	0.0639	~	tehB	Tellurite resistance protein tehB
LF82_2797	CU651637.1	1467001	1467669	+	669	1852	2011	913	797	263	235	113	129	106	118	7.7	8.08	7.3	7.19	7.93	8.28	6.78	6.48	6.3	6.22	-1.92	1.52e-15	D	ydcL	Uncharacterized lipoprotein ydcL
LF82_2799	CU651637.1	1467704	1468876	-	1173	88	78	95	114	4	11	30	38	19	20	3.39	3.44	3.82	4.04	2.82	3.72	4.39	4.26	3.65	3.55	0.598	0.0814	~	ydcO	Inner membrane protein ydcO
LF82_2798	CU651637.1	1468968	1469504	+	537	69	69	31	44	5	2	11	9	14	19	3.85	4.03	3.52	3.88	3.42	3.04	4.15	3.63	4.1	4.24	1.5	0.0128	~	ydcN	Uncharacterized HTH-type transcriptional regulator
LF82_2800	CU651637.1	1469535	1471538	+	2004	525	474	228	197	37	30	42	53	135	178	4.6	4.7	4.15	4.05	4.02	4.17	4.17	4.05	5.18	5.32	1.47	1.62e-08	U	ydcP	Uncharacterized protease ydcP
LF82_3560	CU651637.1	1471630	1471860	-	231	114	86	159	187	26	16	147	200	96	140	5.36	5.25	6.36	6.65	6.2	6.03	8.65	8.59	7.63	7.93	1.74	2.02e-08	U	yncJ	Uncharacterized protein yncJ
LF82_224	CU651637.1	1472072	1472275	+	204	34	37	42	45	2	2	10	11	10	12	4.11	4.4	4.81	4.96	3.46	3.76	5.15	4.84	4.8	4.81	1.71	0.0182	~	NA	hypothetical protein
LF82_2801	CU651637.1	1472354	1473760	+	1407	119	106	89	93	16	24	44	35	75	95	3.49	3.54	3.6	3.68	3.58	4.31	4.61	3.99	4.9	4.98	1.29	0.00034	U	ydcR	Uncharacterized protein ydcR
LF82_2802	CU651637.1	1474005	1475150	+	1146	14	17	94	75	252	202	8	13	10	18	2.56	2.66	3.83	3.67	7.12	7.31	3.22	3.32	3.18	3.48	-4.79	3.87e-41	D	ydcS	ABC transporter periplasmic-binding protein ydcS
LF82_2803	CU651637.1	1475168	1476181	+	1014	8	6	41	37	47	37	3	2	10	4	2.48	2.47	3.25	3.22	5.05	5.2	2.77	2.55	3.26	2.71	-3.33	7.59e-11	D	ydcT	Uncharacterized ABC transporter ATP-binding protein ydcT
LF82_2804	CU651637.1	1476182	1477123	+	942	17	10	68	51	26	12	3	2	10	5	2.66	2.57	3.71	3.51	4.45	4.01	2.8	2.57	3.31	2.83	-2.05	0.000185	D	ydcU	Inner membrane ABC transporter permease protein ydcU
LF82_2805	CU651637.1	1477113	1477907	+	795	6	2	29	16	33	28	0	0	3	5	2.47	2.38	3.18	2.88	4.92	5.15	2.32	2.32	2.76	2.9	-3.7	1.71e-08	D	ydcV	Inner membrane ABC transporter permease protein ydcV
LF82_2806	CU651637.1	1477929	1479353	+	1425	54	45	88	71	146	84	8	12	13	22	2.96	2.96	3.58	3.44	6.07	5.81	3.09	3.12	3.21	3.47	-3.45	1.12e-23	D	ydcW	Gamma-aminobutyraldehyde dehydrogenase
LF82_2807	CU651637.1	1479692	1479913	+	222	852	654	591	632	31	15	213	291	278	300	8.16	8.05	8.25	8.41	6.49	5.99	9.23	9.18	9.2	9.07	2.92	3.27e-26	U	ydcX	Uncharacterized protein ydcX
LF82_2808	CU651637.1	1479999	1480232	+	234	4763	4123	1867	2384	151	65	805	1195	605	701	10.55	10.61	9.81	10.24	8.64	7.94	11.07	11.13	10.24	10.21	1.89	2.59e-14	U	ydcY	Uncharacterized protein ydcY
LF82_2809	CU651637.1	1480233	1480682	-	450	122	103	58	66	11	13	20	33	53	39	4.64	4.66	4.28	4.48	4.31	4.91	5.03	5.21	5.9	5.29	1.19	0.00247	U	ydcZ	Inner membrane protein ydcZ
LF82_3557	CU651637.1	1480679	1481197	-	519	1216	956	270	241	35	51	123	197	80	112	7.47	7.39	5.99	5.9	5.53	6.5	7.25	7.42	6.26	6.49	0.354	0.0785	~	yncA	Uncharacterized acetyltransferase yncA
LF82_768	CU651637.1	1481404	1481640	+	237	81	69	122	151	10	9	34	36	42	28	4.91	4.94	5.97	6.33	4.94	5.25	6.56	6.16	6.45	5.69	1.14	0.00658	U	NA	NA
LF82_3558	CU651637.1	1481678	1483780	-	2103	758	799	672	613	51	28	79	85	63	81	4.97	5.27	5.35	5.3	4.31	4.05	4.83	4.51	4.24	4.33	0.129	0.184	~	yncD	tonB-dependent receptor yncD
LF82_3559	CU651637.1	1484022	1485083	+	1062	174072	174113	581	476	367	262	2650	3918	1240	1486	13.55	13.83	6.05	5.86	7.75	7.78	10.6	10.66	9.1	9.12	1.37	4.75e-16	U	yncE	Uncharacterized protein yncE
LF82_0095	CU651637.1	1485196	1486695	-	1500	231	175	385	340	16	10	31	42	152	178	4.03	3.94	5.08	4.99	3.52	3.43	4.16	4.11	5.71	5.69	2.92	1.83e-17	U	ansP	L-asparagine permease
LF82_225	CU651637.1	1486962	1487138	+	177	37	32	30	44	25	10	6	5	2	7	4.34	4.39	4.59	5.1	6.51	5.76	4.7	4.12	3.36	4.36	-2.69	3.18e-05	D	NA	transferase
LF82_226	CU651637.1	1487152	1487580	+	429	7	11	14	15	12	3	2	11	13	11	2.63	2.86	3.11	3.19	4.46	3.47	2.98	4.02	4.26	3.92	-0.00945	0.253	~	NA	conserved protein (EC 25118)
LF82_227	CU651637.1	1488121	1488405	+	285	2	1	0	4	2	0	5	8	9	5	2.46	2.41	2.32	2.73	3.21	2.32	3.99	4.11	4.3	3.57	2.12	0.0364	~	NA	hypothetical protein
LF82_228	CU651637.1	1488424	1490388	+	1965	16	12	53	50	7	5	7	7	25	23	2.48	2.47	3	3	2.84	2.85	2.85	2.71	3.45	3.26	1.26	0.00986	U	NA	Vgr-like protein
LF82_229	CU651637.1	1490404	1491345	+	942	63	52	117	106	6	4	67	104	94	137	3.31	3.31	4.24	4.19	3.15	3.12	5.62	5.74	5.69	5.96	3.77	1.39e-13	U	NA	hypothetical protein
LF82_230	CU651637.1	1491338	1492471	+	1134	2442	2110	5980	5771	74	58	1807	3145	689	836	7.35	7.41	9.22	9.24	5.48	5.63	9.96	10.25	8.17	8.21	2.78	1.99e-42	U	NA	hypothetical protein
LF82_769	CU651637.1	1492468	1492947	+	480	1218	1300	4820	4592	48	18	548	938	435	506	7.58	7.94	10.14	10.15	6.04	5.23	9.48	9.75	8.74	8.71	3.12	2.37e-28	U	NA	NA
LF82_231	CU651637.1	1493023	1493694	-	672	35	27	20	23	3	3	51	58	25	51	3.14	3.1	3.06	3.18	2.95	3.15	5.71	5.42	4.48	5.12	2.89	1.37e-05	U	NA	hypothetical protein
LF82_232	CU651637.1	1493691	1494083	-	393	337	240	79	120	7	6	68	87	79	78	6.08	5.88	4.78	5.36	3.99	4.19	6.81	6.67	6.62	6.38	2.85	5.04e-09	U	NA	hypothetical protein
LF82_233	CU651637.1	1494446	1494817	+	372	11	8	14	21	3	0	3	5	8	15	2.84	2.79	3.21	3.54	3.31	2.32	3.32	3.45	3.91	4.38	2.2	0.0122	~	NA	hypothetical protein
LF82_234	CU651637.1	1495253	1495537	+	285	2	0	6	3	0	0	0	2	0	1	2.46	2.32	2.88	2.64	2.32	2.32	2.32	3.01	2.32	2.67	0.659	0.214	~	NA	hypothetical protein
LF82_235	CU651637.1	1495556	1497961	+	2406	11	9	57	43	1	3	2	5	14	17	2.42	2.41	2.94	2.83	2.39	2.6	2.46	2.56	2.95	2.96	2.19	0.00458	U	NA	hypothetical protein
LF82_236	CU651637.1	1497951	1498742	+	792	124	121	571	559	5	3	97	162	113	151	4.04	4.21	6.42	6.46	3.14	3.05	6.34	6.56	6.16	6.32	4.29	8.85e-15	U	NA	hypothetical protein
LF82_237	CU651637.1	1498766	1499587	+	822	84	95	344	270	5	2	15	21	29	28	3.64	3.93	5.7	5.45	3.12	2.83	4.03	4.02	4.42	4.2	2.29	0.00018	U	NA	hypothetical protein
LF82_2812	CU651637.1	1500418	1500987	-	570	40	23	25	36	24	19	1	5	7	10	3.34	3.1	3.31	3.64	4.94	5.09	2.61	3.14	3.42	3.57	-2.1	5.68e-05	D	yddH	Uncharacterized protein yddH
LF82_1487	CU651637.1	1501162	1502007	+	846	2229	1928	1478	1517	454	272	155	242	229	289	7.63	7.69	7.65	7.76	8.37	8.15	6.89	7.03	7.03	7.12	-1.22	4.26e-13	D	nhoA	N-hydroxyarylamine O-acetyltransferase
LF82_2810	CU651637.1	1502103	1502996	-	894	1622	1366	278	303	140	78	53	76	46	64	7.11	7.13	5.32	5.49	6.65	6.34	5.39	5.4	4.86	5.05	-1.72	1.7e-12	D	yddE	Uncharacterized isomerase yddE
LF82_1468	CU651637.1	1503076	1503756	-	681	12	8	19	13	62	124	1	5	6	4	2.65	2.59	3.02	2.86	5.92	7.35	2.56	3.04	3.19	2.87	-5.07	1.61e-14	D	narV	Respiratory nitrate reductase 2 gamma chain
LF82_1469	CU651637.1	1503753	1504448	-	696	2	4	9	5	55	89	3	2	2	5	2.38	2.46	2.69	2.55	5.73	6.86	2.94	2.65	2.66	2.97	-5.21	2.61e-13	D	narW	Respiratory nitrate reductase 2 delta chain
LF82_1471	CU651637.1	1504448	1505992	-	1545	12	13	29	34	122	276	12	6	6	15	2.48	2.52	2.83	2.93	5.73	7.32	3.3	2.74	2.77	3.14	-5.15	1.68e-17	D	narY	Respiratory nitrate reductase 2 beta chain
LF82_1472	CU651637.1	1505989	1509729	-	3741	49	30	97	78	429	753	18	16	20	23	2.58	2.51	2.98	2.9	6.23	7.49	3	2.78	2.9	2.89	-5.64	9.81e-36	D	narZ	Respiratory nitrate reductase 2 alpha chain
LF82_1467	CU651637.1	1509824	1511212	-	1389	376	325	381	435	285	430	255	380	205	216	4.63	4.68	5.16	5.39	7.02	8.1	6.9	6.96	6.2	6.05	-1.6	5.3e-07	D	narU	Nitrite extrusion protein 2
LF82_2811	CU651637.1	1511485	1512366	-	882	75	66	29	44	10	2	26	23	21	22	3.49	3.54	3.12	3.44	3.57	2.8	4.54	4.04	4.01	3.89	1.13	0.0207	~	yddG	Inner membrane protein yddG
LF82_0630	CU651637.1	1512598	1515645	+	3048	1729	1254	81	71	7	8	28	88	73	133	5.54	5.37	3	2.95	2.68	2.86	3.42	4.14	4.01	4.47	2.99	2.52e-09	U	fdnG	Formate dehydrogenase, nitrate-inducible, major subunit
LF82_0631	CU651637.1	1515658	1516542	+	885	618	496	36	26	6	1	4	22	36	58	5.81	5.77	3.26	3.08	3.19	2.58	2.97	3.99	4.58	4.94	3.01	2.75e-06	U	fdnH	Formate dehydrogenase, nitrate-inducible, iron-sulfur subunit
LF82_0632	CU651637.1	1516535	1517188	+	654	1281	1179	453	400	43	15	89	151	90	132	7.21	7.36	6.37	6.27	5.49	4.64	6.49	6.73	6.11	6.4	1.21	3.92e-05	U	fdnI	Formate dehydrogenase, nitrate-inducible, cytochrome
LF82_2813	CU651637.1	1517417	1517701	-	285	158	204	56	62	29	4	38	35	146	161	5.51	6.1	4.76	4.94	6.07	4.1	6.46	5.88	7.93	7.83	2.55	3.09e-08	U	yddM	Uncharacterized HTH-type transcriptional regulator
LF82_238	CU651637.1	1517701	1517973	-	273	364	246	104	134	40	19	62	58	208	320	6.68	6.41	5.58	5.98	6.56	6.03	7.19	6.62	8.49	8.87	2.42	4.16e-13	U	NA	hypothetical protein
LF82_0036	CU651637.1	1518165	1519175	-	1011	240	206	257	184	1240	773	17	28	32	34	4.49	4.53	5.07	4.73	9.55	9.39	3.95	4.1	4.3	4.19	-5.66	3.23e-102	D	adhP	alcohol dehydrogenase, propanol-preferring
LF82_1254	CU651637.1	1519309	1521006	-	1698	1485	1409	1022	887	1230	663	545	731	311	417	6.11	6.29	6.18	6.06	8.8	8.43	7.68	7.6	6.5	6.67	-2.1	9.27e-28	D	maeA	Nad-dependent malic enzyme
LF82_2169	CU651637.1	1521163	1521300	-	138	4429	4517	14797	18104	6179	1973	2008	2969	1178	1266	11.2	11.5	13.56	13.92	14.74	13.6	13.14	13.2	11.96	11.82	-2.39	5.3e-13	D	sra	Stationary-phase-induced ribosome-associated protein
LF82_0218	CU651637.1	1521402	1521617	-	216	106	101	63	62	130	41	66	95	78	98	5.36	5.54	5.24	5.28	8.54	7.41	7.61	7.63	7.44	7.52	-0.638	0.0222	~	bdm	Protein bdm
LF82_1577	CU651637.1	1521962	1522393	+	432	573	654	707	628	2811	737	116	122	200	228	6.68	7.12	7.56	7.46	11.95	10.54	7.43	7.01	7.78	7.73	-3.69	1.49e-20	D	osmC	Peroxiredoxin osmC
LF82_0512	CU651637.1	1522582	1524981	-	2400	86	91	86	67	37	37	21	21	17	40	2.93	3.06	3.17	3.05	3.85	4.2	3.38	3.14	3.05	3.53	-1.17	0.00155	D	dos	Heme-regulated cyclic AMP phosphodiesterase
LF82_239	CU651637.1	1525006	1525224	-	219	104	104	158	166	51	30	57	101	61	50	5.31	5.56	6.43	6.56	7.2	6.95	7.38	7.69	7.07	6.57	-0.27	0.117	~	NA	hypothetical protein
LF82_2814	CU651637.1	1525548	1526867	-	1320	225	188	237	237	40	37	16	20	31	34	4.13	4.14	4.65	4.71	4.55	4.88	3.65	3.54	3.99	3.92	-1	0.00067	D	yddW	Uncharacterized lipoprotein yddW
LF82_0787	CU651637.1	1526998	1528533	-	1536	83	66	4165	4220	489	1038	99	133	88	104	3.16	3.14	8.27	8.36	7.64	9.21	5.49	5.42	4.98	4.98	-3.87	1.13e-20	D	gadC	glutamate/gamma-aminobutyrate antiporter
LF82_0786	CU651637.1	1528689	1530089	-	1401	10	8	2440	2589	96	218	60	94	25	34	2.47	2.46	7.65	7.8	5.55	7.13	4.98	5.1	3.73	3.86	-3.3	1.69e-12	D	gadB	glutamate decarboxylase beta
LF82_240	CU651637.1	1530451	1531461	-	1011	31	24	73	89	4	2	49	67	78	76	2.86	2.83	3.71	3.94	2.89	2.75	5.13	5.09	5.35	5.11	3.94	9.69e-10	U	NA	peptidase
LF82_2818	CU651637.1	1531719	1532876	-	1158	33	34	76	83	1	2	151	196	98	103	2.83	2.93	3.63	3.75	2.47	2.7	6.43	6.31	5.47	5.32	5.32	7.29e-10	U	ydeM	Uncharacterized protein ydeM
LF82_2819	CU651637.1	1532928	1534610	-	1683	106	79	653	684	17	6	2031	2607	1665	1944	3.27	3.19	5.6	5.73	3.48	3.02	9.56	9.42	8.86	8.84	6.56	1.05e-81	U	yden	Uncharacterized sulfatase yden
LF82_2820	CU651637.1	1535012	1535773	-	762	10	7	57	43	2	0	11855	15397	5574	5849	2.58	2.54	3.74	3.54	2.72	2.32	13.24	13.11	11.74	11.56	11.7	3.71e-29	U	ydeO	HTH-type transcriptional regulator ydeO
LF82_241	CU651637.1	1535849	1536046	-	198	1	1	5	4	0	0	3622	5021	2147	2245	2.42	2.45	2.97	2.88	2.32	2.32	13.47	13.44	12.3	12.13	12.8	3.09e-18	U	NA	hypothetical protein
LF82_2821	CU651637.1	1536294	1538573	-	2280	110	97	146	124	13	9	8463	11855	7226	8125	3.09	3.13	3.61	3.51	3.08	3.08	11.18	11.16	10.53	10.46	8.7	1.41e-143	U	ydeP	Protein ydeP
LF82_2822	CU651637.1	1538912	1539826	-	915	21	19	7	12	7	4	37	50	64	72	2.74	2.77	2.55	2.71	3.27	3.14	4.91	4.86	5.23	5.17	2.89	1.8e-08	U	ydeQ	Uncharacterized fimbrial-like protein ydeQ
LF82_2823	CU651637.1	1539886	1540389	-	504	6	12	11	15	0	1	4	23	27	54	2.55	2.83	2.9	3.09	2.32	2.75	3.31	4.64	4.9	5.56	5.55	0.000114	U	ydeR	Uncharacterized fimbrial-like protein ydeR
LF82_2824	CU651637.1	1540402	1540932	-	531	1	0	4	6	0	0	7	21	27	24	2.36	2.32	2.55	2.66	2.32	2.32	3.72	4.48	4.84	4.51	6.36	1.99e-05	U	ydes	Uncharacterized fimbrial-like protein ydes
LF82_242	CU651637.1	1540946	1543597	-	2652	32	16	49	44	4	2	70	113	138	179	2.56	2.47	2.82	2.8	2.57	2.5	4.42	4.57	4.87	4.98	4.97	6.42e-15	U	NA	fimbrial usher protein
LF82_243	CU651637.1	1543639	1544358	-	720	8	11	11	5	0	0	134	171	159	197	2.54	2.67	2.75	2.54	2.32	2.32	6.92	6.77	6.75	6.82	9.15	4.31e-10	U	NA	fimbrial chaperone protein
LF82_244	CU651637.1	1544711	1545274	-	564	160	182	64	57	6	4	1506	2086	1320	1681	4.69	5.07	4.15	4.08	3.52	3.48	10.7	10.67	10.1	10.2	7.48	5.2e-51	U	NA	Fml fimbriae subunit
LF82_245	CU651637.1	1545802	1546044	-	243	10	13	34	23	0	0	10	19	16	13	3	3.28	4.37	4.02	2.32	2.32	4.93	5.3	5.16	4.7	5.54	0.000157	U	NA	hypothetical protein
LF82_246	CU651637.1	1546050	1546832	-	783	174	142	78	88	16	4	37	58	59	67	4.41	4.4	4.02	4.19	4.12	3.24	5.1	5.23	5.32	5.27	1.93	2.1e-06	U	NA	hypothetical protein (EC 131-)
LF82_247	CU651637.1	1546981	1547709	+	729	589	570	232	232	43	34	56	89	76	74	6	6.21	5.35	5.41	5.35	5.51	5.72	5.87	5.74	5.49	0.215	0.131	~	NA	LysR-family transcriptional regulatory
LF82_248	CU651637.1	1548123	1549169	-	1047	96	99	74	74	32	25	9	14	28	30	3.55	3.74	3.69	3.74	4.56	4.69	3.37	3.44	4.12	4.02	-0.726	0.0167	~	NA	hypothetical protein
LF82_249	CU651637.1	1549345	1550106	-	762	60	65	42	56	21	9	22	43	25	46	3.43	3.65	3.48	3.77	4.45	3.93	4.52	4.89	4.34	4.85	0.502	0.0839	~	NA	hypothetical protein
LF82_250	CU651637.1	1550084	1550563	-	480	19	11	17	11	5	4	2	2	9	10	2.98	2.81	3.17	2.95	3.5	3.61	2.92	2.77	3.78	3.72	0.327	0.182	~	NA	hypothetical protein
LF82_251	CU651637.1	1550568	1551092	-	525	37	35	25	28	10	7	7	6	12	18	3.35	3.45	3.37	3.5	4.05	4.05	3.73	3.32	3.97	4.21	0.0659	0.237	~	NA	Transcriptional activator
LF82_252	CU651637.1	1551623	1552075	+	453	23	19	37	22	4	2	4	3	4	8	3.12	3.12	3.82	3.42	3.38	3.14	3.39	2.98	3.19	3.58	0.25	0.209	~	NA	hypothetical protein YPO2002 (hydrolases of the
LF82_0996	CU651637.1	1552334	1553656	-	1323	699	644	312	315	24	18	106	154	237	342	5.45	5.59	4.98	5.05	4	4.07	5.78	5.81	6.47	6.74	3.03	2.24e-25	U	hipA	Protein hipA
LF82_0997	CU651637.1	1553656	1553940	-	285	529	498	241	233	2	2	119	155	152	207	7.14	7.32	6.64	6.67	3.21	3.47	8.05	7.93	7.98	8.18	5.73	2.43e-14	U	hipB	HTH-type transcriptional regulator hipB
LF82_2217	CU651637.1	1554230	1554988	+	759	34	24	61	48	131	59	2	11	20	11	3.05	2.96	3.81	3.64	6.78	6.18	2.73	3.5	4.11	3.42	-3.3	2.19e-14	D	tam	Trans-aconitate 2-methyltransferase
LF82_3561	CU651637.1	1554992	1555906	-	915	434	391	125	170	15	5	73	90	77	104	5.31	5.42	4.35	4.75	3.91	3.29	5.77	5.59	5.46	5.64	2.44	3.51e-09	U	yneE	UPF0187 protein yneE
LF82_2401	CU651637.1	1556103	1557554	-	1452	424	318	1503	1341	30	47	55	82	156	185	4.72	4.61	6.92	6.83	4.14	5.05	4.84	4.89	5.78	5.78	1.35	2.99e-06	U	uxaB	altronate oxidoreductase
LF82_3562	CU651637.1	1557781	1559199	-	1419	438	442	1206	1089	70	27	81	157	127	130	4.79	5.03	6.65	6.58	5.13	4.43	5.34	5.74	5.54	5.36	0.704	0.00772	u	yneF	Uncharacterized protein yneF
LF82_3563	CU651637.1	1559338	1559697	-	360	25	30	28	21	4	3	3	8	9	19	3.33	3.63	3.78	3.57	3.56	3.61	3.35	3.88	4.06	4.69	1.23	0.0343	~	yneG	Uncharacterized protein yneG
LF82_3564	CU651637.1	1559697	1560623	-	927	282	220	58	70	16	8	15	26	30	32	4.77	4.7	3.59	3.8	3.96	3.64	3.91	4.11	4.33	4.22	0.634	0.0466	~	yneH	glutaminase 2
LF82_3565	CU651637.1	1560687	1562075	-	1389	92	83	69	42	25	11	9	25	29	32	3.3	3.36	3.4	3.1	4	3.57	3.17	3.69	3.88	3.81	0.0399	0.241	~	yneI	aldehyde dehydrogenase-like protein yneI
LF82_3566	CU651637.1	1562176	1563057	+	882	91	96	44	44	22	16	17	16	24	27	3.65	3.87	3.41	3.44	4.34	4.38	4.09	3.69	4.14	4.09	-0.324	0.127	~	yneJ	Uncharacterized HTH-type transcriptional regulator
LF82_2815	CU651637.1	1563396	1564586	+	1191	262	224	44	45	21	10	17	31	35	38	4.4	4.44	3.19	3.24	3.98	3.62	3.79	4.04	4.22	4.13	0.502	0.0643	~	ydeA	Sugar efflux transporter
LF82_1277	CU651637.1	1564611	1565276	-	666	292	229	86	72	31	29	12	30	22	34	5.21	5.15	4.28	4.15	5.06	5.42	4.02	4.63	4.35	4.65	-0.87	0.00671	d	marC	Multiple antibiotic resistance protein marC
LF82_1278	CU651637.1	1565488	1565922	+	435	251	210	36	33	2	6	20	27	93	90	5.56	5.58	3.84	3.8	2.96	4.09	5.07	5.01	6.71	6.43	3.76	3.22e-11	U	marR	Multiple antibiotic resistance protein marR
LF82_1275	CU651637.1	1565937	1566326	+	390	1062	1124	469	393	14	11	255	354	690	821	7.68	8.02	7.13	6.95	4.75	4.88	8.68	8.65	9.69	9.7	5.17	1.55e-50	U	marA	Multiple antibiotic resistance protein marA
LF82_1276	CU651637.1	1566358	1566576	+	219	304	351	105	90	11	1	63	94	178	184	6.74	7.2	5.88	5.74	5.15	3.16	7.52	7.59	8.58	8.39	4.2	1.94e-17	U	marB	Multiple antibiotic resistance protein marB
LF82_253	CU651637.1	1566633	1568078	-	1446	295	322	196	216	10	5	214	384	187	290	4.32	4.63	4.34	4.5	3.2	3	6.6	6.92	6.03	6.39	4.24	6.21e-21	U	NA	6-phospho-beta-glucosidase bglA (EC32186), 6-pho spho-beta-glucosidase BglA (EC 32186)
LF82_254	CU651637.1	1568096	1569769	-	1674	37	21	49	39	5	4	17	14	32	53	2.73	2.61	3.05	2.95	2.77	2.82	3.5	3.12	3.8	4.13	2.48	2.24e-05	U	NA	outer membrane protein yieC
LF82_255	CU651637.1	1569824	1570138	-	315	4	2	9	9	1	0	1	5	5	3	2.57	2.48	3.04	3.07	2.79	2.32	2.8	3.58	3.63	3.13	2.27	0.0559	~	NA	PTS system, cellobiose-specific IIA component, PTSs ystem, cellobiose-specific IIA component (EC27169)
LF82_256	CU651637.1	1570163	1571524	-	1362	16	17	38	31	1	0	9	13	16	34	2.55	2.61	3.02	2.94	2.45	2.32	3.19	3.2	3.39	3.89	4.87	0.000414	U	NA	conserved protein (EC 27169), conserved protein
LF82_257	CU651637.1	1571600	1571911	-	312	12	11	191	153	1	4	21	30	32	45	2.97	3.02	6.2	5.97	2.8	4.01	5.55	5.56	5.72	5.95	3.18	5.66e-06	U	NA	PTS system, cellobiose-specific IIB component, PTSs ystem, cellobiose-specific IIB component (EC27169)
LF82_258	CU651637.1	1572110	1572808	+	699	74	71	34	42	2	4	45	63	124	181	3.67	3.81	3.39	3.6	2.75	3.32	5.49	5.48	6.45	6.74	4.9	1.7e-14	U	NA	hypothetical protein
LF82_0537	CU651637.1	1572853	1573752	-	900	398	346	202	234	80	47	48	64	116	133	5.23	5.29	4.92	5.16	5.89	5.65	5.25	5.18	6.02	5.98	0.235	0.103	~	eamA	amino acid metabolite efflux pump
LF82_2816	CU651637.1	1573947	1575134	+	1188	95	85	54	46	34	13	10	25	26	24	3.44	3.5	3.34	3.26	4.49	3.86	3.36	3.83	3.92	3.69	-0.618	0.0471	~	ydeE	Uncharacterized MFS-type transporter ydeE
LF82_2817	CU651637.1	1575575	1576465	-	891	1265	1267	2138	2632	223	110	2334	3066	1812	2570	6.77	7.03	8.1	8.47	7.3	6.81	10.67	10.56	9.89	10.15	2.99	6.54e-36	U	ydeH	Uncharacterized protein ydeH
LF82_0445	CU651637.1	1576972	1579017	-	2046	593	516	393	351	201	126	35	66	55	67	4.71	4.77	4.73	4.66	6.02	5.87	3.97	4.26	4.13	4.16	-2.16	1.93e-21	D	dcp	Peptidyl-dipeptidase dcp
LF82_2829	CU651637.1	1579154	1579900	+	747	824	657	403	351	159	98	92	138	100	130	6.42	6.37	6.03	5.92	7.07	6.89	6.35	6.43	6.07	6.2	-0.902	5.44e-06	d	ydfG	NadP-dependent L-serine/L-allo-threonine dehydrogenase
LF82_2830	CU651637.1	1579989	1580675	+	687	1630	1421	618	832	99	37	219	276	199	258	7.48	7.56	6.73	7.21	6.54	5.69	7.67	7.5	7.13	7.26	1.05	0.000222	U	ydfH	Uncharacterized HTH-type transcriptional regulator
LF82_2840	CU651637.1	1580853	1581056	+	204	458	434	3725	4560	8	8	161	346	171	264	7.41	7.6	11	11.37	4.85	5.29	8.95	9.55	8.63	9.01	3.99	9.86e-19	U	ydfZ	selenoprotein ydfZ
LF82_2831	CU651637.1	1581092	1582552	-	1461	174	135	105	98	19	15	52	58	55	61	3.78	3.72	3.71	3.69	3.69	3.8	4.76	4.49	4.49	4.42	1.02	0.00151	U	ydfI	Uncharacterized oxidoreductase ydfI
LF82_2832	CU651637.1	1582641	1583924	-	1284	100	102	76	100	12	9	184	253	352	468	3.42	3.59	3.54	3.83	3.42	3.47	6.56	6.51	7.05	7.21	4.53	7.86e-33	U	ydfJ	Inner membrane metabolite transport protein ydfJ
LF82_2833	CU651637.1	1584677	1584943	+	267	315	394	658	737	46	18	649	931	633	719	6.51	7.08	8.14	8.37	6.78	5.99	10.57	10.58	10.11	10.06	3.69	1.91e-33	U	TRITO_24	predicted DNA-binding transcriptional regulator
LF82_1666	CU651637.1	1585260	1585850	+	591	191	204	141	165	18	12	74	108	167	216	4.84	5.15	4.99	5.25	4.56	4.5	6.37	6.41	7.09	7.22	2.92	2.2e-17	U	TRITO_23	site-specific recombinase PinR
LF82_259	CU651637.1	1586078	1586371	-	294	12	10	10	17	1	3	2	6	3	5	3	3	3.14	3.56	2.82	3.79	3.21	3.8	3.29	3.55	0.208	0.224	~	TRITO_22	hypothetical protein
LF82_260	CU651637.1	1586414	1587454	-	1041	70	55	138	135	4	1	151	191	286	336	3.31	3.27	4.31	4.34	2.88	2.54	6.57	6.42	7.05	7.04	6.21	3.99e-20	U	TRITO_21	tail fiber protein
LF82_770	CU651637.1	1587464	1587745	-	282	24	17	67	32	1	0	55	82	174	218	3.49	3.37	4.98	4.2	2.84	2.32	6.98	7.05	8.19	8.27	7.85	2.44e-08	U	TRITO_20	hypothetical protein
LF82_261	CU651637.1	1587745	1590117	-	2373	63	56	77	63	5	1	99	210	179	238	2.8	2.83	3.11	3.02	2.65	2.42	4.95	5.45	5.33	5.47	5.37	9.11e-17	U	TRITO_19	tail fiber protein
LF82_262	CU651637.1	1590178	1593591	-	3414	78	53	287	293	18	5	27	50	54	72	2.74	2.67	3.85	3.92	3.04	2.65	3.31	3.51	3.63	3.73	1.72	1.21e-05	U	TRITO_18	host specificity tail protein J
LF82_263	CU651637.1	1593652	1594299	-	648	4	2	9	9	2	0	1	0	2	0	2.45	2.4	2.71	2.73	2.78	2.32	2.58	2.32	2.69	2.32	-0.653	0.194	~	TRITO_17	tail assembly protein
LF82_264	CU651637.1	1594197	1594940	-	744	0	0	3	0	0	0	0	0	0	1	2.32	2.32	2.45	2.32	2.32	2.32	2.32	2.32	2.32	2.47	0.643	0.236	~	TRITO_16	tail fiber component
LF82_265	CU651637.1	1594945	1595643	-	699	4	8	6	8	2	1	0	1	4	2	2.44	2.59	2.58	2.67	2.75	2.64	2.32	2.49	2.94	2.61	0.285	0.22	~	TRITO_15	Minor tail protein
LF82_266	CU651637.1	1595653	1595982	-	330	4	2	9	16	2	4	2	0	4	4	2.56	2.47	3.01	3.42	3.12	3.96	3.13	2.32	3.41	3.29	-0.376	0.195	~	TRITO_14	tail protein
LF82_267	CU651637.1	1595982	1599047	-	3066	84	46	108	82	19	13	10	4	35	43	2.81	2.66	3.16	3.03	3.13	3.12	2.81	2.48	3.37	3.39	0.537	0.0727	~	TRITO_13	tail tape measure protein TMP
LF82_268	CU651637.1	1599019	1599348	-	330	2	5	10	12	3	2	1	2	1	5	2.44	2.66	3.07	3.22	3.4	3.36	2.78	2.94	2.68	3.45	-0.509	0.18	~	TRITO_12	tail assembly protein
LF82_269	CU651637.1	1599357	1599746	-	390	4	2	11	10	1	4	0	0	1	1	2.52	2.45	3.03	3	2.71	3.8	2.32	2.32	2.63	2.59	-2.15	0.0471	~	TRITO_11	minor tail protein G
LF82_270	CU651637.1	1599804	1600547	-	744	51	35	58	54	26	8	7	9	19	24	3.33	3.2	3.78	3.76	4.72	3.84	3.44	3.36	4.08	4.15	-0.373	0.124	~	TRITO_10	major tail protein MTP
LF82_271	CU651637.1	1600558	1600959	-	402	2	2	4	2	10	1	0	1	0	8	2.42	2.44	2.61	2.48	4.33	2.84	2.32	2.61	2.32	3.68	-1.16	0.105	~	TRITO_9	tail completion protein
LF82_272	CU651637.1	1600956	1601546	-	591	5	2	11	10	4	4	1	3	2	4	2.49	2.41	2.83	2.81	3.19	3.44	2.6	2.85	2.72	2.94	-1.19	0.0712	~	TRITO_8	Neck protein Ne1
LF82_273	CU651637.1	1601558	1601833	-	276	1	0	4	1	3	1	0	0	3	2	2.4	2.32	2.73	2.44	3.54	3.03	2.32	2.32	3.33	2.97	-0.37	0.212	~	TRITO_7	Head completion protein Hc1
LF82_274	CU651637.1	1601826	1602194	-	369	3	2	15	11	2	2	0	0	4	3	2.48	2.45	3.26	3.09	3.05	3.28	2.32	2.32	3.33	3.04	0.0582	0.247	~	TRITO_6	hypothetical protein
LF82_275	CU651637.1	1602236	1604359	-	2124	55	57	62	62	14	6	6	13	23	30	2.79	2.88	3.05	3.08	3.17	2.9	2.76	2.94	3.33	3.4	0.67	0.054	~	TRITO_5	Major Capsid Protein
LF82_276	CU651637.1	1604208	1605788	-	1581	9	12	22	17	11	3	2	3	11	25	2.44	2.5	2.71	2.65	3.21	2.73	2.53	2.54	3.04	3.49	0.631	0.102	~	TRITO_4	portal protein
LF82_771	CU651637.1	1605716	1605928	-	213	2	0	6	1	1	0	2	0	10	15	2.51	2.32	3.03	2.47	2.97	2.32	3.44	2.32	4.75	5.03	3.88	0.0065	U	TRITO_3	Neck-tail adaptor Ad1
LF82_277	CU651637.1	1605925	1607958	-	2034	36	21	49	41	16	4	3	9	34	30	2.65	2.56	2.95	2.88	3.29	2.75	2.56	2.79	3.68	3.43	0.981	0.0214	~	TRITO_2	Terminase large subunit
LF82_278	CU651637.1	1608033	1608560	-	528	12	14	10	13	8	5	3	1	6	18	2.74	2.88	2.83	2.98	3.83	3.73	3.09	2.54	3.36	4.2	0.114	0.23	~	TRITO_1	Terminase small subunit
LF82_2580	CU651637.1	1609133	1609339	-	207	265	268	1002	772	11	5	345	423	351	473	6.63	6.9	9.1	8.8	5.22	4.7	10.02	9.81	9.63	9.82	4.94	8.09e-32	U	ybcW	Uncharacterized protein ybcW
LF82_2579	CU651637.1	1609625	1610050	+	426	11	9	44	50	4	1	22	16	18	20	2.78	2.78	4.05	4.24	3.42	2.82	5.21	4.42	4.62	4.55	2.19	0.00217	U	ybcV	Uncharacterized protein ybcV
LF82_0907	CU651637.1	1610202	1610375	-	174	2784	1597	7588	6923	54	70	651	973	412	428	10.2	9.68	12.26	12.2	7.6	8.47	11.19	11.26	10.11	9.93	1.97	1.39e-11	U	TRITO_53	Protein GnsB
LF82_3578	CU651637.1	1610547	1610702	-	156	104	126	88	91	18	4	84	77	36	55	5.75	6.26	6.09	6.21	6.23	4.77	8.41	7.79	6.81	7.17	1.33	0.00226	U	TRITO_51	cold-shock protein
LF82_0377	CU651637.1	1611049	1611261	-	213	1540	1887	980	941	490	122	2142	3139	1134	1469	9.06	9.62	9.03	9.04	10.46	8.97	12.61	12.66	11.28	11.41	1.45	0.000115	U	TRITO_50	Cold shock-like protein CspI
LF82_2834	CU651637.1	1611625	1612122	-	498	30	25	38	30	2	2	5	17	13	22	3.23	3.24	3.76	3.6	2.9	3.09	3.49	4.32	4.1	4.48	2.37	0.00244	U	ydfP	Uncharacterized protein ydfP
LF82_2836	CU651637.1	1612119	1612652	-	534	20	13	2	9	2	0	2	1	7	8	2.95	2.84	2.44	2.81	2.86	2.32	2.87	2.54	3.47	3.45	2.19	0.032	~	ydfQ	lysozyme from lambdoid prophage Qin
LF82_2837	CU651637.1	1612649	1612960	-	312	64	59	31	31	4	1	21	55	24	32	4.32	4.44	4.01	4.06	3.68	2.96	5.55	6.36	5.35	5.5	2.74	0.00013	U	ydfR	Uncharacterized protein ydfR
LF82_0579	CU651637.1	1612965	1613180	-	216	31	23	16	17	1	0	14	19	18	22	3.96	3.85	3.73	3.84	2.97	2.32	5.5	5.44	5.45	5.49	4.56	0.000784	U	essQ	Lysis protein S homolog from lambdoid prophage Qin
LF82_0371	CU651637.1	1613934	1614149	-	216	10129	10510	2503	2505	293	96	4986	6169	2835	3465	11.75	12.07	10.35	10.42	9.7	8.61	13.81	13.61	12.58	12.63	3.35	3.15e-28	U	TRITO_45	Cold shock-like protein CspB
LF82_2838	CU651637.1	1614825	1615577	-	753	293	242	472	465	16	6	73	97	78	89	5.07	5.06	6.24	6.28	4.17	3.58	6.03	5.94	5.73	5.69	2.19	3.11e-09	U	TRITO_44	Antitermination protein Q
LF82_2839	CU651637.1	1615591	1616538	-	948	13	5	10	15	0	2	1	0	18	10	2.59	2.45	2.63	2.78	2.32	2.77	2.5	2.32	3.79	3.19	3.05	0.00512	U	TRITO_43	Uncharacterized protein YdfU, DUF968 family
LF82_279	CU651637.1	1616642	1616920	-	279	14	9	45	26	0	0	5	2	11	16	3.12	2.97	4.53	4	2.32	2.32	4.01	3.03	4.55	4.78	5.42	0.000255	U	TRITO_42	hypothetical protein
LF82_280	CU651637.1	1617027	1618172	-	1146	9503	10570	10316	9592	361	115	1507	1942	4559	5906	9.26	9.68	9.99	9.96	7.62	6.53	9.68	9.55	10.86	10.99	3.79	1.86e-32	U	TRITO_41	ImmA/IrrE metallo-endopeptidase
LF82_281	CU651637.1	1618169	1618783	-	615	7209	7786	15269	14312	429	134	4785	6594	8735	10932	9.75	10.14	11.45	11.43	8.75	7.6	12.24	12.2	12.69	12.77	4.46	2.27e-44	U	TRITO_40	hypothetical protein
LF82_1023	CU651637.1	1618950	1619105	-	156	121099	101606	179202	184446	12581	5220	23452	31333	29139	38930	15.8	15.82	16.98	17.09	15.58	14.83	16.51	16.43	16.41	16.58	1.24	2.18e-07	U	TRITO_39	HokD toxin
LF82_282	CU651637.1	1619907	1621241	+	1335	2066	2317	7303	6723	69	32	229	345	282	361	6.89	7.31	9.27	9.23	5.19	4.69	6.8	6.89	6.69	6.8	1.94	5.9e-14	U	TRITO_38	hypothetical protein
LF82_283	CU651637.1	1621479	1621901	-	423	22	13	39	44	7	2	8	22	17	20	3.14	2.95	3.94	4.11	3.91	3.19	4.07	4.8	4.57	4.56	1.31	0.0165	~	TRITO_37	hypothetical protein
LF82_284	CU651637.1	1621942	1623012	-	1071	17	21	32	32	7	3	1	6	4	14	2.62	2.75	3.06	3.09	3.17	2.89	2.48	2.9	2.75	3.34	0.0922	0.236	~	TRITO_36	Replication protein, N-terminal phage replisome organiser
LF82_285	CU651637.1	1623084	1623509	-	426	4	8	7	3	1	0	2	2	5	4	2.51	2.74	2.77	2.54	2.68	2.32	2.99	2.82	3.39	3.12	2.43	0.048	~	TRITO_35	Rha family transcriptional regulator
LF82_286	CU651637.1	1623506	1623832	-	327	6	6	6	5	2	0	7	4	14	7	2.67	2.73	2.82	2.77	3.13	2.32	4.19	3.37	4.64	3.75	2.7	0.0109	~	TRITO_34	Cro transcriptional regulator
LF82_287	CU651637.1	1623840	1624259	+	420	4318	4481	3099	3352	198	98	1861	3172	741	1000	9.57	9.89	9.7	9.89	8.19	7.7	11.43	11.69	9.69	9.88	1.83	4.13e-15	U	TRITO_33	CI repressor
LF82_2825	CU651637.1	1624476	1624712	+	237	28	30	25	23	3	3	8	10	17	21	3.77	4.02	4.07	4.04	3.67	4	4.7	4.55	5.26	5.32	1.91	0.00343	U	TRITO_32	Uncharacterized protein
LF82_2826	CU651637.1	1624714	1624842	+	129	29	33	14	17	1	1	8	16	27	20	4.42	4.79	4.1	4.36	3.28	3.55	5.44	5.89	6.68	6.04	3.82	0.000304	U	TRITO_31	Uncharacterized protein
LF82_2081	CU651637.1	1624872	1625090	+	219	43	41	54	35	1	1	20	15	14	21	4.28	4.43	5.03	4.58	2.96	3.16	5.95	5.13	5.12	5.42	3.37	0.0012	U	TRITO_30	Uncharacterized protein
LF82_s0485	CU651637.1	1625431	1625483	+	53	8	4	7	6	4	0	6	13	10	15	4.01	3.55	4.31	4.2	5.67	2.32	6.24	6.81	6.54	6.86	1.92	0.0138	~	dicF	DicF antisense sRNA, inhibits ftsZ, Qin prophage
LF82_0484	CU651637.1	1625658	1625846	+	189	17	16	17	21	3	1	11	8	13	17	3.53	3.64	3.92	4.18	3.87	3.26	5.36	4.56	5.21	5.34	2.17	0.00531	U	TRITO_29	Division inhibition protein dicB
LF82_2827	CU651637.1	1625843	1626034	+	192	7	7	15	13	1	0	10	13	16	24	2.94	3.04	3.78	3.7	3.03	2.32	5.22	5.12	5.45	5.76	4.56	0.000858	U	TRITO_28	Uncharacterized protein ydfD
LF82_2828	CU651637.1	1626128	1628599	+	2472	154	179	425	432	50	38	36	41	70	75	3.26	3.51	4.6	4.68	4.11	4.2	3.81	3.62	4.18	4.08	-0.0286	0.24	~	TRITO_27	exonuclease VIII, ds DNA exonuclease
LF82_288	CU651637.1	1628672	1628923	+	252	50	28	39	29	1	5	18	21	15	16	4.29	3.89	4.48	4.22	2.89	4.47	5.63	5.38	5.03	4.91	1.59	0.0118	~	TRITO_26	excisionase
LF82_1118	CU651637.1	1628958	1630238	+	1281	208	190	201	242	12	7	94	181	94	131	4.08	4.18	4.5	4.77	3.42	3.29	5.66	6.06	5.29	5.5	2.82	1.04e-11	U	TRITO_25	Integrase
LF82_2029	CU651637.1	1630426	1631445	-	1020	57	42	81	68	7	1	20	32	41	45	3.19	3.11	3.8	3.69	3.2	2.55	4.1	4.23	4.57	4.48	2.7	3.57e-06	U	rspB	Starvation-sensing protein rspB
LF82_2028	CU651637.1	1631457	1632704	-	1248	26	21	29	34	3	4	4	5	13	13	2.71	2.7	2.93	3.04	2.69	2.96	2.81	2.76	3.3	3.19	1.14	0.0397	~	rspA	Starvation-sensing protein rspA
LF82_3567	CU651637.1	1632877	1633203	-	327	95	46	32	31	3	6	5	4	10	11	4.72	4.13	4	4.02	3.4	4.39	3.86	3.37	4.27	4.19	0.443	0.153	~	ynfA	UPF0060 membrane protein ynfA
LF82_3568	CU651637.1	1633338	1633679	+	342	754	609	200	240	106	64	182	254	273	334	7.38	7.35	6.14	6.46	7.6	7.39	8.39	8.37	8.56	8.6	1.1	9.23e-08	U	ynfB	Uncharacterized protein ynfB
LF82_2163	CU651637.1	1633714	1634274	+	561	447	374	281	283	54	41	298	406	274	412	5.99	6	5.94	6.01	5.99	6.1	8.39	8.33	7.86	8.2	2.09	2.4e-19	U	speG	Spermidine N(1)-acetyltransferase
LF82_3569	CU651637.1	1634277	1635023	-	747	1625	1518	288	319	54	48	111	153	73	103	7.36	7.53	5.59	5.79	5.62	5.93	6.61	6.57	5.66	5.89	0.02	0.243	~	ynfC	UPF0257 lipoprotein ynfC
LF82_3570	CU651637.1	1635095	1635400	+	306	147	112	42	34	175	76	15	7	14	20	5.33	5.23	4.35	4.18	8.46	7.79	5.15	3.91	4.72	4.94	-3.59	1.06e-18	D	ynfD	Uncharacterized protein ynfD
LF82_3571	CU651637.1	1635599	1638025	+	2427	37	28	97	100	25	29	13	13	23	29	2.61	2.59	3.25	3.3	3.49	3.94	3.06	2.88	3.23	3.28	-0.834	0.0121	~	ynfE	dimethyl sulfoxide reductase chain ynfE
LF82_3573	CU651637.1	1640472	1641089	+	618	24	12	17	16	4	1	1	1	14	2	2.97	2.75	3.02	3.01	3.16	2.68	2.59	2.51	3.96	2.65	1.03	0.0989	~	ynfG	anaerobic dimethyl sulfoxide reductase chain
LF82_3574	CU651637.1	1641091	1641945	+	855	504	338	345	322	39	24	130	163	113	156	5.59	5.32	5.65	5.63	5.03	4.88	6.64	6.47	6.06	6.26	1.35	7.64e-07	U	ynfH	Anaerobic dimethyl sulfoxide reductase chain ynfH
LF82_0500	CU651637.1	1641988	1642602	+	615	316	257	115	102	16	9	21	25	20	36	5.41	5.39	4.7	4.62	4.38	4.15	4.71	4.51	4.33	4.81	0.412	0.102	~	dmsD	Twin-arginine leader-binding protein dmsD
LF82_0315	CU651637.1	1642798	1644054	+	1257	112	85	107	79	14	12	10	12	17	11	3.53	3.46	3.86	3.63	3.56	3.73	3.31	3.2	3.5	3.08	-0.637	0.0643	~	clcB	Voltage-gated ClC-type chloride channel clcB
LF82_3575	CU651637.1	1644007	1644702	-	696	1431	921	759	722	33	36	60	141	83	122	7.28	6.93	6.99	6.99	5.08	5.64	5.87	6.55	5.92	6.21	0.783	0.008	u	ynfK	dethiobiotin synthetase
LF82_0477	CU651637.1	1644827	1646047	-	1221	1015	760	749	767	53	91	63	81	73	96	6.04	5.91	6.21	6.31	4.97	6.12	5.21	5.09	5.04	5.17	-0.608	0.0307	~	dgsA	Protein mlc
LF82_3576	CU651637.1	1646182	1647075	-	894	49	46	43	36	17	14	3	5	13	28	3.17	3.26	3.38	3.29	4.05	4.22	2.82	2.9	3.56	4.11	-0.369	0.128	~	ynfL	Uncharacterized HTH-type transcriptional regulator
LF82_3577	CU651637.1	1647182	1648435	+	1254	1686	1548	184	185	186	83	32	38	29	42	6.69	6.84	4.42	4.49	6.58	5.97	4.38	4.19	3.98	4.18	-2.63	1.77e-18	D	ynfM	Inner membrane transport protein ynfM
LF82_0179	CU651637.1	1648833	1649168	+	336	77	80	40	50	25	15	2070	2905	4757	5135	4.45	4.71	4.2	4.5	5.65	5.45	11.9	11.89	12.69	12.56	7.21	1.2e-140	U	asr	acid shock protein
LF82_2843	CU651637.1	1649444	1650265	+	822	1665	1450	1148	1103	266	135	297	398	318	359	7.26	7.33	7.34	7.35	7.66	7.21	7.84	7.76	7.53	7.47	0.0385	0.223	~	ydgD	Uncharacterized serine protease ydgD
LF82_1300	CU651637.1	1650304	1650633	-	330	13	11	7	3	2	0	5	11	22	28	2.98	2.99	2.88	2.6	3.12	2.32	3.85	4.29	5.17	5.26	3.91	0.000259	U	mdtI	Multidrug resistance protein mdtI
LF82_1301	CU651637.1	1650620	1650985	-	366	38	43	19	12	1	1	71	131	118	191	3.66	3.95	3.44	3.15	2.74	2.88	6.97	7.34	7.28	7.72	6.51	8.55e-10	U	mdtJ	Multidrug resistance protein mdtJ
LF82_2296	CU651637.1	1651397	1652431	+	1035	124	113	225	271	57	31	203	235	129	147	3.78	3.87	4.88	5.17	5.27	4.96	6.99	6.71	5.98	5.93	0.917	0.000341	u	tqsA	UPF0118 inner membrane protein ydgG
LF82_1680	CU651637.1	1652456	1653844	-	1389	851	716	550	535	170	112	94	125	176	250	5.64	5.66	5.63	5.66	6.31	6.23	5.56	5.47	6	6.24	-0.156	0.124	~	pntB	Nad(P) transhydrogenase subunit beta
LF82_1679	CU651637.1	1653855	1655387	-	1533	1420	1303	564	549	146	125	287	402	290	385	6.19	6.33	5.53	5.56	5.98	6.24	6.92	6.91	6.54	6.7	0.548	0.00146	~	pntA	Nad(P) transhydrogenase subunit alpha
LF82_2844	CU651637.1	1655911	1656855	+	945	1194	978	353	412	101	63	90	150	89	125	6.61	6.59	5.55	5.82	6.13	5.98	6	6.22	5.61	5.83	-0.362	0.0447	~	ydgH	Protein ydgH
LF82_2845	CU651637.1	1657041	1658423	+	1383	515	427	68	73	25	26	26	23	30	66	5.01	5.02	3.39	3.49	4	4.42	4.06	3.62	3.92	4.57	0.117	0.206	~	ydgI	arginine/ornithine antiporter
LF82_0727	CU651637.1	1658460	1659182	+	723	140	100	60	66	51	29	14	14	12	27	4.26	4.11	3.84	3.98	5.58	5.32	4.09	3.75	3.67	4.3	-1.78	2.69e-06	D	folM	Uncharacterized oxidoreductase ydgB
LF82_2842	CU651637.1	1659179	1659514	-	336	321	235	102	125	39	27	29	51	21	22	6.23	6.06	5.29	5.61	6.24	6.23	5.87	6.16	5.09	4.94	-1.36	8.8e-05	D	ydgC	Inner membrane protein ydgC
LF82_2032	CU651637.1	1659643	1660362	+	720	179	123	36	36	115	46	96	161	169	219	4.54	4.33	3.41	3.45	6.68	5.92	6.46	6.69	6.84	6.96	0.562	0.0177	~	rstA	Transcriptional regulatory protein rstA
LF82_2033	CU651637.1	1660366	1661667	+	1302	237	186	199	168	77	48	83	135	195	263	4.2	4.14	4.47	4.34	5.36	5.21	5.48	5.66	6.22	6.4	1.13	4.05e-07	U	rstB	Sensor protein rstB
LF82_2336	CU651637.1	1661743	1662672	+	930	125	97	51	48	59	19	32	67	30	49	3.89	3.83	3.48	3.47	5.45	4.51	4.72	5.19	4.32	4.69	-0.686	0.0288	~	tus	DNA replication terminus site-binding protein
LF82_0778	CU651637.1	1662669	1664072	-	1404	95	91	640	605	264	173	9	15	22	26	3.32	3.42	5.81	5.8	6.9	6.81	3.17	3.28	3.62	3.62	-3.93	7.89e-45	D	fumC	Fumarate hydratase class II
LF82_0776	CU651637.1	1664215	1665861	-	1647	657	483	2326	2078	749	413	181	245	163	227	5.1	4.95	7.35	7.27	8.14	7.8	6.2	6.13	5.67	5.89	-2.3	6.95e-32	D	fumA	Fumarate hydratase class I, aerobic
LF82_1270	CU651637.1	1666060	1667235	+	1176	1132	1063	292	282	129	68	106	153	48	104	6.24	6.41	5.04	5.06	6.17	5.79	5.93	5.95	4.58	5.31	-1.12	6.79e-05	D	manA	Mannose-6-phosphate isomerase
LF82_2841	CU651637.1	1667336	1668844	+	1509	4852	4991	2168	2204	1843	730	370	518	326	402	7.91	8.22	7.38	7.47	9.55	8.73	7.3	7.28	6.72	6.78	-2.5	2.03e-20	D	ydgA	Protein ydgA
LF82_2370	CU651637.1	1668889	1670154	-	1266	80	63	65	74	9	5	53	61	153	206	3.27	3.23	3.43	3.57	3.22	3.08	4.96	4.71	5.94	6.11	3.93	1.48e-18	U	uidC	Membrane-associated protein uidC
LF82_2369	CU651637.1	1670193	1671566	-	1374	21	15	24	20	4	3	9	5	16	17	2.61	2.58	2.8	2.75	2.76	2.79	3.18	2.72	3.38	3.3	1.49	0.0142	~	uidB	glucuronide carrier protein
LF82_2368	CU651637.1	1671563	1673374	-	1812	65	48	68	63	12	7	16	21	36	18	2.93	2.88	3.2	3.19	3.18	3.06	3.39	3.33	3.83	3.16	0.796	0.0421	~	uidA	Beta-glucuronidase
LF82_2371	CU651637.1	1673764	1674354	-	591	1805	1481	1380	1619	339	127	172	284	142	196	7.84	7.83	8.06	8.36	8.47	7.58	7.54	7.75	6.87	7.08	-1.15	4.78e-05	D	uidR	HTH-type transcriptional regulator uidR
LF82_0973	CU651637.1	1674583	1675350	-	768	93	111	99	93	78	42	43	52	52	51	3.79	4.15	4.28	4.27	6.06	5.71	5.31	5.12	5.19	4.96	-0.942	0.00106	d	hdhA	7-alpha-hydroxysteroid dehydrogenase
LF82_1260	CU651637.1	1675462	1676490	-	1029	99	114	159	145	59	37	20	17	33	35	3.59	3.89	4.48	4.44	5.32	5.18	4.09	3.61	4.32	4.2	-1.23	0.000122	D	malI	Maltose regulon regulatory protein malI
LF82_1267	CU651637.1	1676665	1678257	+	1593	73	64	37	30	7	8	16	18	21	21	3.06	3.1	2.93	2.85	2.94	3.23	3.49	3.32	3.48	3.35	0.729	0.0542	~	malX	PTS system maltose-and glucose-specific EIICB component
LF82_1268	CU651637.1	1678267	1679439	+	1173	476	460	108	133	70	46	32	38	45	73	5.12	5.31	3.94	4.2	5.37	5.29	4.46	4.26	4.51	4.88	-0.729	0.00552	d	malY	Protein malY
LF82_0033	CU651637.1	1679543	1680544	+	1002	329	273	101	115	224	118	52	74	80	92	4.86	4.86	4.03	4.21	7.14	6.75	5.22	5.22	5.4	5.36	-1.71	2.68e-13	D	add	adenosine deaminase
LF82_2846	CU651637.1	1680580	1681620	-	1041	360	343	246	247	73	89	30	59	59	70	4.92	5.09	4.98	5.04	5.58	6.31	4.52	4.9	4.97	4.98	-1.13	0.00012	D	ydgJ	Uncharacterized oxidoreductase ydgJ
LF82_0242	CU651637.1	1681863	1681988	+	126	4382	3558	2040	1819	13	14	1550	2228	962	1132	11.32	11.29	10.83	10.74	6.08	6.67	12.9	12.92	11.8	11.79	5.52	1.12e-71	U	blr	Beta-lactam resistance protein
LF82_0329	CU651637.1	1682261	1682476	+	216	4349	3561	1040	1387	28	36	1058	1674	995	1165	10.53	10.52	9.09	9.58	6.39	7.23	11.57	11.73	11.07	11.05	4.3	4.36e-50	U	cnu	H-NS/stpA-binding protein 2
LF82_2847	CU651637.1	1682562	1683002	+	441	4524	3245	1034	1216	59	57	474	700	571	723	9.56	9.36	8.07	8.37	6.43	6.87	9.39	9.45	9.25	9.34	2.71	1.45e-31	U	ydgK	Inner membrane protein ydgK
LF82_2035	CU651637.1	1683079	1683660	+	582	651	466	116	124	23	13	65	101	69	82	6.44	6.25	4.77	4.91	4.86	4.61	6.22	6.34	5.91	5.92	1.33	3.2e-05	U	rsxA	electron transport complex protein rnfA
LF82_2036	CU651637.1	1683660	1684238	+	579	414	288	165	138	8	6	21	31	46	29	5.84	5.62	5.21	5.05	3.75	3.81	4.78	4.83	5.39	4.63	1.69	0.000376	U	rsxB	electron transport complex protein rnfB
LF82_2037	CU651637.1	1684231	1686558	+	2328	448	378	250	178	22	19	19	27	44	46	4.26	4.28	4.09	3.81	3.43	3.6	3.33	3.33	3.79	3.68	0.382	0.089	~	rsxC	electron transport complex protein rnfC
LF82_2038	CU651637.1	1686559	1687617	+	1059	285	228	226	178	23	15	7	8	25	18	4.63	4.59	4.86	4.63	4.19	4.11	3.19	3.05	4	3.55	-0.556	0.0572	~	rsxD	electron transport complex protein rnfD
LF82_2040	CU651637.1	1687621	1688241	+	621	99	105	62	44	9	9	2	5	11	10	4.06	4.32	4.02	3.74	3.79	4.14	2.81	3.09	3.73	3.5	-0.534	0.108	~	rsxG	electron transport complex protein rnfG
LF82_2039	CU651637.1	1688245	1688940	+	696	130	141	73	95	4	4	2	1	3	4	4.22	4.52	4.07	4.4	3.09	3.32	2.76	2.49	2.81	2.86	-0.95	0.082	~	rsxE	electron transport complex protein rnfE
LF82_1528	CU651637.1	1688940	1689575	+	636	530	513	169	186	7	9	13	20	25	21	6.05	6.26	5.12	5.3	3.55	4.11	4.15	4.23	4.54	4.17	0.77	0.0393	~	nth	endonuclease III
LF82_2293	CU651637.1	1690186	1691688	+	1503	6047	5646	2094	2236	136	88	229	460	323	369	8.23	8.4	7.33	7.5	5.91	5.8	6.64	7.12	6.71	6.67	0.888	4.61e-05	u	tppB	Tripeptide permease tppB
LF82_0952	CU651637.1	1691794	1692399	+	606	2597	2335	1329	1276	1144	444	301	413	251	285	8.32	8.44	7.97	7.99	10.17	9.33	8.29	8.25	7.63	7.57	-2.24	4.24e-17	D	gst	glutathione S-transferase
LF82_1610	CU651637.1	1692443	1693306	-	864	577	489	168	144	34	28	18	14	26	27	5.75	5.78	4.75	4.62	4.86	5.05	4.17	3.6	4.25	4.11	-0.979	0.00194	d	pdxY	Pyridoxamine kinase
LF82_2342	CU651637.1	1693365	1694639	-	1275	6859	6308	1153	1049	316	252	462	649	443	624	8.64	8.79	6.73	6.67	7.29	7.47	7.85	7.83	7.38	7.63	0.141	0.124	~	tyrS	Tyrosyl-tRNA synthetase
LF82_1607	CU651637.1	1694768	1695424	-	657	996	938	263	254	89	42	42	76	70	67	6.86	7.04	5.64	5.66	6.45	5.92	5.48	5.8	5.77	5.5	-0.648	0.00787	d	pdxH	Pyridoxamine 5'-phosphate oxidase
LF82_2848	CU651637.1	1695483	1695806	-	324	419	451	1818	1444	133	41	172	276	259	353	6.64	7	9.31	9.05	7.99	6.84	8.39	8.56	8.56	8.76	1.13	0.000298	U	ydhA	Uncharacterized protein ydhA
LF82_0092	CU651637.1	1695910	1697019	-	1110	324	324	252	237	32	41	62	113	141	137	4.72	4.95	4.93	4.92	4.5	5.21	5.31	5.63	6	5.74	1.15	9.07e-05	U	anmK	Anhydro-N-acetylmuramic acid kinase
LF82_2139	CU651637.1	1697293	1697760	+	468	9011	8723	4725	4941	1562	633	2414	3464	1940	2137	10.47	10.69	10.15	10.29	10.99	10.2	11.65	11.67	10.92	10.82	0.214	0.121	~	slyB	Outer membrane lipoprotein slyB
LF82_2138	CU651637.1	1697807	1698247	-	441	10989	12247	17298	17619	749	252	1514	2537	1122	1527	10.84	11.27	12.11	12.2	10.02	8.97	11.06	11.3	10.22	10.42	0.73	0.00913	u	slyA	Transcriptional regulator slyA
LF82_2852	CU651637.1	1698442	1698678	+	237	657	601	229	285	32	11	236	296	258	339	7.7	7.84	6.83	7.2	6.45	5.5	9.29	9.11	9	9.15	3.07	1.54e-22	U	ydhI	Uncharacterized protein ydhI
LF82_2853	CU651637.1	1698681	1699538	+	858	249	178	56	59	14	16	25	23	49	56	4.72	4.55	3.62	3.71	3.9	4.41	4.53	4.07	4.98	4.94	1.04	0.00295	U	ydhJ	Uncharacterized protein ydhJ
LF82_2854	CU651637.1	1699538	1701550	+	2013	147	112	92	76	14	5	9	12	20	30	3.37	3.31	3.34	3.24	3.21	2.84	2.96	2.93	3.27	3.44	0.659	0.0556	~	ydhK	Uncharacterized transporter ydhK
LF82_2149	CU651637.1	1701551	1702072	-	522	68	69	124	141	1113	334	23	31	19	18	3.86	4.06	4.98	5.21	10.35	9.13	5.02	4.96	4.46	4.21	-5.93	1.16e-42	D	sodC	Superoxide dismutase [Cu-Zn]
LF82_2851	CU651637.1	1702153	1703049	-	897	262	218	217	177	175	78	31	23	35	55	4.72	4.73	5.01	4.82	6.95	6.33	4.73	4.02	4.53	4.86	-2.2	2.55e-11	D	ydhF	Oxidoreductase ydhF
LF82_2855	CU651637.1	1703098	1703337	-	240	174	137	122	135	71	27	22	42	28	29	5.86	5.8	5.96	6.16	7.53	6.68	5.95	6.35	5.89	5.72	-1.48	2.09e-05	D	ydhL	Uncharacterized protein ydhL
LF82_2856	CU651637.1	1703440	1704039	+	600	94	88	42	34	14	13	23	26	54	54	4.04	4.17	3.68	3.55	4.26	4.57	4.85	4.58	5.55	5.34	1.25	0.000706	U	ydhM	Uncharacterized HTH-type transcriptional regulator
LF82_1476	CU651637.1	1704076	1705173	+	1098	390	323	121	85	61	50	23	29	59	63	4.96	4.96	4.12	3.82	5.28	5.48	4.17	4.05	4.91	4.79	-0.618	0.0113	~	nemA	N-ethylmaleimide reductase
LF82_0861	CU651637.1	1705254	1705661	+	408	2954	2667	251	255	66	62	139	184	133	155	9.06	9.19	6.21	6.3	6.69	7.1	7.76	7.66	7.29	7.27	0.406	0.026	~	gloA	Lactoylglutathione lyase
LF82_1917	CU651637.1	1705764	1706411	+	648	327	282	121	137	24	15	87	125	119	130	5.39	5.44	4.7	4.9	4.78	4.65	6.47	6.48	6.5	6.39	1.93	2.26e-10	U	rnt	ribonuclease T
LF82_0929	CU651637.1	1706783	1707130	-	348	7788	7599	1588	1800	729	310	486	641	436	522	10.68	10.92	9.01	9.27	10.32	9.61	9.77	9.67	9.2	9.22	-0.809	0.000624	d	grxD	glutaredoxin-4
LF82_2857	CU651637.1	1707465	1708292	+	828	751	603	230	262	22	28	47	76	56	63	6.16	6.12	5.18	5.4	4.4	5.1	5.33	5.5	5.19	5.13	0.479	0.0472	~	ydhO	Uncharacterized protein ydhO
LF82_2148	CU651637.1	1708420	1709001	+	582	5135	4653	10174	13562	1626	330	1609	2183	896	1210	9.35	9.48	10.94	11.43	10.74	8.96	10.75	10.69	9.5	9.68	-0.517	0.0788	~	sodB	Superoxide dismutase [Fe]
LF82_2858	CU651637.1	1709147	1710316	-	1170	191	174	114	118	36	21	70	106	92	85	4.08	4.18	3.99	4.08	4.57	4.36	5.4	5.48	5.38	5.07	0.904	0.00105	u	ydhP	Inner membrane transport protein ydhP
LF82_1784	CU651637.1	1710870	1711895	+	1026	4179	3466	660	663	57	44	303	469	383	447	8.25	8.25	6.27	6.34	5.28	5.4	7.56	7.68	7.48	7.46	2.29	2.77e-29	U	purR	HTH-type transcriptional repressor purR
LF82_2849	CU651637.1	1711892	1712824	-	933	145	110	117	94	35	21	32	32	31	78	4.03	3.95	4.25	4.08	4.8	4.62	4.72	4.32	4.36	5.24	0.194	0.175	~	ydhB	Uncharacterized HTH-type transcriptional regulator ydhB
LF82_2850	CU651637.1	1712937	1714148	+	1212	114	107	178	150	17	5	30	32	57	44	3.57	3.68	4.42	4.29	3.76	3.1	4.35	4.05	4.75	4.27	1.49	0.000331	U	ydhC	Inner membrane transport protein ydhC
LF82_0286	CU651637.1	1714439	1715587	+	1149	7815	8146	4285	4544	961	962	948	1241	1056	1282	8.98	9.31	8.73	8.88	9.01	9.52	9.02	8.9	8.76	8.79	-0.511	0.00781	~	cfa	Cyclopropane-fatty-acyl-phospholipid synthase
LF82_1879	CU651637.1	1715627	1716268	-	642	6261	6285	1229	1266	131	78	507	792	374	421	9.49	9.77	7.78	7.89	7.01	6.79	8.95	9.09	8.11	8.04	1.19	2.36e-09	U	ribC	riboflavin synthase alpha chain
LF82_1302	CU651637.1	1716483	1717856	+	1374	1867	1322	434	525	189	100	132	208	197	289	6.71	6.5	5.34	5.65	6.47	6.09	6.02	6.16	6.16	6.46	0.0175	0.244	~	mdtK	Multidrug resistance protein mdtK
LF82_2859	CU651637.1	1717897	1719153	-	1257	3799	3251	1665	1661	465	389	325	533	414	443	7.82	7.87	7.26	7.33	7.85	8.1	7.37	7.58	7.31	7.17	-0.756	4.65e-06	d	ydhQ	Uncharacterized protein ydhQ
LF82_t2410	CU651637.1	1719461	1719537	+	77	2	0	1	0	0	0	0	0	1	2	2.79	2.32	2.69	2.32	2.32	2.32	2.32	2.32	3.47	3.93	2.23	0.127	~	valV	tRNA-Val
LF82_t2411	CU651637.1	1719542	1719618	+	77	1116	778	221	204	22	7	435	581	409	587	10.06	9.81	8.35	8.31	7.48	6.39	11.78	11.69	11.27	11.55	4.36	1.02e-38	U	valW	tRNA-Val
LF82_2860	CU651637.1	1719727	1720032	+	306	2761	2728	1728	1913	80	44	1595	2081	2207	3010	9.38	9.63	9.32	9.54	7.36	7.02	11.66	11.54	11.72	11.92	4.65	3.06e-95	U	ydhR	Protein ydhR
LF82_2861	CU651637.1	1720158	1721762	+	1605	315	325	314	361	216	96	123	151	260	316	4.28	4.52	4.75	4.98	6.44	5.83	5.72	5.53	6.33	6.37	0.179	0.143	~	ydhS	Uncharacterized protein ydhS
LF82_2862	CU651637.1	1721774	1722586	-	813	35	41	55	69	4	7	8	2	11	13	3.03	3.24	3.65	3.91	3	3.64	3.47	2.6	3.5	3.5	0.342	0.173	~	ydhT	Uncharacterized protein ydhT
LF82_2863	CU651637.1	1722590	1723375	-	786	37	31	65	76	9	4	8	5	5	10	3.08	3.09	3.84	4.04	3.58	3.24	3.5	2.96	2.99	3.32	-0.536	0.124	~	ydhU	Protein phsC homolog
LF82_2866	CU651637.1	1723372	1724040	-	669	22	8	19	31	1	2	1	5	5	6	2.89	2.6	3.03	3.39	2.56	2.93	2.57	3.05	3.08	3.09	1.1	0.1	~	ydhX	Uncharacterized ferredoxin-like protein ydhX
LF82_2865	CU651637.1	1724104	1724751	-	648	21	25	43	50	5	1	1	3	8	9	2.88	3.07	3.64	3.82	3.28	2.66	2.58	2.81	3.43	3.39	0.779	0.104	~	ydhW	Uncharacterized protein ydhW
LF82_2864	CU651637.1	1724755	1726857	-	2103	89	80	229	232	4	13	11	23	27	30	3.02	3.07	4.11	4.17	2.62	3.37	3.04	3.29	3.46	3.41	0.956	0.0193	~	ydhV	Uncharacterized protein ydhV
LF82_2867	CU651637.1	1726878	1727504	-	627	13	14	506	520	3	1	16	40	58	84	2.7	2.8	6.58	6.69	2.98	2.67	4.38	5.04	5.59	5.85	4.4	1.22e-08	U	ydhy	Uncharacterized ferredoxin-like protein ydhy
LF82_2868	CU651637.1	1727960	1728169	-	210	974	779	4427	3750	41	43	366	464	280	391	8.43	8.38	11.21	11.05	6.95	7.51	10.09	9.93	9.29	9.53	2.22	5.41e-20	U	ydhZ	Uncharacterized protein ydhZ
LF82_1790	CU651637.1	1728727	1730139	+	1413	21179	20741	877	1020	818	518	215	295	255	316	10.11	10.35	6.22	6.5	8.48	8.34	6.64	6.59	6.48	6.54	-1.96	3.88e-26	D	pykF	Pyruvate kinase I
LF82_1221	CU651637.1	1730450	1730686	+	237	572437	460836	533901	496698	13313	2955	52052	72772	17196	20420	17.43	17.39	17.95	17.92	15.06	13.4	17.06	17.04	15.04	15.05	0.587	0.0509	~	lpp	Major outer membrane lipoprotein
LF82_3579	CU651637.1	1730750	1731754	-	1005	491	403	1051	1184	1265	398	109	176	156	170	5.35	5.34	6.93	7.17	9.59	8.45	6.18	6.35	6.27	6.16	-3	4.36e-19	D	ynhG	Uncharacterized protein ynhG
LF82_2203	CU651637.1	1731903	1732319	-	417	91	76	54	34	46	16	5	12	21	14	4.39	4.4	4.29	3.87	6.17	5.26	3.64	4.14	4.83	4.19	-1.5	0.000721	D	sufE	Cysteine desulfuration protein sufE
LF82_2205	CU651637.1	1732332	1733552	-	1221	202	196	144	127	266	104	19	19	27	25	4.1	4.26	4.19	4.11	7.11	6.3	3.88	3.56	3.93	3.71	-3.51	1.94e-22	D	sufS	selenocysteine lyase, PLP-dependent
LF82_2202	CU651637.1	1733549	1734820	-	1272	299	248	149	104	344	137	20	24	28	40	4.47	4.48	4.18	3.87	7.41	6.62	3.88	3.73	3.93	4.12	-3.52	2.16e-24	D	sufD	Protein sufD
LF82_2201	CU651637.1	1734795	1735541	-	747	265	242	108	120	199	74	38	38	29	31	4.95	5.07	4.41	4.58	7.39	6.51	5.19	4.77	4.53	4.41	-2.87	1.61e-15	D	sufC	ATP-dependent transporter sufC
LF82_2200	CU651637.1	1735551	1737038	-	1488	421	451	175	162	301	127	75	95	53	70	4.69	4.99	4.19	4.16	7	6.31	5.18	5.04	4.43	4.56	-2.5	5.11e-17	D	sufB	Protein sufB
LF82_2199	CU651637.1	1737047	1737415	-	369	236	168	87	103	124	63	50	40	22	21	5.7	5.5	4.98	5.25	7.71	7.26	6.48	5.71	5.03	4.78	-2.83	1.42e-14	D	sufA	Protein sufA
LF82_s2062	CU651637.1	1737742	1737809	-	68	83	26	25	31	9	6	4	13	13	16	6.56	5.28	5.53	5.88	6.42	6.35	5.38	6.47	6.55	6.61	0.205	0.206	~	rydB	Novel sRNA, function unknown
LF82_2873	CU651637.1	1737964	1738233	-	270	941	552	384	652	79	40	72	121	94	143	8.02	7.54	7.36	8.18	7.52	7.06	7.42	7.65	7.38	7.74	0.263	0.138	~	ydiH	Uncharacterized protein ydiH
LF82_2874	CU651637.1	1738252	1738662	-	411	257	227	229	222	38	19	17	29	25	57	5.67	5.75	6.08	6.1	5.94	5.5	4.94	5.17	5.06	5.9	-0.225	0.154	~	ydiI	esterase ydiI
LF82_2875	CU651637.1	1738659	1741715	-	3057	378	267	248	175	97	62	22	43	43	46	3.81	3.67	3.82	3.56	4.6	4.5	3.24	3.48	3.53	3.45	-1.57	7.15e-08	D	ydiJ	Uncharacterized protein ydiJ
LF82_2876	CU651637.1	1741929	1743041	+	1113	553	431	281	264	98	45	125	193	128	126	5.37	5.3	5.06	5.04	5.87	5.33	6.23	6.34	5.87	5.63	0.116	0.178	~	ydiK	UPF0118 inner membrane protein ydiK
LF82_s1967	CU651637.1	1743227	1743332	+	106	20	16	19	16	6	0	25	34	40	68	4.23	4.2	4.65	4.51	5.3	2.32	7.24	7.19	7.5	8.01	3.43	3.35e-07	U	rprA	Positive regulatory sRNA for RpoS translation; non-essential gene
LF82_2877	CU651637.1	1743470	1743826	+	357	20	24	103	98	1	0	24	40	135	195	3.19	3.45	5.22	5.23	2.75	2.32	5.55	5.76	7.5	7.78	7.6	5.45e-08	U	ydiL	Uncharacterized protein ydiL
LF82_2878	CU651637.1	1743926	1745140	+	1215	8	8	19	17	2	1	7	9	21	18	2.45	2.48	2.76	2.73	2.59	2.51	3.1	3.04	3.71	3.44	2.97	0.000837	U	ydiM	Inner membrane transport protein ydiM
LF82_2879	CU651637.1	1745361	1746632	+	1272	13	4	16	20	1	1	9	12	21	31	2.52	2.4	2.68	2.78	2.45	2.51	3.23	3.19	3.66	3.87	3.94	0.000215	U	ydiN	Inner membrane transport protein ydiN
LF82_2870	CU651637.1	1746644	1747510	+	867	15	9	11	7	3	0	0	3	7	7	2.65	2.57	2.68	2.57	2.83	2.32	2.32	2.7	3.13	3.03	1.52	0.0573	~	ydiB	Quinate/shikimate dehydrogenase
LF82_0143	CU651637.1	1747541	1748299	+	759	118	89	28	19	15	13	17	17	17	21	4.03	3.94	3.19	2.99	4.09	4.31	4.24	3.89	3.95	3.99	-0.317	0.142	~	aroD	3-dehydroquinate dehydratase
LF82_2872	CU651637.1	1748445	1750040	+	1596	8	4	17	28	4	3	5	11	18	25	2.42	2.38	2.63	2.82	2.71	2.73	2.8	3	3.36	3.48	1.86	0.00383	U	ydiF	Uncharacterized protein ydiF
LF82_2880	CU651637.1	1750054	1751205	+	1152	16	21	21	17	2	1	2	10	14	14	2.59	2.73	2.82	2.75	2.6	2.52	2.6	3.14	3.41	3.29	2.48	0.00515	U	ydiO	Uncharacterized protein ydiO
LF82_2881	CU651637.1	1751248	1752159	-	912	587	531	430	556	21	10	136	206	180	229	5.71	5.82	5.86	6.27	4.25	3.86	6.61	6.7	6.6	6.7	2.98	2.43e-18	U	ydiP	Uncharacterized HTH-type transcriptional regulator
LF82_2882	CU651637.1	1752475	1753239	+	765	5	3	7	7	0	5	1	1	4	11	2.45	2.42	2.59	2.6	2.32	3.42	2.54	2.48	2.89	3.41	0.694	0.145	~	ydiQ	electron transfer flavoprotein subunit ydiQ
LF82_2883	CU651637.1	1753259	1754197	+	939	3	7	11	6	0	1	1	1	4	5	2.39	2.5	2.66	2.52	2.32	2.57	2.5	2.45	2.8	2.83	2.39	0.0499	~	ydiR	electron transfer flavoprotein subunit ydiR
LF82_2884	CU651637.1	1754252	1755541	+	1290	4	2	12	7	3	2	1	4	1	7	2.39	2.36	2.6	2.5	2.68	2.67	2.45	2.67	2.42	2.83	-0.104	0.24	~	ydiS	electron transfer flavoprotein-quinone
LF82_2885	CU651637.1	1755538	1755831	+	294	1	3	4	1	1	0	2	1	1	0	2.39	2.56	2.71	2.43	2.82	2.32	3.21	2.7	2.72	2.32	-0.72	0.205	~	ydiT	Ferredoxin-like protein ydiT
LF82_0620	CU651637.1	1755834	1757534	+	1701	32	19	81	75	1	0	27	41	12	37	2.67	2.58	3.37	3.35	2.42	2.32	3.89	3.96	3.05	3.76	4.83	0.000455	U	fadK	Short-chain-fatty-acid--CoA ligase
LF82_1709	CU651637.1	1757591	1759969	-	2379	518	392	3610	3041	1327	744	185	233	217	256	4.39	4.29	7.45	7.28	8.43	8.11	5.74	5.58	5.57	5.57	-2.85	2.27e-52	D	pps	Phosphoenolpyruvate synthase
LF82_2869	CU651637.1	1760302	1761135	+	834	149	137	209	177	58	36	33	72	37	37	4.18	4.29	5.05	4.91	5.57	5.41	4.89	5.42	4.68	4.49	-1.08	0.000316	D	ydiA	UPF0085 protein ydiA
LF82_0147	CU651637.1	1761292	1762338	+	1047	517	362	180	199	25	21	69	81	71	82	5.36	5.15	4.6	4.78	4.29	4.49	5.52	5.28	5.19	5.16	0.98	0.000893	u	aroH	Phospho-2-dehydro-3-deoxyheptonate aldolase
LF82_2871	CU651637.1	1762470	1762661	+	192	1645	1377	16	12	9	3	178	295	72	73	9.31	9.32	3.84	3.63	5.07	4.22	9.18	9.41	7.49	7.27	2.86	1.49e-09	U	ydiE	Uncharacterized protein ydiE
LF82_2886	CU651637.1	1762665	1764101	-	1437	1083	905	434	375	393	271	37	55	63	65	5.91	5.93	5.28	5.16	7.42	7.4	4.39	4.44	4.67	4.51	-3.12	2.33e-52	D	ydiU	UPF0061 protein ydiU
LF82_2887	CU651637.1	1764164	1764877	-	714	2030	1943	3264	3561	72	41	326	398	675	864	7.74	7.94	9.02	9.21	6.05	5.78	8.17	7.96	8.8	8.91	3.03	1.59e-41	U	ydiV	Uncharacterized protein ydiV
LF82_1500	CU651637.1	1765124	1765588	-	465	3624	3070	1391	1317	221	92	340	501	417	494	9.17	9.2	8.41	8.41	8.2	7.47	8.84	8.9	8.72	8.72	0.84	0.000118	u	nlpC	lipoprotein nlpC
LF82_0250	CU651637.1	1765666	1766415	-	750	177	159	113	101	41	32	13	7	19	23	4.48	4.57	4.45	4.39	5.26	5.39	3.98	3.18	4.07	4.09	-1.55	1.31e-05	D	btuD	Vitamin B12 import ATP-binding protein btuD
LF82_0251	CU651637.1	1766415	1766966	-	552	672	655	284	254	107	54	29	46	59	52	6.56	6.78	5.97	5.89	6.94	6.49	5.23	5.38	5.77	5.39	-1.25	4.69e-06	D	btuE	Vitamin B12 transport periplasmic protein btuE
LF82_0249	CU651637.1	1767028	1768008	-	981	512	400	163	196	31	15	55	59	58	73	5.43	5.36	4.56	4.84	4.6	4.19	5.32	4.97	5.02	5.1	0.774	0.00794	u	btuC	Vitamin B12 import system permease protein btuC
LF82_1094	CU651637.1	1768109	1768408	-	300	18119	18761	7203	6963	4894	1053	1568	2255	1560	1874	12.11	12.44	11.4	11.42	13.28	11.58	11.67	11.69	11.24	11.27	-1.41	0.000369	D	ihfA	Integration host factor subunit alpha
LF82_1639	CU651637.1	1768413	1770800	-	2388	6229	4619	2294	2306	1945	602	467	695	576	744	7.62	7.46	6.82	6.89	8.97	7.81	6.98	7.05	6.87	7	-1.61	5e-07	D	phet	Phenylalanyl-tRNA synthetase beta chain
LF82_1638	CU651637.1	1770815	1771798	-	984	427	391	183	180	38	28	53	62	99	103	5.2	5.33	4.69	4.73	4.83	4.89	5.27	5.03	5.7	5.53	0.869	0.000736	u	phes	Phenylalanyl-tRNA synthetase alpha chain
LF82_1942	CU651637.1	1772249	1772605	-	357	51173	45522	7289	8238	1185	443	2805	3903	3505	4621	13.36	13.46	11.16	11.41	10.98	10.08	12.26	12.23	12.16	12.32	1.64	1.85e-09	U	rplT	50S ribosomal protein L20
LF82_1956	CU651637.1	1772658	1772855	-	198	28131	21690	4076	5536	652	286	1857	2690	2230	3156	13.35	13.24	11.18	11.69	10.97	10.3	12.51	12.54	12.36	12.62	1.82	5.7e-12	U	rpmI	50S ribosomal protein L35
LF82_1116	CU651637.1	1772952	1773386	-	435	77198	61690	19791	20908	1601	1030	6973	9863	6954	9273	13.67	13.62	12.32	12.47	11.13	11.01	13.28	13.28	12.86	13.04	1.88	2e-42	U	infC	Translation initiation factor IF-3
LF82_2262	CU651637.1	1773498	1775426	-	1929	14695	13383	5303	5302	1145	863	1708	2296	2167	2721	9.14	9.27	8.29	8.36	8.52	8.62	9.12	9.04	9.04	9.13	0.524	4.1e-05	~	thrS	Threonyl-tRNA synthetase
LF82_3583	CU651637.1	1777153	1777260	+	108	127	92	140	132	8	1	37	68	48	62	6.51	6.33	7.23	7.22	5.65	3.71	7.77	8.13	7.73	7.85	2.88	1.46e-07	U	yniD	Uncharacterized protein yniD
LF82_2888	CU651637.1	1777313	1778071	-	759	509	457	325	274	10	8	29	44	73	112	5.76	5.87	5.73	5.57	3.7	3.82	4.85	4.93	5.64	5.98	2.6	1.99e-10	U	ydiY	Uncharacterized protein ydiY
LF82_1620	CU651637.1	1778355	1779287	+	933	108	95	239	206	402	173	29	28	42	48	3.75	3.81	5.08	4.96	8.06	7.38	4.6	4.18	4.7	4.66	-3.37	4.58e-28	D	pfkB	6-phosphofructokinase isozyme 2
LF82_2889	CU651637.1	1779388	1779678	+	291	695	647	698	772	616	312	108	171	147	169	7.49	7.66	8.1	8.31	10.34	9.87	7.88	8.04	7.91	7.87	-2.26	2.32e-24	D	ydiZ	Uncharacterized protein ydiZ
LF82_3580	CU651637.1	1779784	1780644	+	861	459	397	1920	1710	641	319	63	78	73	116	5.46	5.52	8	7.9	8.84	8.35	5.66	5.48	5.47	5.86	-3.07	2.6e-36	D	yniA	Uncharacterized protein yniA
LF82_3581	CU651637.1	1780685	1781221	-	537	2986	3021	1289	1379	548	114	285	414	161	213	8.69	8.97	8.1	8.27	9.29	7.57	8.39	8.42	7.18	7.33	-1.45	0.000368	D	yniB	Uncharacterized protein yniB
LF82_3582	CU651637.1	1781368	1782036	+	669	646	513	162	162	38	35	37	70	66	104	6.24	6.19	5.01	5.07	5.31	5.66	5.3	5.67	5.67	6.05	0.447	0.0435	~	yniC	Phosphatase yniC
LF82_2899	CU651637.1	1782188	1782790	+	603	205	127	99	109	7	2	38	61	56	71	4.9	4.56	4.55	4.72	3.59	2.98	5.47	5.62	5.59	5.68	3.08	2.35e-08	U	ydjM	Inner membrane protein ydjM
LF82_2900	CU651637.1	1782923	1784314	+	1392	532	456	234	249	56	60	119	161	214	283	5.04	5.09	4.58	4.71	4.88	5.41	5.86	5.8	6.26	6.41	1.32	1.8e-08	U	ydjN	Uncharacterized symporter ydjN
LF82_0285	CU651637.1	1784361	1784603	-	243	500	393	119	124	36	14	20	33	17	31	7.28	7.21	5.91	6.03	6.57	5.78	5.81	6.01	5.23	5.79	-0.79	0.0146	~	cedA	Cell division activator cedA
LF82_1136	CU651637.1	1784807	1787068	+	2262	111	129	199	178	437	519	18	44	51	74	3.1	3.33	3.89	3.84	6.94	7.67	3.31	3.76	3.95	4.16	-3.76	2.19e-29	D	katE	Catalase HPII
LF82_0294	CU651637.1	1787115	1787873	-	759	71	75	54	32	16	14	13	12	49	61	3.57	3.78	3.7	3.32	4.16	4.39	3.97	3.58	5.13	5.19	1.11	0.00316	U	chbG	UPF0249 protein chbG
LF82_0293	CU651637.1	1787886	1789238	-	1353	73	52	39	32	11	11	12	21	62	83	3.16	3.07	3.04	2.96	3.31	3.59	3.39	3.56	4.72	4.86	1.96	1.11e-06	U	chbF	6-phospho-beta-glucosidase
LF82_0295	CU651637.1	1789342	1790184	-	843	749	802	1119	1194	74	36	161	252	305	336	6.13	6.48	7.27	7.43	5.87	5.4	6.95	7.09	7.44	7.34	1.82	4.1e-13	U	chbR	HTH-type transcriptional regulator chbR
LF82_0290	CU651637.1	1790192	1790542	-	351	179	178	147	159	1	8	32	71	39	37	5.41	5.64	5.7	5.87	2.75	4.63	5.95	6.55	5.83	5.54	2.3	4.78e-05	U	chbA	N,N'-diacetylchitobiose-specific phosphotransferase
LF82_0292	CU651637.1	1790593	1791951	-	1359	108	83	158	173	31	14	31	40	56	58	3.44	3.38	4.17	4.32	4.24	3.8	4.26	4.16	4.6	4.45	0.614	0.0251	~	chbC	N,N'-diacetylchitobiose permease IIC component
LF82_0291	CU651637.1	1792036	1792356	-	321	493	455	1062	1001	24	17	219	325	145	183	6.88	7.03	8.56	8.54	5.66	5.67	8.75	8.81	7.75	7.84	2.25	2.29e-15	U	chbB	N,N'-diacetylchitobiose-specific phosphotransferase
LF82_1578	CU651637.1	1792656	1792994	-	339	9863	10771	17970	17782	6877	1774	1870	2763	903	1103	11.06	11.46	12.54	12.6	13.59	12.15	11.75	11.8	10.28	10.33	-2.75	3.7e-13	D	osmE	Osmotically-inducible lipoprotein E
LF82_1436	CU651637.1	1793196	1794023	+	828	3171	2973	235	246	192	143	158	212	172	212	8.16	8.34	5.2	5.32	7.19	7.28	6.95	6.87	6.67	6.72	-0.557	0.0013	~	nadE	NH(3)-dependent Nad(+) synthetase
LF82_0303	CU651637.1	1794253	1795140	+	888	377	285	460	452	154	53	96	142	134	158	5.17	5.06	5.98	6.02	6.79	5.83	6.17	6.23	6.23	6.23	-0.188	0.151	~	cho	excinuclease cho
LF82_2415	CU651637.1	1795100	1795675	-	576	218	131	49	74	7	7	26	13	17	30	5.03	4.65	3.86	4.33	3.63	3.96	5.05	3.9	4.23	4.67	0.968	0.0396	~	ves	Uncharacterized protein ydjR
LF82_2168	CU651637.1	1795878	1796363	-	486	380	366	358	310	1499	474	187	305	394	476	5.96	6.16	6.45	6.33	10.88	9.74	7.93	8.13	8.58	8.61	-1.84	1.44e-08	D	spy	Spheroplast protein Y
LF82_0184	CU651637.1	1796693	1797661	-	969	26	31	79	57	519	361	10	19	17	33	2.8	2.97	3.82	3.58	8.37	8.36	3.51	3.76	3.72	4.2	-4.89	2.22e-57	D	astE	Succinylglutamate desuccinylase
LF82_0181	CU651637.1	1797654	1798997	-	1344	25	24	98	65	755	518	14	8	13	12	2.67	2.72	3.72	3.42	8.44	8.41	3.52	2.93	3.25	3.09	-6.41	3.76e-66	D	astB	N-succinylarginine dihydrolase
LF82_0183	CU651637.1	1798994	1800472	-	1479	3	2	48	42	679	573	4	10	7	6	2.36	2.36	3.11	3.06	8.15	8.42	2.74	2.99	2.85	2.72	-7.36	3.78e-58	D	astD	N-succinylglutamate 5-semialdehyde dehydrogenase
LF82_0180	CU651637.1	1800469	1801503	-	1035	2	4	57	47	682	684	6	8	10	9	2.36	2.42	3.48	3.37	8.67	9.18	3.1	3.07	3.25	3.07	-6.96	1.65e-61	D	astA	Arginine N-succinyltransferase
LF82_0182	CU651637.1	1801500	1802720	-	1221	31	19	188	188	1157	1073	35	38	53	42	2.78	2.67	4.48	4.53	9.19	9.59	4.51	4.22	4.66	4.21	-5.32	1.27e-82	D	astC	Succinylornithine transaminase
LF82_2452	CU651637.1	1803166	1803972	+	807	116	105	46	48	39	43	16	22	22	29	3.96	4.05	3.51	3.59	5.11	5.68	4.11	4.08	4.14	4.26	-1.47	2.19e-05	D	xthA	exodeoxyribonuclease III
LF82_2901	CU651637.1	1804139	1804849	+	711	11	8	19	21	2	4	4	6	10	5	2.62	2.58	3	3.09	2.75	3.31	3.09	3.12	3.53	2.96	0.566	0.145	~	ydjX	UPF0043 membrane protein ydjX
LF82_2902	CU651637.1	1804839	1805531	+	693	25	13	27	17	4	9	1	5	5	5	2.93	2.74	3.23	2.98	3.09	4.03	2.56	3.03	3.06	2.97	-1.19	0.0467	~	ydjY	Uncharacterized protein ydjY
LF82_2903	CU651637.1	1805545	1806252	+	708	61	37	19	29	15	13	8	6	7	16	3.5	3.27	3	3.3	4.16	4.39	3.59	3.12	3.26	3.8	-1.06	0.0213	~	ydjZ	UPF0043 inner membrane protein ydjZ
LF82_3584	CU651637.1	1806252	1806800	+	549	25	27	19	13	12	10	1	1	3	6	3.06	3.23	3.15	2.96	4.19	4.38	2.62	2.54	2.92	3.22	-2.05	0.00152	D	ynjA	Uncharacterized protein ynjA
LF82_3585	CU651637.1	1806810	1807976	+	1167	79	70	57	49	16	28	6	6	9	16	3.32	3.37	3.39	3.32	3.74	4.69	3.03	2.86	3.1	3.38	-1.64	0.000599	D	ynjB	Protein ynjB
LF82_3586	CU651637.1	1807994	1809484	+	1491	54	34	58	43	14	9	5	5	8	6	2.94	2.81	3.23	3.07	3.42	3.36	2.82	2.69	2.91	2.72	-1.45	0.00614	D	ynjC	Inner membrane ABC transporter permease protein ynjC
LF82_3587	CU651637.1	1809484	1810137	+	654	93	84	61	41	6	9	8	6	10	11	3.95	4.03	3.95	3.63	3.4	4.08	3.66	3.17	3.6	3.54	-0.288	0.176	~	ynjD	Uncharacterized ABC transporter ATP-binding protein
LF82_3588	CU651637.1	1810204	1811511	+	1308	97	63	68	54	11	11	0	2	6	6	3.38	3.21	3.44	3.3	3.34	3.62	2.32	2.5	2.83	2.77	-1.64	0.00343	D	ynjE	thiosulfate sulfurtransferase ynjE
LF82_3589	CU651637.1	1811520	1812140	-	621	72	52	51	41	17	10	2	6	13	14	3.75	3.63	3.83	3.68	4.44	4.25	2.81	3.21	3.88	3.79	-0.738	0.0469	~	ynjF	Inner membrane protein ynjF
LF82_1533	CU651637.1	1812227	1812634	+	408	119	94	42	37	5	6	17	34	9	20	4.72	4.67	4.05	3.97	3.64	4.15	4.95	5.38	3.93	4.6	0.626	0.0925	~	nudG	CTP pyrophosphohydrolase
LF82_3590	CU651637.1	1812600	1812872	-	273	1744	1270	1499	1356	40	16	140	234	101	99	8.89	8.7	9.28	9.21	6.56	5.81	8.34	8.57	7.47	7.21	1.12	7.3e-05	U	ynjH	Uncharacterized protein ynjH
LF82_0823	CU651637.1	1813108	1814451	+	1344	2792	2383	741	646	104	64	917	1414	388	530	7.3	7.34	6.06	5.95	5.7	5.54	8.75	8.86	7.12	7.32	1.7	8.51e-19	U	gdhA	NadP-specific glutamate dehydrogenase
LF82_2283	CU651637.1	1814528	1816483	-	1956	487	462	448	423	187	124	40	45	69	81	4.54	4.7	4.94	4.93	5.98	5.91	4.15	3.91	4.42	4.41	-1.79	3.53e-16	D	topB	DNA topoisomerase 3
LF82_2113	CU651637.1	1816488	1817531	-	1044	944	750	486	442	388	278	68	85	117	109	6.16	6.1	5.84	5.78	7.85	7.88	5.51	5.35	5.84	5.53	-2.3	3.99e-33	D	selD	selenophosphate synthase
LF82_2890	CU651637.1	1817648	1818199	-	552	192	152	141	96	144	75	37	49	57	78	4.93	4.88	5.07	4.67	7.36	6.94	5.54	5.46	5.73	5.92	-1.42	1.79e-07	D	ydjA	Protein ydjA
LF82_2166	CU651637.1	1818360	1820216	+	1857	3761	3073	1318	1267	254	183	211	255	210	253	7.26	7.24	6.4	6.42	6.46	6.5	6.24	6.03	5.85	5.87	-0.667	3.3e-05	d	sppA	Protease 4
LF82_0093	CU651637.1	1820383	1821399	+	1017	701	597	151	204	42	22	34	72	59	55	5.79	5.83	4.44	4.84	4.91	4.57	4.69	5.17	5	4.72	0.111	0.203	~	ansA	L-asparaginase 1
LF82_1676	CU651637.1	1821392	1822051	+	660	479	465	379	336	29	26	83	116	67	72	5.86	6.07	6.12	6.02	4.99	5.29	6.38	6.36	5.71	5.58	0.584	0.0183	~	pncA	Pyrazinamidase/nicotinamidase
LF82_2891	CU651637.1	1822144	1823571	-	1428	76	62	120	121	8	6	39	63	183	216	3.15	3.14	3.85	3.91	3.07	3.11	4.46	4.6	6.01	6.01	4.08	7.04e-21	U	ydjE	Inner membrane metabolite transport protein ydjE
LF82_2892	CU651637.1	1823620	1824378	-	759	720	728	2031	1839	35	16	804	1022	509	714	6.22	6.49	8.25	8.18	5.05	4.54	9.37	9.22	8.31	8.55	3.84	6.19e-43	U	ydjF	Uncharacterized HTH-type transcriptional regulator
LF82_2893	CU651637.1	1824515	1825495	-	981	123	104	60	48	12	8	25	28	43	52	3.83	3.85	3.57	3.43	3.64	3.6	4.38	4.13	4.67	4.69	1.5	0.000207	U	ydjG	Uncharacterized oxidoreductase ydjG
LF82_2894	CU651637.1	1825505	1826452	-	948	43	45	28	31	2	3	7	10	45	64	3.06	3.2	3.06	3.15	2.65	2.95	3.26	3.27	4.76	4.98	3.68	2.23e-07	U	ydjH	Uncharacterized sugar kinase ydjH
LF82_2895	CU651637.1	1826457	1827293	-	837	40	41	43	40	3	3	6	20	46	50	3.09	3.22	3.43	3.41	2.84	3.02	3.24	3.95	4.93	4.83	3.25	1.07e-06	U	ydjI	Uncharacterized protein ydjI
LF82_2896	CU651637.1	1827314	1828357	-	1044	10	12	20	27	2	2	11	24	33	29	2.51	2.59	2.84	3.01	2.62	2.74	3.53	3.91	4.3	3.99	3.21	5.44e-05	U	ydjJ	Uncharacterized zinc-type alcohol dehydrogenase-like
LF82_2897	CU651637.1	1828374	1829753	-	1380	19	22	27	19	8	4	9	14	23	17	2.59	2.68	2.85	2.73	3.09	2.91	3.18	3.24	3.67	3.3	1.01	0.0321	~	ydjK	metabolite transport protein ydjK
LF82_2898	CU651637.1	1829780	1830856	-	1077	15	10	27	21	0	9	14	10	24	27	2.59	2.54	2.97	2.87	2.32	3.62	3.71	3.18	3.94	3.89	1.65	0.00876	U	ydjL	Uncharacterized zinc-type alcohol dehydrogenase-like
LF82_2904	CU651637.1	1831226	1831498	-	273	321	235	468	385	208	135	41	48	88	105	6.51	6.34	7.62	7.42	8.87	8.76	6.62	6.36	7.28	7.29	-1.57	3.96e-13	D	yeac	Uncharacterized protein yeac
LF82_1402	CU651637.1	1831540	1831953	-	414	1534	1390	1416	1525	431	262	227	285	157	198	8.11	8.24	8.6	8.78	9.32	9.12	8.43	8.26	7.5	7.59	-1.7	4.44e-20	D	msrB	Peptide methionine sulfoxide reductase msrB
LF82_0801	CU651637.1	1832295	1833290	+	996	116321	102520	32427	28505	4131	4120	2925	3967	2171	2975	13.06	13.15	11.84	11.72	11.31	11.81	10.84	10.77	9.99	10.21	-1.48	1.18e-13	D	gapA	glyceraldehyde-3-phosphate dehydrogenase A
LF82_2905	CU651637.1	1833374	1834258	+	885	2721	2538	2505	2226	94	59	342	494	269	323	7.85	8.02	8.33	8.24	6.12	5.98	7.94	7.96	7.19	7.22	1.21	3.95e-10	U	yead	UPF0010 protein yead
LF82_2906	CU651637.1	1834309	1835163	-	855	353	291	598	476	85	48	55	81	53	107	5.14	5.14	6.38	6.14	6.03	5.75	5.49	5.54	5.08	5.76	-0.485	0.0356	~	yeae	Uncharacterized protein yeae
LF82_1353	CU651637.1	1835253	1835999	-	747	5296	4779	747	720	140	182	238	369	225	292	9.03	9.16	6.87	6.89	6.9	7.76	7.67	7.79	7.18	7.31	-0.134	0.174	~	mipA	MltA-interacting protein
LF82_2907	CU651637.1	1836435	1838369	+	1935	679	706	2576	2420	7458	2706	369	492	178	205	4.94	5.22	7.27	7.25	11.2	10.25	6.95	6.86	5.58	5.55	-5.4	9.63e-73	D	yeaG	Uncharacterized protein yeaG
LF82_2908	CU651637.1	1838482	1839765	+	1284	118	120	409	482	1327	611	53	59	20	29	3.55	3.73	5.35	5.62	9.31	8.71	4.94	4.65	3.61	3.8	-6.01	1.38e-72	D	yeaH	UPF0229 protein yeaH
LF82_2909	CU651637.1	1839912	1841387	+	1476	90	50	180	188	8	4	72	94	99	112	3.24	3	4.22	4.32	3.05	2.88	5.14	5.04	5.18	5.12	3.39	2.25e-12	U	yeaI	Inner membrane protein yeaI
LF82_2910	CU651637.1	1841568	1843058	+	1491	3106	2610	1340	1132	49	34	394	502	563	777	7.3	7.32	6.73	6.56	4.64	4.63	7.4	7.25	7.5	7.71	3.26	3.36e-46	U	yeaJ	Uncharacterized protein yeaJ
LF82_2911	CU651637.1	1843101	1843604	+	504	470	388	179	164	24	20	125	198	152	191	6.2	6.19	5.49	5.44	5.09	5.3	7.31	7.47	7.18	7.27	2.21	4.79e-15	U	yeaK	Uncharacterized protein yeaK
LF82_772	CU651637.1	1843605	1843757	-	153	32	34	23	34	0	4	19	28	80	67	4.35	4.63	4.45	4.97	2.32	4.79	6.36	6.41	7.96	7.47	4.44	1.72e-08	U	NA	NA
LF82_2912	CU651637.1	1843879	1844325	+	447	85	59	23	25	6	3	3	11	14	19	4.24	4.06	3.43	3.54	3.72	3.44	3.2	3.98	4.29	4.44	1.13	0.0291	~	yeal	Uncharacterized protein yeal
LF82_2913	CU651637.1	1844282	1845103	-	822	140	90	56	55	19	9	9	21	16	20	4.13	3.88	3.66	3.69	4.25	3.86	3.56	4.02	3.81	3.87	-0.371	0.127	~	yeaM	Uncharacterized HTH-type transcriptional regulator
LF82_2914	CU651637.1	1845200	1846381	+	1182	47	36	45	38	16	3	7	9	15	14	2.98	2.94	3.21	3.14	3.73	2.85	3.12	3.06	3.45	3.27	-0.0867	0.231	~	yeaN	Inner membrane transport protein yeaN
LF82_2915	CU651637.1	1846415	1846783	+	369	293	289	191	206	39	15	46	68	49	56	5.98	6.22	5.98	6.15	6.12	5.33	6.37	6.42	6.06	6.02	0.239	0.138	~	yeaO	Uncharacterized protein yeaO
LF82_3596	CU651637.1	1846805	1847059	-	255	524	428	254	243	47	27	30	65	55	77	7.28	7.26	6.87	6.88	6.87	6.6	6.29	6.87	6.72	6.95	0.0915	0.205	~	yoaF	Uncharacterized protein yoaF
LF82_2916	CU651637.1	1847242	1848267	+	1026	1870	1727	2097	2277	89	40	182	308	234	247	7.11	7.27	7.87	8.06	5.85	5.28	6.85	7.09	6.8	6.64	1.19	9.02e-07	U	yeaP	Uncharacterized protein yeaP
LF82_2917	CU651637.1	1848535	1848783	-	249	4265	5071	15988	14302	362	214	1182	1476	739	840	10.3	10.82	12.82	12.73	9.8	9.55	11.53	11.35	10.44	10.38	0.728	0.000476	u	yeaQ	UPF0410 protein yeaQ
LF82_3597	CU651637.1	1848931	1849113	-	183	310	297	180	107	2	1	173	245	183	187	7.01	7.22	6.85	6.21	3.54	3.29	9.21	9.21	8.88	8.67	6.21	1.43e-12	U	yoaG	Protein yoaG
LF82_2918	CU651637.1	1849117	1849476	-	360	860	959	106	67	3	3	158	228	165	163	7.49	7.91	5.25	4.75	3.33	3.61	8.12	8.14	7.77	7.52	5.03	8.53e-15	U	yeaR	Uncharacterized protein yeaR
LF82_1182	CU651637.1	1849649	1850287	-	639	1904	1773	474	501	39	19	428	631	434	550	7.8	7.97	6.46	6.61	5.4	4.95	8.72	8.77	8.33	8.43	3.34	6.08e-40	U	leuE	Uncharacterized membrane protein yeaS
LF82_289	CU651637.1	1850414	1850746	-	333	24	11	7	9	2	1	8	12	19	12	3.36	2.99	2.88	3.03	3.11	2.93	4.32	4.38	4.98	4.26	2.65	0.00319	U	NA	hypothetical protein
LF82_1908	CU651637.1	1850830	1851945	-	1116	972	819	224	239	70	41	60	105	68	79	6.1	6.13	4.78	4.92	5.43	5.21	5.26	5.53	5.06	5.04	-0.332	0.0637	~	rnd	ribonuclease D
LF82_0615	CU651637.1	1852027	1853745	-	1719	655	538	406	311	1652	748	124	153	170	169	5.04	5.03	4.98	4.72	9.21	8.58	5.64	5.46	5.67	5.45	-3.51	5.8e-43	D	fadD	Long-chain-fatty-acid--CoA ligase
LF82_2919	CU651637.1	1853917	1854498	-	582	377	221	186	139	613	297	65	72	282	291	5.71	5.27	5.35	5.05	9.34	8.81	6.22	5.89	7.85	7.66	-1.37	3.52e-07	D	yeaY	Uncharacterized lipoprotein yeaY
LF82_2920	CU651637.1	1854538	1855233	-	696	134	83	44	35	13	11	8	9	16	23	4.26	3.96	3.6	3.45	4.03	4.23	3.6	3.42	3.97	4.17	-0.0599	0.236	~	yeaZ	M22 peptidase homolog yeaZ
LF82_3591	CU651637.1	1855291	1857201	-	1911	250	148	110	124	61	42	5	12	25	29	3.87	3.57	3.52	3.66	4.61	4.59	2.73	2.95	3.47	3.46	-1.68	1e-06	D	yoaA	ATP-dependent helicase yoaA
LF82_3592	CU651637.1	1857333	1857677	+	345	2392	2386	555	609	45	30	148	211	146	171	9	9.27	7.54	7.74	6.4	6.33	8.09	8.09	7.66	7.64	1.33	1.28e-07	U	yoaB	UPF0076 protein yoaB
LF82_3593	CU651637.1	1858039	1858419	+	381	752	756	1536	1924	123	88	177	249	168	246	7.23	7.5	8.84	9.23	7.66	7.68	8.2	8.19	7.72	8.02	0.213	0.116	~	yoac	Uncharacterized protein yoac
LF82_3598	CU651637.1	1858518	1858697	-	180	1754	1455	992	1008	55	38	411	629	197	249	9.49	9.49	9.28	9.38	7.58	7.56	10.48	10.59	9.01	9.1	1.51	2.13e-12	U	yoaH	UPF0181 protein yoaH
LF82_1587	CU651637.1	1858771	1860132	+	1362	74	84	75	57	15	5	6	14	14	23	3.17	3.39	3.48	3.31	3.55	3.03	2.95	3.25	3.29	3.54	0.158	0.207	~	pabB	Para-aminobenzoate synthase component 1
LF82_1538	CU651637.1	1860136	1860714	+	579	56	32	31	33	26	12	10	9	12	8	3.6	3.31	3.46	3.55	5.02	4.52	3.98	3.56	3.87	3.38	-1.64	0.000859	D	nudL	Uncharacterized nudix hydrolase yeaB
LF82_2094	CU651637.1	1860898	1862262	+	1365	1363	1092	1195	1115	357	422	280	330	194	232	6.29	6.24	6.69	6.66	7.36	8.1	7.05	6.79	6.15	6.17	-1.68	4.66e-11	D	sdaA	L-serine dehydratase 1
LF82_3594	CU651637.1	1862393	1863991	+	1599	60	41	63	60	130	69	16	23	26	28	2.95	2.86	3.24	3.24	5.77	5.41	3.49	3.5	3.65	3.57	-2.6	1.1e-16	D	yoad	Uncharacterized protein yoad
LF82_3595	CU651637.1	1863995	1865551	-	1557	993	939	762	740	80	42	89	136	61	91	5.69	5.87	5.9	5.93	5.18	4.83	5.34	5.44	4.54	4.81	-0.421	0.0355	~	yoae	UPF0053 inner membrane protein yoae
LF82_1271	CU651637.1	1866014	1866985	+	972	9809	9394	10802	8904	737	682	2794	3509	517	553	9.54	9.75	10.29	10.09	8.87	9.26	10.81	10.63	7.98	7.84	-1.18	2.65e-09	D	manX	PTS system mannose-specific EIIAB component
LF82_1272	CU651637.1	1867048	1867848	+	801	3448	3248	1070	937	376	312	59	48	68	80	8.32	8.51	7.28	7.16	8.18	8.42	5.67	4.97	5.48	5.47	-2.98	1.72e-33	D	manY	Mannose permease IIC component
LF82_1273	CU651637.1	1867852	1868712	+	861	6485	5756	2068	2435	590	468	166	238	178	204	9.12	9.22	8.1	8.4	8.72	8.9	6.96	6.98	6.66	6.62	-2.23	8.62e-33	D	manZ	Mannose permease IID component
LF82_3601	CU651637.1	1868767	1869225	+	459	230	246	228	210	8	3	3	7	10	17	5.38	5.71	5.92	5.88	3.96	3.42	3.18	3.55	3.92	4.29	0.552	0.108	~	yobD	UPF0266 membrane protein yobD
LF82_2928	CU651637.1	1869654	1870220	+	567	33	42	60	60	3	2	17	7	158	234	3.21	3.53	4.08	4.13	3.04	3.01	4.56	3.38	7.07	7.39	5.53	3.03e-14	U	yebN	UPF0059 membrane protein yebN
LF82_2006	CU651637.1	1870217	1871026	-	810	1603	1407	503	519	16	14	144	174	188	242	7.23	7.31	6.22	6.33	4.09	4.32	6.85	6.63	6.82	6.94	3.09	4.19e-22	U	rrmA	ribosomal RNA large subunit methyltransferase A
LF82_0372	CU651637.1	1871192	1871401	-	210	20987	19884	73918	67573	787	485	6113	8273	3915	5184	12.84	13.03	15.27	15.21	11.16	10.97	14.14	14.08	13.08	13.25	2.1	4.56e-43	U	cspC	Cold shock-like protein cspC
LF82_3602	CU651637.1	1871414	1871557	-	144	17399	14979	53772	48115	523	330	4076	5912	2098	2247	13.11	13.17	15.35	15.27	11.11	10.96	14.1	14.14	12.73	12.59	1.62	1.32e-31	U	yobF	Uncharacterized protein yobF
LF82_2929	CU651637.1	1872227	1872514	-	288	13538	13728	2690	2671	238	81	7391	9828	3810	4952	11.75	12.05	10.04	10.1	8.99	7.96	13.96	13.87	12.59	12.73	4.1	2.58e-46	U	yebO	Uncharacterized protein yebO
LF82_1341	CU651637.1	1872589	1872732	-	144	822	634	538	522	98	39	3609	4810	1977	2650	8.73	8.63	8.73	8.76	8.71	7.91	13.93	13.84	12.64	12.82	4.36	1.72e-81	U	mgrB	Uncharacterized protein yobG
LF82_3603	CU651637.1	1872891	1873130	+	240	2979	2567	1874	2084	49	37	541	830	379	474	9.84	9.9	9.78	10.01	7.02	7.12	10.46	10.57	9.53	9.61	2.56	3.61e-30	U	yobH	Uncharacterized protein yobH
LF82_1143	CU651637.1	1873274	1874065	-	792	2958	2444	614	674	82	79	274	409	256	332	8.12	8.12	6.52	6.72	6.09	6.52	7.78	7.85	7.28	7.41	1.1	1.32e-07	U	kdgR	Transcriptional regulator kdgR
LF82_2930	CU651637.1	1874131	1875615	+	1485	87	62	55	47	8	7	13	19	19	26	3.22	3.12	3.19	3.13	3.05	3.19	3.38	3.41	3.45	3.57	0.828	0.0369	~	yebQ	Uncharacterized transporter yebQ
LF82_290	CU651637.1	1875723	1876181	-	459	63	114	80	100	3	2	15	33	12	8	3.91	4.75	4.62	4.94	3.17	3.14	4.66	5.19	4.1	3.57	1.27	0.0468	~	NA	Transposase
LF82_773	CU651637.1	1876138	1876326	-	189	7	2	6	3	1	1	0	0	0	1	2.95	2.57	3.1	2.78	3.04	3.26	2.32	2.32	2.32	2.82	-1.77	0.119	~	NA	NA
LF82_1044	CU651637.1	1876372	1877253	-	882	5182	5141	3322	2685	1480	800	1569	1984	1141	1401	8.77	9.03	8.74	8.51	10	9.63	10.12	9.95	9.25	9.3	-0.562	0.00194	~	htpX	protease htpX
LF82_1713	CU651637.1	1877445	1879493	-	2049	8091	7527	2891	2487	263	239	284	362	680	926	8.2	8.37	7.35	7.21	6.38	6.73	6.51	6.37	7.32	7.51	0.896	2.16e-06	u	prc	Tail-specific protease
LF82_1733	CU651637.1	1879513	1880211	-	699	4677	4208	1383	1228	221	204	372	475	553	631	8.95	9.07	7.83	7.73	7.63	8.01	8.39	8.24	8.54	8.49	0.707	6.4e-05	u	proQ	ProP effector
LF82_2931	CU651637.1	1880308	1880859	-	552	4231	3660	2033	1990	122	81	720	1074	373	443	9.15	9.21	8.71	8.75	7.13	7.05	9.67	9.74	8.32	8.33	1.26	5.46e-14	U	yebR	UPF0067 protein yebR
LF82_2932	CU651637.1	1880935	1882218	+	1284	575	493	621	642	105	43	70	68	62	63	5.24	5.29	5.89	6	5.78	5.09	5.28	4.82	4.78	4.6	-0.943	0.000894	d	yebS	Inner membrane protein yebS
LF82_2933	CU651637.1	1882187	1884820	+	2634	542	554	564	478	131	65	38	36	60	65	4.33	4.56	4.86	4.72	5.14	4.72	3.8	3.46	3.96	3.88	-1.36	1.04e-06	D	yebT	Uncharacterized protein yebT
LF82_2026	CU651637.1	1884894	1886339	+	1446	104	68	52	51	9	5	2	5	10	15	3.36	3.2	3.18	3.2	3.14	3	2.55	2.7	3.04	3.18	0.0904	0.231	~	rsmF	ribosomal RNA small subunit methyltransferase F
LF82_2934	CU651637.1	1886457	1886693	+	237	658	680	3472	3274	992	283	429	650	590	702	7.7	8.02	10.69	10.68	11.32	10.03	10.14	10.24	10.18	10.19	-0.629	0.0268	~	yebV	Uncharacterized protein yebV
LF82_2935	CU651637.1	1886714	1886989	+	276	316	346	415	517	103	35	92	148	97	165	6.47	6.86	7.44	7.82	7.86	6.85	7.73	7.91	7.4	7.91	0.222	0.153	~	yebW	Uncharacterized protein yebW
LF82_1701	CU651637.1	1886990	1887646	-	657	235	266	220	264	65	23	58	93	85	121	4.96	5.35	5.41	5.71	6.03	5.15	5.9	6.07	6.03	6.28	0.519	0.0443	~	pphA	Serine/threonine-protein phosphatase 1
LF82_s2064	CU651637.1	1887743	1887991	+	249	5267	3072	5709	4306	595	239	6341	9836	3616	4045	10.6	10.1	11.33	11	10.51	9.71	13.95	14.08	12.72	12.64	2.52	1.82e-18	U	ryeA	Novel sRNA, function unknown
LF82_s2065	CU651637.1	1887841	1887961	-	121	104	69	120	110	65	14	37	36	51	55	6.09	5.79	6.86	6.81	8.38	6.72	7.61	7.08	7.65	7.52	-0.23	0.169	~	ryeB	Novel sRNA, function unknown
LF82_2936	CU651637.1	1888041	1888382	-	342	3831	3598	2430	2477	130	78	187	319	347	440	9.69	9.87	9.65	9.75	7.89	7.67	8.43	8.69	8.9	9	1.18	2.25e-09	U	yebY	Uncharacterized protein yebY
LF82_2937	CU651637.1	1888395	1889267	-	873	1266	1007	382	366	113	61	52	81	89	127	6.8	6.74	5.76	5.77	6.39	6.04	5.39	5.51	5.71	5.96	-0.425	0.0237	~	yebZ	Inner membrane protein yebZ
LF82_3599	CU651637.1	1889271	1889645	-	375	3149	2820	422	473	158	89	140	192	147	179	9.28	9.39	7.04	7.27	8.03	7.72	7.89	7.84	7.55	7.59	-0.332	0.039	~	yobA	Protein yobA
LF82_1029	CU651637.1	1889784	1890014	+	231	305	225	299	397	17	5	99	117	61	87	6.67	6.51	7.23	7.7	5.64	4.57	8.08	7.83	7	7.26	2.02	8.48e-07	U	holE	DNA polymerase III theta subunit
LF82_3600	CU651637.1	1890116	1890772	+	657	364	289	546	565	75	63	699	1014	277	276	5.51	5.46	6.62	6.73	6.22	6.46	9.38	9.41	7.65	7.41	1.25	1.23e-09	U	yobB	Uncharacterized protein yobB
LF82_0601	CU651637.1	1890795	1891457	+	663	218	169	113	97	55	31	31	45	79	51	4.86	4.79	4.59	4.48	5.8	5.51	5.09	5.12	5.92	5.14	-0.112	0.201	~	exoX	exodeoxyribonuclease 10
LF82_1766	CU651637.1	1891454	1893514	-	2061	765	669	523	454	271	112	48	78	120	139	5.01	5.08	5.06	4.95	6.41	5.71	4.28	4.43	5	4.98	-1.26	1.29e-06	D	ptrB	Protease 2
LF82_2924	CU651637.1	1893723	1894382	-	660	123	85	125	95	400	234	81	104	149	205	4.22	4.04	4.71	4.46	8.55	8.29	6.34	6.21	6.78	6.99	-1.58	2.5e-13	D	yebE	Inner membrane protein yebE
LF82_2925	CU651637.1	1894709	1895065	-	357	1333	1318	350	396	164	125	141	172	323	408	8.12	8.37	6.85	7.09	8.15	8.27	7.97	7.76	8.74	8.83	0.581	0.00206	~	yebF	Protein yebF
LF82_2926	CU651637.1	1895132	1895422	-	291	2222	2045	748	801	187	81	980	1234	1529	1833	9.14	9.29	8.2	8.37	8.63	7.95	11.04	10.86	11.26	11.28	2.94	7.38e-39	U	yebG	Uncharacterized protein yebG
LF82_1785	CU651637.1	1895556	1896734	+	1179	167	147	54	40	3	8	9	4	17	14	3.94	4	3.34	3.17	2.71	3.45	3.28	2.7	3.55	3.27	0.717	0.0806	~	purT	Phosphoribosylglycinamide formyltransferase 2
LF82_0546	CU651637.1	1896790	1897431	-	642	229	200	91	77	38	25	15	31	35	48	4.96	5.03	4.39	4.26	5.36	5.28	4.29	4.71	4.92	5.11	-0.351	0.0886	~	eda	KHG/KDPG aldolase
LF82_0547	CU651637.1	1897468	1899279	-	1812	190	129	97	73	17	20	12	23	28	35	3.66	3.5	3.46	3.29	3.42	3.87	3.19	3.4	3.61	3.66	-0.0062	0.253	~	edd	Phosphogluconate dehydratase
LF82_3733	CU651637.1	1899514	1900989	-	1476	3388	3066	1038	915	277	256	174	295	206	241	7.44	7.56	6.39	6.29	6.9	7.28	6.29	6.53	6.13	6.11	-1.03	2.27e-07	D	zwf	glucose-6-phosphate 1-dehydrogenase
LF82_2927	CU651637.1	1901327	1902196	+	870	347	321	371	389	45	31	108	133	60	91	5.1	5.24	5.72	5.85	5.19	5.17	6.36	6.17	5.21	5.53	0.236	0.12	~	yebK	HTH-type transcriptional regulator hexR
LF82_1789	CU651637.1	1902309	1903751	+	1443	1862	1691	625	560	118	140	36	67	57	103	6.64	6.77	5.74	5.67	5.78	6.48	4.36	4.66	4.55	5.05	-1.51	6.27e-07	D	pykA	Pyruvate kinase II
LF82_1231	CU651637.1	1903883	1904854	-	972	1268	1082	357	352	98	71	58	112	131	146	6.65	6.69	5.53	5.58	6.05	6.1	5.4	5.79	6.08	6	-0.0347	0.23	~	lpxM	Lipid A biosynthesis
LF82_2921	CU651637.1	1904973	1906295	-	1323	1126	953	637	665	155	125	101	183	409	531	6.07	6.1	5.88	6.01	6.25	6.44	5.71	6.04	7.22	7.35	0.983	1.97e-07	u	yebA	Uncharacterized metalloprotease yebA
LF82_3725	CU651637.1	1906311	1907297	-	987	1422	1150	722	731	211	193	280	404	777	837	6.79	6.76	6.44	6.53	7.08	7.45	7.5	7.53	8.54	8.4	1.23	2.89e-12	U	znuA	High-affinity zinc uptake system protein znuA
LF82_3727	CU651637.1	1907322	1908077	+	756	887	799	1381	1738	149	76	195	268	233	309	6.51	6.62	7.71	8.11	6.97	6.53	7.37	7.33	7.21	7.37	0.542	0.0093	~	znuC	Zinc import ATP-binding protein znuC
LF82_3726	CU651637.1	1908074	1908859	+	786	232	172	353	358	28	15	33	45	43	62	4.73	4.61	5.79	5.88	4.74	4.43	4.96	4.91	4.93	5.17	0.543	0.0354	~	znuB	High-affinity zinc uptake system membrane protein znuB
LF82_2058	CU651637.1	1909004	1910014	-	1011	153	132	67	51	63	40	17	29	55	61	4.01	4.05	3.64	3.45	5.42	5.3	3.95	4.14	4.92	4.85	-0.568	0.0174	~	ruvB	Holliday junction ATP-dependent DNA helicase ruvB
LF82_2057	CU651637.1	1910023	1910634	-	612	218	171	107	90	30	23	33	65	73	97	4.96	4.89	4.62	4.48	5.12	5.23	5.27	5.69	5.92	6.07	0.926	0.00118	u	ruvA	Holliday junction ATP-dependent DNA helicase ruvA
LF82_2922	CU651637.1	1910909	1911511	+	603	16	20	13	11	1	1	8	13	20	28	2.8	2.99	2.89	2.84	2.59	2.69	3.73	3.85	4.35	4.54	3.83	0.000281	U	yebB	Uncharacterized protein yebB
LF82_2059	CU651637.1	1911513	1912034	-	522	181	152	86	53	16	12	27	32	30	36	4.93	4.94	4.55	4.09	4.56	4.64	5.22	4.99	4.99	5.01	0.486	0.0792	~	ruvC	Crossover junction endodeoxyribonuclease ruvC
LF82_2923	CU651637.1	1912069	1912809	-	741	917	804	308	244	87	46	33	66	95	121	6.58	6.66	5.69	5.46	6.26	5.88	5.03	5.46	6.02	6.11	-0.0321	0.236	~	yebC	UPF0082 protein yebC
LF82_1529	CU651637.1	1912838	1913281	-	444	136	105	89	66	14	15	15	13	29	44	4.78	4.7	4.78	4.49	4.6	5.1	4.7	4.16	5.15	5.46	0.559	0.0607	~	nudB	dATP pyrophosphohydrolase
LF82_0175	CU651637.1	1913283	1915055	-	1773	714	610	231	152	127	90	68	88	109	141	5.11	5.15	4.29	3.92	5.6	5.62	4.85	4.74	5.07	5.18	-0.548	0.00977	~	aspS	Aspartyl-tRNA synthetase
LF82_2940	CU651637.1	1915365	1915931	+	567	51	23	16	13	22	17	6	14	15	14	3.53	3.1	3.03	2.95	4.84	4.96	3.53	3.98	4.11	3.88	-1.18	0.00765	D	yecD	Isochorismatase family protein yecD
LF82_2941	CU651637.1	1915928	1916746	+	819	31	25	34	30	16	13	5	12	23	14	2.96	2.95	3.27	3.22	4.08	4.23	3.14	3.51	4.18	3.55	-0.385	0.128	~	yecE	Uncharacterized protein yecE
LF82_2946	CU651637.1	1916799	1917194	+	396	2131	1952	578	681	79	57	236	273	121	173	8.64	8.79	7.4	7.7	6.98	7.02	8.55	8.26	7.2	7.47	0.354	0.0518	~	yecN	Inner membrane protein yecN
LF82_0324	CU651637.1	1917235	1917978	+	744	481	439	262	199	41	19	26	38	24	44	5.71	5.84	5.48	5.19	5.27	4.76	4.74	4.78	4.32	4.82	-0.558	0.0406	~	cmoA	Protein yecO
LF82_0325	CU651637.1	1917975	1918946	+	972	499	468	308	239	53	32	24	37	49	58	5.41	5.57	5.34	5.09	5.26	5.07	4.35	4.44	4.83	4.83	-0.408	0.0552	~	cmoB	Uncharacterized protein yecP
LF82_2291	CU651637.1	1919111	1921558	-	2448	44	36	60	56	4	9	8	8	51	42	2.66	2.66	2.95	2.94	2.58	3.03	2.81	2.69	3.88	3.55	2.07	4.16e-05	U	torZ	Trimethylamine-N-oxide reductase 2
LF82_2290	CU651637.1	1921565	1922665	-	1101	25	11	22	24	6	1	6	6	59	106	2.74	2.56	2.86	2.92	3.06	2.53	3.07	2.89	4.9	5.42	3.81	7.06e-09	U	torY	Cytochrome c-type protein torY
LF82_0392	CU651637.1	1923053	1923799	-	747	1234	837	300	376	505	123	157	250	746	874	6.98	6.7	5.65	6.01	8.7	7.21	7.08	7.24	8.88	8.86	0.732	0.0243	~	cutC	Copper homeostasis protein cutC
LF82_2945	CU651637.1	1923813	1924385	-	573	354	216	89	76	53	42	20	48	37	40	5.65	5.26	4.49	4.37	5.94	6.1	4.74	5.38	5.13	5.02	-1.06	0.000838	D	yecM	Protein yecM
LF82_0128	CU651637.1	1924595	1926328	+	1734	1923	1737	1055	830	179	75	154	214	246	260	6.43	6.55	6.2	5.94	6.08	5.41	5.91	5.88	6.15	6	0.298	0.078	~	argS	Arginyl-tRNA synthetase
LF82_0696	CU651637.1	1926381	1926773	-	393	53	59	22	18	2	3	2	2	3	1	3.9	4.19	3.5	3.38	3.02	3.54	3.03	2.85	3.1	2.59	-1.08	0.0994	~	flhE	flagellar protein flhE
LF82_0692	CU651637.1	1926773	1928851	-	2079	274	226	87	72	25	12	5	6	18	14	3.87	3.87	3.28	3.18	3.62	3.32	2.7	2.65	3.17	2.94	-0.934	0.0122	~	flhA	flagellar biosynthesis protein flhA
LF82_0693	CU651637.1	1928844	1929992	-	1149	261	203	32	34	0	1	2	1	6	6	4.44	4.37	3.02	3.09	2.32	2.53	2.6	2.43	2.89	2.82	2.82	0.022	~	flhB	flagellar biosynthetic protein flhB
LF82_0301	CU651637.1	1930201	1930845	-	645	578	525	154	123	12	27	6	23	26	47	6.14	6.27	4.99	4.78	4.03	5.37	3.43	4.37	4.57	5.07	0.0541	0.238	~	cheZ	chemotaxis protein cheZ
LF82_0300	CU651637.1	1930856	1931245	-	390	333	288	130	113	5	15	3	11	7	10	6.08	6.14	5.41	5.29	3.68	5.26	3.29	4.12	3.74	3.92	-1.05	0.0273	~	cheY	chemotaxis protein cheY
LF82_0297	CU651637.1	1931260	1932309	-	1050	271	218	101	91	4	13	2	4	5	4	4.58	4.55	3.98	3.93	2.87	3.98	2.63	2.74	2.85	2.7	-1.72	0.00518	D	cheB	chemotaxis response regulator protein-glutamate
LF82_0298	CU651637.1	1932312	1933172	-	861	427	292	143	143	7	20	3	3	12	12	5.37	5.13	4.56	4.62	3.31	4.65	2.84	2.71	3.52	3.39	-0.988	0.0248	~	cheR	chemotaxis protein methyltransferase
LF82_2218	CU651637.1	1933463	1935124	-	1662	4157	3435	1185	1129	36	121	192	228	99	113	7.56	7.55	6.41	6.41	4.19	6.09	6.26	6.03	5.03	4.99	-0.472	0.106	~	tar	Methyl-accepting chemotaxis protein II
LF82_0299	CU651637.1	1935269	1935772	-	504	559	504	212	224	13	30	3	12	9	17	6.43	6.55	5.71	5.84	4.37	5.83	3.12	3.95	3.73	4.19	-1.57	0.00121	D	cheW	chemotaxis protein cheW
LF82_0296	CU651637.1	1935793	1937757	-	1965	809	628	281	248	19	36	12	9	57	40	5.14	5.06	4.4	4.31	3.44	4.39	3.14	2.81	4.21	3.7	0.0172	0.249	~	cheA	chemotaxis protein cheA
LF82_1381	CU651637.1	1937762	1938688	-	927	796	512	324	262	7	20	10	12	50	44	6.09	5.75	5.47	5.26	3.26	4.57	3.55	3.42	4.91	4.57	0.996	0.0115	~	motB	chemotaxis protein motB
LF82_1380	CU651637.1	1938685	1939572	-	888	1708	1319	438	406	16	17	94	125	152	171	7.19	7.09	5.92	5.88	4	4.44	6.15	6.06	6.4	6.34	2.54	1.73e-16	U	motA	chemotaxis protein motA
LF82_0694	CU651637.1	1939698	1940276	-	579	1376	919	560	563	24	28	42	56	92	101	7.49	7.19	6.83	6.9	4.92	5.56	5.65	5.57	6.3	6.2	1.13	0.000114	U	flhC	flagellar transcriptional activator flhC
LF82_0695	CU651637.1	1940279	1940629	-	351	1543	1560	1022	1205	28	24	78	75	51	69	8.35	8.64	8.37	8.68	5.74	6.01	7.16	6.62	6.18	6.36	0.444	0.0627	~	flhD	Transcriptional activator flhD
LF82_2389	CU651637.1	1941409	1941837	+	429	1725	1734	845	992	73	36	137	200	164	174	8.23	8.5	7.82	8.12	6.76	6.28	7.67	7.71	7.52	7.36	0.912	0.000234	u	uspC	Universal stress protein C
LF82_1581	CU651637.1	1941844	1943268	-	1425	422	420	406	396	604	323	45	89	66	70	4.74	4.96	5.21	5.24	8.04	7.66	4.62	5.02	4.73	4.6	-3.48	3.33e-44	D	otsA	alpha,alpha-trehalose-phosphate synthase [UDP-forming]
LF82_1582	CU651637.1	1943243	1944043	-	801	306	255	250	253	634	235	111	135	90	108	5.04	5.05	5.32	5.4	8.93	8.02	6.51	6.3	5.84	5.86	-2.81	7.88e-21	D	otsB	Trehalose-phosphatase
LF82_0112	CU651637.1	1944210	1945196	-	987	59	50	85	104	17	12	10	13	17	13	3.23	3.25	3.87	4.12	3.95	3.96	3.5	3.43	3.7	3.35	-0.69	0.0489	~	araH	L-arabinose transport system permease protein araH
LF82_0111	CU651637.1	1945211	1946725	-	1515	31	26	47	45	13	11	2	7	14	14	2.7	2.7	3.08	3.09	3.35	3.5	2.54	2.81	3.22	3.11	-0.53	0.0934	~	araG	Arabinose import ATP-binding protein araG
LF82_0110	CU651637.1	1946795	1947784	-	990	42	31	114	76	33	13	13	23	38	56	3.02	2.96	4.16	3.81	4.66	4.04	3.72	3.92	4.52	4.77	0.306	0.13	~	araF	L-arabinose-binding periplasmic protein
LF82_0756	CU651637.1	1948581	1949084	+	504	779	648	1081	1258	146	136	821	1358	527	727	6.89	6.89	7.94	8.23	7.5	7.9	9.99	10.21	8.94	9.16	1.37	1.91e-10	U	ftnB	Ferritin-like protein 2
LF82_2944	CU651637.1	1949163	1949414	-	252	1828	1584	186	251	20	24	107	126	97	94	9.07	9.13	6.46	6.94	5.74	6.46	8.07	7.81	7.52	7.25	1.35	3.53e-05	U	yecJ	Uncharacterized protein yecJ
LF82_s1133	CU651637.1	1949495	1949654	-	160	1456	645	82	89	26	11	422	722	221	285	9.39	8.5	5.97	6.14	6.7	6.02	10.68	10.95	9.34	9.46	3.05	1.05e-14	U	isrB	Novel sRNA, function unknown
LF82_2947	CU651637.1	1949878	1950201	+	324	459	477	25	36	2	0	4	4	9	14	6.77	7.08	3.77	4.18	3.13	2.32	3.66	3.38	4.16	4.46	2.78	0.00557	U	yecR	Uncharacterized protein yecR
LF82_0755	CU651637.1	1950373	1950870	+	498	1837	1785	11106	10411	139	141	139	186	768	925	8.1	8.33	11.29	11.27	7.45	7.97	7.48	7.4	9.5	9.52	1.81	7.91e-19	U	ftnA	Ferritin-1
LF82_2943	CU651637.1	1950908	1951147	-	240	1629	1424	2842	2631	59	18	468	741	177	276	8.97	9.05	10.38	10.34	7.27	6.13	10.25	10.41	8.44	8.84	1.84	4.04e-10	U	yech	Uncharacterized protein yech
LF82_2340	CU651637.1	1951338	1952549	+	1212	120	90	46	45	17	15	20	15	77	87	3.62	3.53	3.21	3.23	3.76	3.98	3.93	3.38	5.11	5.06	1.6	7.05e-06	U	tyrP	Tyrosine-specific transport protein
LF82_2938	CU651637.1	1952611	1953276	-	666	1258	993	486	455	294	277	79	128	112	123	7.16	7.1	6.44	6.42	8.1	8.52	6.3	6.48	6.38	6.28	-2.06	5.28e-22	D	yecA	Uncharacterized protein yecA
LF82_t1192	CU651637.1	1953472	1953558	-	87	1439	741	413	402	36	33	90	152	128	116	10.25	9.57	9.07	9.1	8.01	8.39	9.34	9.59	9.43	9.05	1.07	0.000675	U	leuZ	tRNA-Leu
LF82_t0424	CU651637.1	1953571	1953644	-	74	793	341	155	188	18	11	10	10	7	8	9.63	8.69	7.91	8.25	7.26	7.07	6.48	6.01	5.62	5.57	-1.69	0.00174	D	cysT	tRNA-Cys
LF82_t0897	CU651637.1	1953698	1953773	-	76	5842	3158	2750	2756	80	82	70	118	60	72	12.46	11.85	11.99	12.07	9.34	9.88	9.17	9.42	8.54	8.56	-1.08	0.000221	D	glyW	tRNA-Gly
LF82_1635	CU651637.1	1953925	1954473	-	549	2228	2263	1411	1554	206	51	51	58	52	74	8.24	8.53	8.2	8.41	7.87	6.42	5.97	5.68	5.62	5.86	-1.68	1.98e-05	D	pgsA	CDP-diacylglycerol--glycerol-3-phosphate 3-phosphatidyltransferase
LF82_2397	CU651637.1	1954530	1956362	-	1833	1946	1704	968	992	140	66	97	184	111	164	6.37	6.45	6.01	6.11	5.69	5.18	5.24	5.61	5.05	5.33	-0.308	0.076	~	uvrC	UvrABC system protein C
LF82_2399	CU651637.1	1956359	1957015	-	657	5158	4286	3615	3598	257	111	588	988	658	764	9.18	9.19	9.28	9.35	7.93	7.25	9.13	9.38	8.88	8.85	1.25	2.67e-08	U	uvrY	Response regulator uvrY
LF82_2942	CU651637.1	1957474	1957698	+	225	1646	1402	357	454	21	23	154	287	143	198	9.08	9.12	7.52	7.93	5.95	6.55	8.75	9.14	8.23	8.46	2.18	1.64e-11	U	yecF	Uncharacterized protein yecF
LF82_2101	CU651637.1	1957766	1958488	-	723	3597	3265	429	442	65	55	323	473	392	499	8.53	8.66	6.16	6.27	5.9	6.15	8.14	8.19	8.01	8.11	2.13	1.35e-25	U	sdiA	Regulatory protein sdiA
LF82_2939	CU651637.1	1958718	1959470	-	753	196	159	130	90	37	31	20	21	11	32	4.59	4.57	4.61	4.26	5.13	5.35	4.43	4.11	3.56	4.44	-1.45	0.000238	D	yecC	Uncharacterized amino-acid ABC transporter ATP-binding
LF82_2948	CU651637.1	1959467	1960135	-	669	86	55	59	50	27	17	1	7	10	11	3.85	3.62	3.9	3.79	4.89	4.76	2.57	3.26	3.58	3.52	-1.81	0.000101	D	yecS	Inner membrane amino-acid ABC transporter permease
LF82_0454	CU651637.1	1960150	1961136	-	987	218	181	90	81	124	84	11	40	62	27	4.41	4.41	3.93	3.88	6.35	6.3	3.58	4.51	5.1	3.98	-1.92	4.96e-06	D	dcyD	D-cysteine desulfhydrase
LF82_0715	CU651637.1	1961241	1962041	-	801	2426	2060	351	323	260	277	47	68	109	101	7.83	7.86	5.76	5.72	7.66	8.25	5.37	5.4	6.09	5.77	-2.14	1.63e-17	D	fliY	Cystine-binding periplasmic protein
LF82_0716	CU651637.1	1962129	1962680	-	552	1207	945	302	328	11	10	33	50	52	68	7.37	7.29	6.05	6.23	4.1	4.37	5.4	5.48	5.61	5.74	1.76	3.66e-06	U	fliZ	Protein fliZ
LF82_0697	CU651637.1	1962726	1963445	-	720	3921	2644	1444	1240	7	20	62	105	38	41	8.66	8.37	7.85	7.7	3.45	4.86	5.87	6.11	4.89	4.78	0.755	0.0248	~	fliA	RNA polymerase sigma factor for flagellar operon
LF82_291	CU651637.1	1963765	1965552	-	1788	80018	69605	15599	15995	205	342	2495	3787	1610	1698	11.68	11.75	9.94	10.05	6.23	7.42	9.77	9.87	8.73	8.56	1.76	6.44e-08	U	NA	flagellin
LF82_0698	CU651637.1	1965818	1967224	+	1407	1519	1018	448	426	6	36	24	37	59	46	6.39	6.11	5.35	5.35	2.93	4.77	3.96	4.05	4.62	4.16	0.433	0.135	~	fliD	flagellar hook-associated protein 2
LF82_0713	CU651637.1	1967249	1967659	+	411	771	654	252	246	1	4	12	13	31	43	7.15	7.19	6.21	6.24	2.7	3.75	4.53	4.24	5.33	5.53	3.13	4.78e-06	U	fliS	flagellar protein fliS
LF82_0714	CU651637.1	1967659	1968024	+	366	475	329	168	145	1	3	3	4	12	10	6.65	6.4	5.82	5.69	2.74	3.6	3.34	3.29	4.34	3.98	1.71	0.0156	~	fliT	flagellar protein fliT
LF82_0091	CU651637.1	1968102	1969589	+	1488	1051	854	899	908	1087	685	49	62	82	104	5.83	5.8	6.19	6.27	8.81	8.66	4.67	4.54	4.94	5.02	-3.99	9.37e-106	D	amyA	Cytoplasmic alpha-amylase
LF82_2950	CU651637.1	1969623	1970039	-	417	377	273	95	78	63	28	31	35	41	30	6.15	5.98	4.93	4.76	6.6	5.98	5.68	5.38	5.67	5.06	-1.06	0.00113	D	yedD	Uncharacterized lipoprotein yedD
LF82_2951	CU651637.1	1970223	1971428	+	1206	115	52	155	100	40	18	4	7	8	7	3.58	3.14	4.28	3.89	4.66	4.17	2.82	2.92	3.02	2.86	-2.66	1.61e-06	D	yedE	UPF0394 inner membrane protein yedE
LF82_2952	CU651637.1	1971425	1971658	+	234	84	54	121	121	28	22	5	3	9	4	4.97	4.67	5.98	6.05	6.28	6.44	4.19	3.41	4.52	3.55	-2.69	3.06e-07	D	yedF	UPF0033 protein yedF
LF82_2955	CU651637.1	1971657	1972517	+	861	58	36	82	113	55	18	16	19	19	13	3.31	3.12	3.97	4.36	5.46	4.53	4.05	3.87	3.93	3.45	-1.86	5.13e-05	D	yedK	NA
LF82_1504	CU651637.1	1972941	1974023	+	1083	3925	4406	54194	49931	889	33	714	983	163	220	8.08	8.51	12.46	12.41	8.98	4.98	8.7	8.65	6.23	6.41	-1.81	0.0356	~	nmpC	Outer membrane porin protein nmpC
LF82_2575	CU651637.1	1974525	1975322	-	798	217	245	1042	866	22	6	88	141	261	299	4.64	5.01	7.24	7.06	4.45	3.53	6.2	6.37	7.3	7.25	3.6	1.86e-23	U	ybcM	Uncharacterized HTH-type transcriptional regulator ybcM
LF82_2574	CU651637.1	1975332	1975883	-	552	386	396	206	222	21	10	166	246	276	331	5.81	6.1	5.55	5.71	4.82	4.37	7.58	7.65	7.89	7.91	3.55	8.75e-28	U	ybcL	UPF0098 protein ybcL
LF82_0557	CU651637.1	1976052	1976405	-	354	346	296	206	279	17	12	79	120	80	102	6.26	6.3	6.14	6.62	5.1	5.11	7.17	7.26	6.78	6.89	1.9	1.23e-07	U	emrE	Multidrug transporter emrE
LF82_0699	CU651637.1	1976729	1977043	-	315	104	88	22	29	3	1	1	1	2	4	4.87	4.89	3.68	3.99	3.43	2.96	2.8	2.68	2.99	3.32	-0.158	0.231	~	fliE	flagellar hook-basal body complex protein fliE
LF82_0700	CU651637.1	1977258	1978916	+	1659	965	829	147	112	7	3	2	1	3	3	5.57	5.62	3.9	3.7	2.92	2.72	2.52	2.4	2.55	2.51	-1.48	0.0232	~	fliF	flagellar M-ring protein
LF82_0701	CU651637.1	1978909	1979904	+	996	311	271	56	42	7	1	0	2	1	4	4.8	4.86	3.5	3.32	3.21	2.55	2.32	2.56	2.45	2.72	-1.41	0.0406	~	fliG	flagellar motor switch protein fliG
LF82_0702	CU651637.1	1979897	1980583	+	687	223	167	55	21	1	0	0	0	1	3	4.85	4.73	3.81	3.11	2.56	2.32	2.32	2.32	2.51	2.75	1.24	0.135	~	fliH	flagellar assembly protein fliH
LF82_0703	CU651637.1	1980583	1981956	+	1374	275	171	51	27	3	0	2	1	1	0	4.3	4	3.2	2.87	2.66	2.32	2.56	2.41	2.42	2.32	-2.3	0.0606	~	fliI	flagellum-specific ATP synthase
LF82_0704	CU651637.1	1981975	1982418	+	444	191	164	31	24	1	1	0	1	0	2	5.19	5.24	3.68	3.51	2.67	2.8	2.32	2.58	2.32	2.76	-0.756	0.173	~	fliJ	flagellar fliJ protein
LF82_0705	CU651637.1	1982415	1983542	+	1128	233	195	91	61	4	2	1	0	2	3	4.33	4.34	3.81	3.51	2.84	2.71	2.47	2.32	2.54	2.6	-1.01	0.0908	~	fliK	flagellar hook-length control protein
LF82_0706	CU651637.1	1983647	1984111	+	465	484	274	53	46	1	2	0	3	6	2	6.34	5.84	4.15	4.06	2.66	3.13	2.32	2.97	3.46	2.74	0.67	0.151	~	fliL	flagellar fliL protein
LF82_0707	CU651637.1	1984116	1985120	+	1005	485	437	119	90	5	2	0	2	2	4	5.34	5.44	4.19	3.96	3.01	2.75	2.32	2.55	2.57	2.72	-0.966	0.0836	~	fliM	flagellar motor switch protein fliM
LF82_0708	CU651637.1	1985117	1985530	+	414	230	185	51	36	2	0	0	0	2	1	5.51	5.48	4.23	3.93	2.99	2.32	2.32	2.32	2.86	2.57	-0.148	0.239	~	fliN	flagellar motor switch protein fliN
LF82_0709	CU651637.1	1985533	1985898	+	366	87	55	5	10	1	0	0	0	0	0	4.49	4.19	2.71	3.04	2.74	2.32	2.32	2.32	2.32	2.32	-2.19	0.0953	~	fliO	flagellar protein fliO
LF82_0710	CU651637.1	1985898	1986635	+	738	257	261	53	32	1	0	0	1	1	1	4.93	5.18	3.71	3.34	2.54	2.32	2.32	2.48	2.49	2.47	0.244	0.234	~	fliP	flagellar biosynthetic protein fliP
LF82_0711	CU651637.1	1986645	1986914	+	270	135	107	9	6	0	0	0	1	0	0	5.38	5.33	3.13	2.93	2.32	2.32	2.32	2.73	2.32	2.32	0	0.256	~	fliQ	flagellar biosynthetic protein fliQ
LF82_0712	CU651637.1	1986923	1987708	+	786	156	147	20	20	0	1	1	1	2	1	4.29	4.43	2.97	3	2.32	2.61	2.53	2.47	2.63	2.46	0.825	0.175	~	fliR	flagellar biosynthetic protein fliR
LF82_1823	CU651637.1	1987998	1988621	+	624	704	785	308	259	20	25	215	291	1823	2213	6.45	6.86	5.92	5.75	4.62	5.32	7.78	7.71	10.41	10.45	5.71	2.53e-81	U	rcsA	Colanic acid capsular biosynthesis activation protein
LF82_0529	CU651637.1	1988665	1988853	-	189	1229	912	1129	1203	72	47	239	358	136	152	8.91	8.76	9.4	9.56	7.89	7.79	9.63	9.71	8.41	8.33	0.533	0.00688	~	dsrB	Protein dsrB
LF82_3606	CU651637.1	1989016	1989243	+	228	810	1060	7303	6783	1987	348	727	980	463	520	8.05	8.7	11.81	11.78	12.38	10.38	10.96	10.88	9.89	9.82	-1.85	7.11e-05	D	yodD	Uncharacterized protein yodD
LF82_s0528	CU651637.1	1989257	1989343	-	87	25	16	20	22	5	1	14	15	10	24	4.7	4.41	4.94	5.12	5.32	3.91	6.71	6.33	5.87	6.83	1.75	0.00828	U	dsrA	Regulatory sRNA enhances translation of RpoS; component of acid resistance regulatory circuit; also antagonist of H-NS function by decreasing H-NS levels
LF82_2956	CU651637.1	1989539	1990354	+	816	131	124	221	214	253	87	31	26	52	48	4.07	4.21	5.15	5.17	7.6	6.61	4.84	4.25	5.12	4.81	-2.43	3.27e-11	D	yedP	mannosyl-3-phosphoglycerate phosphatase
LF82_2957	CU651637.1	1990351	1992045	-	1695	280	230	276	248	91	55	19	24	42	49	4.1	4.09	4.54	4.48	5.24	5.05	3.58	3.49	4.05	4.03	-1.42	4.67e-08	D	yedQ	Cellulose synthesis regulatory protein
LF82_3605	CU651637.1	1992216	1992398	-	183	87	77	154	166	85	238	18	30	31	19	5.32	5.4	6.64	6.81	8.17	10.15	6.05	6.26	6.39	5.52	-3.56	6.16e-11	D	yodC	Uncharacterized protein yodC
LF82_2953	CU651637.1	1992477	1993394	-	918	121	109	56	62	43	24	10	20	21	29	3.87	3.96	3.57	3.7	5.07	4.79	3.56	3.86	3.97	4.12	-1.16	0.000613	D	yedI	Inner membrane protein yedI
LF82_2949	CU651637.1	1993567	1994487	+	921	41	27	21	17	5	13	2	3	10	2	3.05	2.93	2.92	2.84	3.05	4.11	2.67	2.68	3.33	2.55	-1.38	0.0285	~	yedA	Uncharacterized inner membrane transporter yedA
LF82_2418	CU651637.1	1994476	1994946	-	471	12	18	23	12	5	8	1	6	5	1	2.78	3.07	3.39	3	3.52	4.3	2.66	3.4	3.31	2.54	-1.89	0.0166	~	vsr	Very short patch repair protein
LF82_0444	CU651637.1	1994927	1996345	-	1419	153	139	78	78	19	23	3	15	27	36	3.69	3.77	3.48	3.52	3.72	4.25	2.66	3.27	3.79	3.91	-0.197	0.176	~	dcm	DNA-cytosine methyltransferase
LF82_2954	CU651637.1	1996412	1997107	-	696	165	111	47	34	25	11	24	31	47	52	4.48	4.26	3.65	3.43	4.75	4.23	4.72	4.62	5.19	5.1	0.732	0.02	~	yedJ	Uncharacterized protein yedJ
LF82_2958	CU651637.1	1997147	1997512	-	366	85	69	15	26	31	12	4	9	28	31	4.46	4.44	3.26	3.74	5.82	5.07	3.56	3.98	5.34	5.26	-0.255	0.159	~	yedR	Inner membrane protein yedR
LF82_s2020	CU651637.1	1997677	1997766	+	90	0	2	5	1	2	0	3	2	2	3	2.32	2.8	3.49	2.66	4.21	2.32	4.68	3.88	3.94	4.18	0.624	0.189	~	rsex	sRNA regulating ompA and ompC translation, with Hfq
LF82_292	CU651637.1	1998047	1999135	+	1089	402	343	708	723	89	32	277	409	144	178	5	5.04	6.28	6.38	5.78	4.93	7.35	7.41	6.06	6.12	0.704	0.00317	u	NA	Outer membrane protein N
LF82_0965	CU651637.1	1999731	2000582	+	852	1079	1210	1627	1725	1935	219	485	704	738	895	6.61	7.03	7.78	7.93	10.44	7.83	8.49	8.52	8.67	8.71	-0.977	0.0683	~	hchA	chaperone protein hchA
LF82_2959	CU651637.1	2000690	2002048	-	1359	369	354	877	876	24	15	141	197	489	592	4.64	4.81	6.27	6.34	3.98	3.87	6.12	6.1	7.43	7.46	4.05	1.76e-46	U	yedV	sensor-like histidine kinase yedV
LF82_2960	CU651637.1	2002048	2002719	-	672	355	345	171	228	19	13	241	358	199	279	5.45	5.66	5.07	5.49	4.47	4.45	7.83	7.9	7.16	7.4	3.15	3.03e-20	U	yedW	transcriptional regulatory protein yedW
LF82_2961	CU651637.1	2002852	2003265	+	414	208	215	357	306	7	3	1383	1627	489	416	5.39	5.67	6.67	6.53	3.94	3.5	11.02	10.75	9.12	8.65	5.78	6.7e-29	U	yedX	Transthyretin-like protein
LF82_2962	CU651637.1	2003374	2004378	+	1005	31	23	51	46	24	18	30	32	35	33	2.86	2.81	3.42	3.38	4.29	4.36	4.56	4.24	4.41	4.16	-0.0491	0.235	~	yedY	UPF0190 protein yedY
LF82_2963	CU651637.1	2004379	2005014	+	636	30	29	29	24	7	4	7	5	20	4	3.08	3.18	3.34	3.24	3.55	3.39	3.57	3.08	4.3	2.9	0.445	0.16	~	yedZ	UPF0191 membrane protein yedZ
LF82_3604	CU651637.1	2005272	2005922	+	651	349	357	3491	2812	56	9	1088	1609	1819	2053	5.47	5.74	9.24	9.01	5.84	4.09	10.03	10.09	10.35	10.28	5.24	2.39e-43	U	yodA	Metal-binding protein yodA
LF82_293	CU651637.1	2005958	2006287	+	330	47	28	187	172	11	4	44	71	67	65	3.95	3.65	6.1	6.06	4.66	3.96	6.46	6.63	6.64	6.37	2.41	9.86e-08	U	NA	hypothetical protein
LF82_t2120	CU651637.1	2006592	2006681	-	90	299	125	13	20	8	3	18	22	17	28	7.96	7	4.41	4.97	5.89	5.09	7.01	6.81	6.54	6.99	1.29	0.0163	~	serU	tRNA-Ser
LF82_1404	CU651637.1	2006775	2007572	+	798	825	760	3160	3945	188	122	156	272	179	214	6.34	6.48	8.81	9.2	7.21	7.11	6.98	7.27	6.77	6.79	-0.399	0.0283	~	mtfA	Uncharacterized protein yeeI
LF82_t0169	CU651637.1	2007673	2007748	+	76	1085	849	737	788	19	17	423	587	543	700	10.04	9.96	10.09	10.26	7.3	7.64	11.76	11.73	11.7	11.83	4.35	9.72e-52	U	asnT	tRNA-Asn
LF82_294	CU651637.1	2008129	2009172	+	1044	235	171	126	129	18	14	24	32	71	57	4.43	4.29	4.21	4.29	3.95	4.06	4.27	4.2	5.2	4.73	1.26	0.000305	U	NA	Prophage P4 integrase
LF82_295	CU651637.1	2009366	2010670	-	1305	19	17	34	20	12	7	2	2	71	116	2.6	2.62	2.99	2.77	3.41	3.27	2.57	2.5	4.92	5.32	2.54	2.89e-08	U	NA	anthranilate synthase
LF82_296	CU651637.1	2010698	2011978	-	1281	12	3	11	16	1	4	0	0	24	45	2.51	2.38	2.58	2.69	2.45	2.95	2.32	2.32	3.78	4.23	2.97	0.000197	U	NA	hypothetical protein ybtX
LF82_297	CU651637.1	2011971	2013773	-	1803	18	16	46	23	5	7	2	3	77	80	2.52	2.53	2.98	2.7	2.74	3.07	2.51	2.52	4.64	4.49	2.95	4.27e-08	U	NA	ABC transporter protein
LF82_298	CU651637.1	2013760	2015562	-	1803	40	34	19	26	5	10	4	6	135	185	2.73	2.74	2.63	2.74	2.74	3.3	2.67	2.69	5.32	5.5	3.64	2.78e-15	U	NA	inner membrane ABC-transporter
LF82_299	CU651637.1	2015729	2016688	+	960	846	664	24	24	74	36	100	161	99	77	6.12	6.05	2.96	2.99	5.7	5.23	6.12	6.29	5.73	5.19	-0.0267	0.241	~	NA	Arac type regulator
LF82_300	CU651637.1	2016861	2022986	+	6126	39	23	57	36	7	17	3	2	228	301	2.45	2.41	2.6	2.51	2.51	2.89	2.41	2.36	4.48	4.6	3.65	8.56e-17	U	NA	peptide synthetase-like protein
LF82_301	CU651637.1	2023074	2032565	+	9492	38	31	66	63	11	16	3	7	66	97	2.4	2.4	2.53	2.53	2.51	2.69	2.38	2.41	3.04	3.17	1.81	3.74e-06	U	NA	HMWP1 nonribosomal peptide/polyketide synthase (EC231-)
LF82_302	CU651637.1	2032562	2033662	+	1101	1	0	5	2	1	3	1	0	9	13	2.34	2.32	2.46	2.38	2.47	2.88	2.48	2.32	3.14	3.27	1.66	0.0353	~	NA	hypothetical protein
LF82_303	CU651637.1	2033674	2034462	+	789	0	0	6	6	1	2	1	1	12	4	2.32	2.32	2.55	2.56	2.53	2.85	2.53	2.47	3.59	2.81	1.68	0.0513	~	NA	YbtT protein (EC 312-)
LF82_304	CU651637.1	2034466	2036043	+	1578	7	6	10	12	4	6	0	3	14	30	2.41	2.42	2.51	2.56	2.71	3.05	2.32	2.54	3.19	3.64	1.34	0.0187	~	NA	Yersiniabactin siderophore biosynthetic protein (EC 632-)
LF82_305	CU651637.1	2036175	2038196	+	2022	91	61	38	40	11	44	11	17	124	163	3.05	2.94	2.83	2.87	3.06	4.58	3.07	3.12	5.07	5.2	1.48	0.00228	U	NA	pesticin receptor
LF82_306	CU651637.1	2038846	2039595	+	750	10	9	16	9	2	0	1	1	29	34	2.58	2.6	2.89	2.68	2.73	2.32	2.54	2.48	4.52	4.51	4.24	8.28e-05	U	NA	hypothetical protein
LF82_307	CU651637.1	2039728	2041197	+	1470	1239	1198	932	960	62	29	211	299	149	211	6.06	6.27	6.25	6.36	4.94	4.47	6.56	6.56	5.71	5.94	1.25	4.82e-07	U	NA	hypothetical protein
LF82_308	CU651637.1	2041237	2041686	+	450	56	32	23	27	4	2	9	15	11	10	3.82	3.5	3.42	3.59	3.38	3.15	4.12	4.29	4.03	3.78	1.07	0.055	~	NA	hypothetical protein
LF82_2966	CU651637.1	2041814	2042866	-	1053	138	136	177	154	3	5	27	44	50	83	3.87	4.04	4.58	4.48	2.75	3.19	4.39	4.54	4.76	5.17	3.28	1.1e-08	U	yeel	Uncharacterized protein yeel
LF82_2131	CU651637.1	2043181	2044497	+	1317	10201	10110	1412	1330	123	78	391	567	274	312	9.16	9.42	6.97	6.96	5.95	5.82	7.57	7.6	6.67	6.62	0.804	1.9e-05	u	shiA	Shikimate transporter
LF82_0084	CU651637.1	2044494	2046053	+	1560	1203	1051	326	341	133	136	85	127	63	87	5.94	6.01	4.83	4.95	5.83	6.34	5.28	5.35	4.57	4.75	-1.63	3.66e-11	D	amn	AMP nucleosidase
LF82_2967	CU651637.1	2046396	2047112	+	717	8047	8741	5470	4661	28	10	217	247	178	164	9.69	10.08	9.75	9.59	4.85	4.1	7.59	7.29	6.91	6.57	2.46	7.37e-13	U	yeen	UPF0082 protein yeen
LF82_t0172	CU651637.1	2047566	2047641	-	76	151	64	93	148	1	5	21	20	15	27	7.23	6.31	7.15	7.88	3.7	5.96	7.47	6.91	6.6	7.18	2	0.00412	U	asnW	tRNA-Asn
LF82_2968	CU651637.1	2047742	2049385	-	1644	155	147	226	221	51	36	38	62	65	73	3.57	3.69	4.35	4.38	4.58	4.59	4.28	4.43	4.55	4.49	-0.0809	0.207	~	yeeO	Uncharacterized transporter yeeO
LF82_t0170	CU651637.1	2049390	2049465	+	76	85	57	42	42	11	2	87	104	102	116	6.44	6.16	6.07	6.13	6.54	4.8	9.48	9.24	9.3	9.24	3.34	1.19e-12	U	asnU	tRNA-Asn
LF82_0267	CU651637.1	2049503	2050453	-	951	190	131	183	185	27	37	42	67	55	56	4.3	4.1	4.73	4.81	4.48	5.28	5.02	5.16	5	4.82	0.0118	0.25	~	cbl	HTH-type transcriptional regulator cbl
LF82_1431	CU651637.1	2050555	2051502	-	948	85	55	35	44	18	9	18	18	23	35	3.53	3.34	3.19	3.39	4.05	3.73	4.07	3.74	4.03	4.29	0.361	0.126	~	nac	Nitrogen assimilation regulatory protein nac
LF82_t0171	CU651637.1	2051799	2051874	+	76	642	413	320	442	10	6	362	493	1538	2120	9.29	8.93	8.9	9.43	6.41	6.2	11.53	11.48	13.2	13.42	7.08	7.14e-60	U	asnV	tRNA-Asn
LF82_309	CU651637.1	2052036	2053298	+	1263	200	130	57	93	8	11	52	63	162	216	4.05	3.82	3.33	3.78	3.15	3.65	4.94	4.75	6.02	6.18	3.54	7.37e-16	U	NA	prophage P4 integrase
LF82_310	CU651637.1	2053437	2053946	-	510	63	74	49	51	5	4	21	15	27	28	3.81	4.16	3.98	4.07	3.46	3.56	4.94	4.16	4.89	4.73	1.87	0.00113	U	NA	Transposase (hypothetical protein)
LF82_311	CU651637.1	2054847	2055725	-	879	220	200	131	108	22	14	26	34	50	55	4.54	4.65	4.44	4.29	4.34	4.24	4.55	4.46	4.98	4.89	0.802	0.00866	u	NA	hypothetical protein
LF82_312	CU651637.1	2056573	2056905	-	333	75	76	124	114	73	36	24	34	198	241	4.43	4.66	5.55	5.51	7.11	6.63	5.64	5.64	8.14	8.18	1.28	2.32e-07	U	NA	growth inhibitor,PemK-like, autoregulated
LF82_313	CU651637.1	2056906	2057337	-	432	60	45	45	34	72	30	12	18	169	188	3.92	3.83	4.06	3.84	6.73	6.03	4.48	4.54	7.55	7.46	1.1	8.06e-05	U	NA	hypothetical protein
LF82_774	CU651637.1	2057511	2057714	-	204	5	1	3	2	1	0	0	1	1	3	2.76	2.44	2.73	2.62	3	2.32	2.32	2.84	2.86	3.43	1.23	0.149	~	NA	NA
LF82_314	CU651637.1	2057714	2058181	-	468	17	25	10	12	0	0	7	10	29	12	2.94	3.28	2.89	3	2.32	2.32	3.84	3.84	5.08	3.92	6.07	5.64e-05	U	NA	hypothetical protein
LF82_3298	CU651637.1	2058414	2059550	-	1137	1486	1618	2539	2544	47	16	544	649	1169	1363	6.65	7.03	8	8.07	4.92	4.11	8.24	8	8.92	8.9	4.62	5.7e-57	U	yhhI	H repeat-associated protein yhhI
LF82_315	CU651637.1	2059986	2063888	+	3903	2660	2706	1359	1394	64	34	156	254	215	287	5.78	6.05	5.46	5.56	3.91	3.65	4.9	5.07	4.94	5.08	1.62	4.21e-11	U	NA	hypothetical protein
LF82_316	CU651637.1	2063892	2066348	+	2457	4728	5547	3854	4642	77	38	308	486	499	653	7.19	7.68	7.5	7.83	4.59	4.2	6.37	6.52	6.64	6.78	2.6	8.32e-21	U	NA	hypothetical protein
LF82_317	CU651637.1	2066486	2068558	+	2073	2501	2803	981	1101	54	53	139	224	141	183	6.55	6.96	5.86	6.08	4.38	4.77	5.54	5.71	5.2	5.31	0.823	0.00128	u	NA	hypothetical protein
LF82_318	CU651637.1	2068551	2070284	+	1734	3071	3508	1833	2027	66	48	238	406	329	488	7.07	7.52	6.95	7.16	4.82	4.86	6.5	6.75	6.54	6.85	2.08	9.07e-15	U	NA	hypothetical protein
LF82_319	CU651637.1	2070510	2071070	-	561	24	27	70	43	7	3	30	39	26	58	3.02	3.21	4.25	3.81	3.66	3.27	5.26	5.15	4.73	5.51	2.31	6.67e-05	U	NA	sugar phosphate aminotransferase
LF82_320	CU651637.1	2071086	2071838	-	753	24	18	52	41	8	5	8	7	13	21	2.87	2.83	3.67	3.51	3.52	3.43	3.54	3.18	3.7	4	0.634	0.0869	~	NA	3-oxoacyl-[acyl-carrier-protein] reductase
LF82_321	CU651637.1	2071934	2072578	-	645	15	18	52	59	8	9	1	8	10	21	2.75	2.9	3.81	3.98	3.65	4.1	2.58	3.38	3.61	4.15	0.0793	0.234	~	NA	ribulose-phosphate 3-epimerase (EC 5131)
[truncated: 2,662 more rows]

## Sheet: Legend
Column	Legend
Locustag	Locustag on reference sequence
Chr	Reference sequence accession number (CU651637.1 or OV696614.1)
Start	Start coordinate of the gene on reference sequence
End	End coordinate of the gene on reference sequence
Strand	Strand of the gene on reference sequence
Length	Length of the gene
B1_BR1.rawcount	Raw counts in 10 samples decomposing into 5 different conditions (B1, B6, BLB, MB1, MB6) and 2 biological replicates (BR1 and BR2) per condition. Experimental data initially published in Prudent et al. 2021 (https://doi.org/10.1038/s42003-021-02161-7) reprocessed for the present analysis.
B1_BR2.rawcount
B6_BR1.rawcount
B6_BR2.rawcount
BLB_BR1.rawcount
BLB_BR2.rawcount
MB1_BR1.rawcount
MB1_BR2.rawcount
MB6_BR1.rawcount
MB6_BR2.rawcount
B1_BR1.log2p5fpkm	Log2(fpkm+5), fpkm were computed with DESeq2 for robust normalization wrt library size.
B1_BR2.log2p5fpkm
B6_BR1.log2p5fpkm
B6_BR2.log2p5fpkm
BLB_BR1.log2p5fpkm
BLB_BR2.log2p5fpkm
MB1_BR1.log2p5fpkm
MB1_BR2.log2p5fpkm
MB6_BR1.log2p5fpkm
MB6_BR2.log2p5fpkm
DE.MB6.vs.BLB.log2FC	Log2FC as estimated by DESeq2 for the comparison MB6 vs. BLB.
DE.MB6.vs.BLB.qval	q-value as estimated from the distribution of DESeq2 p-values using fdrtool.
DE.MB6.vs.BLB.code	'U’ or ‘D’ for up- and down-regulated when q-value<=0.01 and |log2FC|>=1; 'u’ or ‘d’ if |log2FC|>=log2(1.5) ; ‘~’ if q-value>0.01
gene	For E. coli genes: gene name as found in record CU651637.1 for E. coli genes. For phage genes: locus tag found in OV696611.1 (Cartapus), OV696614.1 (Cyrano), OV696608.1 (Gally), OV696612.1 (Perceval), and OV696610.1 (Tritos).
product	Gene product as found in the aforementioned records.
